# Supplementary material for: Protective Signature of IFNγ-Stimulated Microglia Relies on miR-124-3p Regulation From the Secretome Released by Mutant APP Swedish Neuronal Cells
Source: Front Pharmacol. 2022 May 10;13:833066. doi: 10.3389/fphar.2022.833066 (PMC9127204; doi:10.3389/fphar.2022.833066)
Supplement: Supplementary file 2 [file DataSheet4.xlsx]

## Sheet: Full_dataset_V2
gene_name	protein_id	description	found.in.files	found.in.file_P1402_PH_ARV_MG_fractiona_merged_results_20200928_1515_proteins.txt	found.in.conditions	found.in.reps	max.qupm	average.top3	signal_sum_MG_anti_miR_124_rep2	signal_sum_MG_anti_miR_124_rep3	signal_sum_MG_control_rep2	signal_sum_MG_control_rep3	signal_sum_MG_Pre_miR_124_rep2	signal_sum_MG_Pre_miR_124_rep3	batchcl_raw_signal_sum_MG_anti_miR_124_rep2	batchcl_raw_signal_sum_MG_anti_miR_124_rep3	batchcl_raw_signal_sum_MG_control_rep2	batchcl_raw_signal_sum_MG_control_rep3	batchcl_raw_signal_sum_MG_Pre_miR_124_rep2	batchcl_raw_signal_sum_MG_Pre_miR_124_rep3	norm_batchcl_raw_signal_sum_MG_anti_miR_124_rep2	norm_batchcl_raw_signal_sum_MG_anti_miR_124_rep3	norm_batchcl_raw_signal_sum_MG_control_rep2	norm_batchcl_raw_signal_sum_MG_control_rep3	norm_batchcl_raw_signal_sum_MG_Pre_miR_124_rep2	norm_batchcl_raw_signal_sum_MG_Pre_miR_124_rep3	ctrl.ratio_MG_anti_miR_124_rep2	ctrl.ratio_MG_anti_miR_124_rep3	ctrl.ratio_MG_control_rep2	ctrl.ratio_MG_control_rep3	ctrl.ratio_MG_Pre_miR_124_rep2	ctrl.ratio_MG_Pre_miR_124_rep3
RPL13A	P40429	60S ribosomal protein L13a OS=Homo sapiens GN=RPL13A PE=1 SV=2	1	1	3	2	9	7.75581	48730700	38926600	56956200	36055700	35367100	40696000	4.45254e+07	4.26031e+07	5.2041e+07	3.94611e+07	3.2315e+07	4.45397e+07	4.80029e+07	3.6346e+07	4.46514e+07	3.92121e+07	3.49346e+07	5.25388e+07	1.07506	0.926907	1	1	0.782385	1.33986
TTR	A0A087WT59|A0A087WV45|P02766	Transthyretin OS=Homo sapiens GN=TTR PE=1 SV=1|Transthyretin OS=Homo sapiens GN=TTR PE=1 SV=1|Transthyretin OS=Homo sapiens GN=TTR PE=1 SV=1	1	1	3	2	2	8.61529	51742600	42213200	78387200	34545800	43997000	74554300	4.76411e+07	4.58474e+07	7.21736e+07	3.75199e+07	4.05095e+07	8.09728e+07	5.13619e+07	3.91138e+07	6.19252e+07	3.72832e+07	4.37933e+07	9.55152e+07	0.829418	1.0491	1	1	0.707196	2.56188
RFC1	P35251|P35251-2	Replication factor C subunit 1 OS=Homo sapiens GN=RFC1 PE=1 SV=4|Isoform 2 of Replication factor C subunit 1 OS=Homo sapiens GN=RFC1	1	1	3	2	6	6.24133	7265740	10230800	7835190	8431770	8134650	6141790	7.43057e+06	1.00038e+07	8.01294e+06	8.24473e+06	8.3192e+06	6.00555e+06	8.01091e+06	8.53459e+06	6.87514e+06	8.19271e+06	8.99358e+06	7.08411e+06	1.1652	1.04173	1	1	1.30813	0.864685
LARS	Q9P2J5	Leucine--tRNA ligase, cytoplasmic OS=Homo sapiens GN=LARS PE=1 SV=2	1	1	3	2	21	6.90656	42368100	73016300	53766800	51498500	45227600	40181000	4.51598e+07	6.85026e+07	5.73096e+07	4.83149e+07	4.82077e+07	3.76971e+07	4.86869e+07	5.84416e+07	4.91718e+07	4.80101e+07	5.21156e+07	4.44673e+07	0.990137	1.21728	1	1	1.05987	0.926206
DPH1	I3L1H5|Q9BZG8	Diphthamide biosynthesis protein 1 (Fragment) OS=Homo sapiens GN=DPH1 PE=1 SV=1|Diphthamide biosynthesis protein 1 OS=Homo sapiens GN=DPH1 PE=1 SV=2	1	1	3	2	2	5.70016	2281440	4012440	3595080	3077750	2814860	2642210	2.41684e+06	3.78765e+06	3.80845e+06	2.90532e+06	2.98192e+06	2.49418e+06	2.6056e+06	3.23136e+06	3.26766e+06	2.88699e+06	3.22364e+06	2.94213e+06	0.79739	1.11928	1	1	0.986529	1.0191
HCCS	P53701	Cytochrome c-type heme lyase OS=Homo sapiens GN=HCCS PE=1 SV=1	1	1	3	2	3	6.2703	12154300	15077200	14181300	9758600	11758800	11767300	1.18393e+07	1.54784e+07	1.38138e+07	1.00182e+07	1.1454e+07	1.20804e+07	1.2764e+07	1.3205e+07	1.18523e+07	9.95504e+06	1.23825e+07	1.425e+07	1.07692	1.32647	1	1	1.04474	1.43143
DHX8	Q14562	ATP-dependent RNA helicase DHX8 OS=Homo sapiens GN=DHX8 PE=1 SV=1	1	1	3	2	8	5.88198	8516290	14756700	11824000	11528900	9760040	8152740	9.01958e+06	1.39333e+07	1.25228e+07	1.08856e+07	1.03368e+07	7.69782e+06	9.72402e+06	1.18869e+07	1.07446e+07	1.08169e+07	1.11748e+07	9.08032e+06	0.905017	1.09892	1	1	1.04004	0.839455
MCM6	Q14566	DNA replication licensing factor MCM6 OS=Homo sapiens GN=MCM6 PE=1 SV=1	1	1	3	2	19	7.22101	74071200	123844000	91597100	91133300	89107200	75156900	7.83722e+07	1.17047e+08	9.69158e+07	8.61319e+07	9.42813e+07	7.10323e+07	8.44932e+07	9.98568e+07	8.31541e+07	8.55886e+07	1.01924e+08	8.37894e+07	1.0161	1.16671	1	1	1.22572	0.978979
PRPF3	O43395	U4/U6 small nuclear ribonucleoprotein Prp3 OS=Homo sapiens GN=PRPF3 PE=1 SV=2	1	1	3	2	9	6.48353	14022300	15275200	17315200	16876600	14286800	11557200	1.36713e+07	1.56674e+07	1.68818e+07	1.73099e+07	1.39292e+07	1.18539e+07	1.4739e+07	1.33663e+07	1.44846e+07	1.72007e+07	1.50583e+07	1.39828e+07	1.01757	0.77708	1	1	1.03961	0.812923
TSPYL5	Q86VY4	Testis-specific Y-encoded-like protein 5 OS=Homo sapiens GN=TSPYL5 PE=1 SV=2	1	1	3	2	2	5.61312	1786320	1773140	1510450	1556360	1133060	796843	1.69087e+06	1.87323e+06	1.42974e+06	1.64422e+06	1.07252e+06	841824	1.82293e+06	1.59811e+06	1.22672e+06	1.63384e+06	1.15946e+06	993012	1.48602	0.97813	1	1	0.945167	0.607777
CDC42BPB	Q9Y5S2	Serine/threonine-protein kinase MRCK beta OS=Homo sapiens GN=CDC42BPB PE=1 SV=2	1	1	3	2	4	6.25645	7818710	12774400	10775600	9563450	6997520	7185480	8.35507e+06	1.19543e+07	1.15148e+07	8.94952e+06	7.47755e+06	6.7242e+06	9.00762e+06	1.01986e+07	9.87974e+06	8.89306e+06	8.0837e+06	7.93184e+06	0.911726	1.14681	1	1	0.818209	0.891914
USP11	G5E9A6|P51784	Ubiquitin carboxyl-terminal hydrolase 11 OS=Homo sapiens GN=USP11 PE=1 SV=1|Ubiquitin carboxyl-terminal hydrolase 11 OS=Homo sapiens GN=USP11 PE=1 SV=3	1	1	3	2	6	6.50868	6596630	9786780	8400780	8191920	7277960	5850070	6.76464e+06	9.54371e+06	8.61474e+06	7.98846e+06	7.46332e+06	5.70478e+06	7.29297e+06	8.14203e+06	7.39148e+06	7.93807e+06	8.06832e+06	6.72933e+06	0.986673	1.02569	1	1	1.09157	0.847729
STAT2	P52630|P52630-4	Signal transducer and activator of transcription 2 OS=Homo sapiens GN=STAT2 PE=1 SV=1|Isoform 2 of Signal transducer and activator of transcription 2 OS=Homo sapiens GN=STAT2	1	1	3	2	6	6.2491	9022910	12854100	12175700	9944070	9409220	8465940	9.09204e+06	1.27564e+07	1.2269e+07	9.86847e+06	9.4813e+06	8.40158e+06	9.80214e+06	1.08828e+07	1.05268e+07	9.80621e+06	1.02499e+07	9.91046e+06	0.931158	1.10979	1	1	0.973692	1.01063
PPP1R13L	Q8WUF5	RelA-associated inhibitor OS=Homo sapiens GN=PPP1R13L PE=1 SV=4	1	1	3	2	4	5.8314	3764510	4684160	7607010	4066920	4224910	3355050	3.38468e+06	5.20982e+06	6.83948e+06	4.52331e+06	3.79863e+06	3.73155e+06	3.64903e+06	4.44465e+06	5.8683e+06	4.49477e+06	4.10656e+06	4.40172e+06	0.62182	0.988849	1	1	0.699786	0.979298
NEU1	E9PIF4|Q99519	Sialidase-1 OS=Homo sapiens GN=NEU1 PE=1 SV=1|Sialidase-1 OS=Homo sapiens GN=NEU1 PE=1 SV=1	1	1	3	2	3	5.9187	3362110	3067250	3817150	4447670	4400320	3268890	3.23236e+06	3.19037e+06	3.66984e+06	4.6262e+06	4.2305e+06	3.40011e+06	3.48481e+06	2.7218e+06	3.14874e+06	4.59702e+06	4.57344e+06	4.01075e+06	1.10673	0.59208	1	1	1.45247	0.872468
FHL3	Q13643	Four and a half LIM domains protein 3 OS=Homo sapiens GN=FHL3 PE=1 SV=4	1	1	3	2	4	5.922	3205050	5532650	4662010	5811390	4634310	3398690	3.45825e+06	5.12757e+06	5.03031e+06	5.3859e+06	5.00043e+06	3.14985e+06	3.72835e+06	4.37448e+06	4.31603e+06	5.35192e+06	5.40578e+06	3.71555e+06	0.863838	0.817367	1	1	1.25249	0.694246
TPBG	Q13641	Trophoblast glycoprotein OS=Homo sapiens GN=TPBG PE=1 SV=1	1	1	3	2	4	5.8198	13665400	16389600	18651400	12446900	9904790	16769900	1.43754e+07	1.55801e+07	1.96204e+07	1.18322e+07	1.04194e+07	1.59417e+07	1.54981e+07	1.32919e+07	1.68344e+07	1.17575e+07	1.1264e+07	1.88047e+07	0.920622	1.1305	1	1	0.669107	1.59938
YTHDF2	Q9Y5A9	YTH domain-containing family protein 2 OS=Homo sapiens GN=YTHDF2 PE=1 SV=2	1	1	3	2	4	5.93199	5095370	4873000	7814030	5345340	4899080	5264420	4.80473e+06	5.16777e+06	7.36831e+06	5.66869e+06	4.61963e+06	5.58287e+06	5.17998e+06	4.40878e+06	6.32204e+06	5.63293e+06	4.99411e+06	6.58553e+06	0.819353	0.782681	1	1	0.789953	1.16911
DHODH	I3NI32|Q02127	Dihydroorotate dehydrogenase (quinone), mitochondrial OS=Homo sapiens GN=DHODH PE=1 SV=1|Dihydroorotate dehydrogenase (quinone), mitochondrial OS=Homo sapiens GN=DHODH PE=1 SV=3	1	1	3	2	2	5.65464	2113300	2159500	3200870	2231590	1745730	2471750	2.11636e+06	2.15638e+06	3.2055e+06	2.22837e+06	1.74825e+06	2.46818e+06	2.28165e+06	1.83967e+06	2.75033e+06	2.21431e+06	1.88997e+06	2.91145e+06	0.82959	0.830812	1	1	0.687181	1.31484
GPSM1	A0A0A0MRC4|A0A0A0MSK4|Q86YR5|Q86YR5-4	G-protein-signaling modulator 1 (Fragment) OS=Homo sapiens GN=GPSM1 PE=1 SV=1|G-protein-signaling modulator 1 OS=Homo sapiens GN=GPSM1 PE=1 SV=1|G-protein-signaling modulator 1 OS=Homo sapiens GN=GPSM1 PE=1 SV=2|Isoform 4 of G-protein-signaling modulator 1 OS=Homo sapiens GN=GPSM1	1	1	3	2	3	5.63539	3230920	5112420	4450280	4220200	3665930	2716620	3.28858e+06	5.02279e+06	4.5297e+06	4.14621e+06	3.73135e+06	2.66899e+06	3.54542e+06	4.28509e+06	3.8865e+06	4.12005e+06	4.03382e+06	3.14833e+06	0.912241	1.04006	1	1	1.03791	0.764148
DRG1	Q9Y295	Developmentally-regulated GTP-binding protein 1 OS=Homo sapiens GN=DRG1 PE=1 SV=1	1	1	3	2	4	6.16453	8851800	11435800	11137600	12150400	10336300	9422680	9.22937e+06	1.0968e+07	1.16127e+07	1.16533e+07	1.07772e+07	9.0372e+06	9.9502e+06	9.3571e+06	9.96372e+06	1.15798e+07	1.16508e+07	1.06602e+07	0.998644	0.808053	1	1	1.16933	0.920588
NOC2L	Q9Y3T9	Nucleolar complex protein 2 homolog OS=Homo sapiens GN=NOC2L PE=1 SV=4	1	1	3	2	6	6.64819	24225200	39674200	29364500	30144400	26172700	22939200	2.5842e+07	3.7192e+07	3.13243e+07	2.82584e+07	2.79195e+07	2.1504e+07	2.78603e+07	3.17296e+07	2.68764e+07	2.80801e+07	3.01827e+07	2.5366e+07	1.03661	1.12997	1	1	1.12302	0.903344
GSPT2	Q8IYD1	Eukaryotic peptide chain release factor GTP-binding subunit ERF3B OS=Homo sapiens GN=GSPT2 PE=1 SV=2	1	1	3	2	2	5.73371	4136660	5394110	4490750	4291860	4374150	3294890	4.0933e+06	5.45125e+06	4.44368e+06	4.33732e+06	4.3283e+06	3.32979e+06	4.413e+06	4.65062e+06	3.8127e+06	4.30996e+06	4.67917e+06	3.92781e+06	1.15745	1.07904	1	1	1.22726	0.911333
NUDCD3	Q8IVD9	NudC domain-containing protein 3 OS=Homo sapiens GN=NUDCD3 PE=1 SV=3	1	1	3	2	5	5.98119	8081750	8869340	10527200	9431080	6979210	7573620	8.16947e+06	8.7741e+06	1.06415e+07	9.32981e+06	7.05497e+06	7.4923e+06	8.80752e+06	7.48545e+06	9.13042e+06	9.27095e+06	7.62686e+06	8.83788e+06	0.964635	0.807409	1	1	0.835324	0.953287
ERC1	G8JLD3|Q8IUD2|Q8IUD2-3	ELKS/Rab6-interacting/CAST family member 1 OS=Homo sapiens GN=ERC1 PE=1 SV=1|ELKS/Rab6-interacting/CAST family member 1 OS=Homo sapiens GN=ERC1 PE=1 SV=1|Isoform 3 of ELKS/Rab6-interacting/CAST family member 1 OS=Homo sapiens GN=ERC1	1	1	3	2	11	6.02412	15407700	14699100	21385900	9211960	11700000	12305300	1.33973e+07	1.69048e+07	1.85955e+07	1.05943e+07	1.01734e+07	1.41518e+07	1.44437e+07	1.4422e+07	1.5955e+07	1.05274e+07	1.09981e+07	1.66934e+07	0.905276	1.36994	1	1	0.689319	1.5857
IPO11	F8WDV0|Q9UI26|Q9UI26-2	Importin-11 OS=Homo sapiens GN=IPO11 PE=1 SV=1|Importin-11 OS=Homo sapiens GN=IPO11 PE=1 SV=1|Isoform 2 of Importin-11 OS=Homo sapiens GN=IPO11	1	1	3	2	3	6.50274	14207100	24839900	16767100	15070200	13230800	14191100	1.54987e+07	2.27699e+07	1.82914e+07	1.38143e+07	1.44336e+07	1.30085e+07	1.67092e+07	1.94257e+07	1.56941e+07	1.37272e+07	1.56037e+07	1.53448e+07	1.06468	1.41512	1	1	0.994237	1.11784
ERBB2	B4DTR1|J3QLU9|P04626|P04626-4|P04626-5	Receptor protein-tyrosine kinase OS=Homo sapiens GN=ERBB2 PE=1 SV=1|Receptor protein-tyrosine kinase OS=Homo sapiens GN=ERBB2 PE=1 SV=1|Receptor tyrosine-protein kinase erbB-2 OS=Homo sapiens GN=ERBB2 PE=1 SV=1|Isoform 4 of Receptor tyrosine-protein kinase erbB-2 OS=Homo sapiens GN=ERBB2|Isoform 5 of Receptor tyrosine-protein kinase erbB-2 OS=Homo sapiens GN=ERBB2	1	1	3	2	2	5.45971	1478310	1849100	1795520	2014170	1821870	1115190	1.4413e+06	1.89658e+06	1.75057e+06	2.06589e+06	1.77626e+06	1.14383e+06	1.55387e+06	1.61803e+06	1.50199e+06	2.05286e+06	1.92025e+06	1.34925e+06	1.03454	0.788185	1	1	1.27847	0.657256
CELF1	G5EA30|Q92879|Q92879-2|Q92879-3	CUG triplet repeat, RNA binding protein 1, isoform CRA_c OS=Homo sapiens GN=CELF1 PE=1 SV=1|CUGBP Elav-like family member 1 OS=Homo sapiens GN=CELF1 PE=1 SV=2|Isoform 2 of CUGBP Elav-like family member 1 OS=Homo sapiens GN=CELF1|Isoform 3 of CUGBP Elav-like family member 1 OS=Homo sapiens GN=CELF1	1	1	3	2	3	6.70525	16094000	23360100	19846200	13012200	16330500	14967800	1.57315e+07	2.38983e+07	1.93992e+07	1.3312e+07	1.59627e+07	1.53127e+07	1.69602e+07	2.03884e+07	1.66446e+07	1.3228e+07	1.72567e+07	1.80628e+07	1.01896	1.5413	1	1	1.03677	1.36549
DYNC1LI1	E9PHI6|Q9Y6G9	Cytoplasmic dynein 1 light intermediate chain 1 OS=Homo sapiens GN=DYNC1LI1 PE=1 SV=1|Cytoplasmic dynein 1 light intermediate chain 1 OS=Homo sapiens GN=DYNC1LI1 PE=1 SV=3	1	1	3	2	7	6.38884	12134800	14417400	13921300	12854300	13199200	9426120	1.16511e+07	1.50159e+07	1.33664e+07	1.33879e+07	1.26731e+07	9.81744e+06	1.25611e+07	1.28105e+07	1.14684e+07	1.33035e+07	1.37004e+07	1.15806e+07	1.09528	0.962947	1	1	1.19462	0.870495
UTP18	Q9Y5J1	U3 small nucleolar RNA-associated protein 18 homolog OS=Homo sapiens GN=UTP18 PE=1 SV=3	1	1	3	2	3	5.4935	4664450	6300530	4772480	5013220	5595180	4133100	4.70113e+06	6.25137e+06	4.81001e+06	4.9741e+06	5.63918e+06	4.10085e+06	5.0683e+06	5.33323e+06	4.12701e+06	4.94272e+06	6.09631e+06	4.83735e+06	1.22808	1.07901	1	1	1.47717	0.97868
IMPA1	E5RG13|E5RIP7|H0YBL1|P29218|P29218-3	Inositol monophosphatase 1 (Fragment) OS=Homo sapiens GN=IMPA1 PE=1 SV=1|Inositol monophosphatase 1 (Fragment) OS=Homo sapiens GN=IMPA1 PE=1 SV=7|Inositol monophosphatase 1 (Fragment) OS=Homo sapiens GN=IMPA1 PE=1 SV=1|Inositol monophosphatase 1 OS=Homo sapiens GN=IMPA1 PE=1 SV=1|Isoform 3 of Inositol monophosphatase 1 OS=Homo sapiens GN=IMPA1	1	1	3	2	3	5.74007	2124690	2835840	2199500	2455010	1545180	1143670	2.15958e+06	2.79003e+06	2.23561e+06	2.41535e+06	1.57055e+06	1.1252e+06	2.32824e+06	2.38026e+06	1.91817e+06	2.40011e+06	1.69786e+06	1.32728e+06	1.21379	0.991727	1	1	0.88515	0.553005
ZMYND8	A0A087WYS3|H7C4X9|Q9ULU4|Q9ULU4-10|Q9ULU4-11|Q9ULU4-12|Q9ULU4-13|Q9ULU4-14|Q9ULU4-16|Q9ULU4-17|Q9ULU4-19|Q9ULU4-20|Q9ULU4-21|Q9ULU4-23|Q9ULU4-3|Q9ULU4-4|Q9ULU4-5|Q9ULU4-6|Q9ULU4-7|Q9ULU4-8|Q9ULU4-9	Protein kinase C-binding protein 1 OS=Homo sapiens GN=ZMYND8 PE=1 SV=1|Protein kinase C-binding protein 1 (Fragment) OS=Homo sapiens GN=ZMYND8 PE=1 SV=2|Protein kinase C-binding protein 1 OS=Homo sapiens GN=ZMYND8 PE=1 SV=2|Isoform 10 of Protein kinase C-binding protein 1 OS=Homo sapiens GN=ZMYND8|Isoform 11 of Protein kinase C-binding protein 1 OS=Homo sapiens GN=ZMYND8|Isoform 12 of Protein kin…	1	1	3	2	5	5.82902	4864600	8230020	5695380	5208920	5892350	4012560	4.90718e+06	8.1586e+06	5.74524e+06	5.16372e+06	5.94393e+06	3.97774e+06	5.29044e+06	6.96035e+06	4.92944e+06	5.13114e+06	6.42577e+06	4.69212e+06	1.07324	1.35649	1	1	1.30355	0.914441
EIF2S3	P41091	Eukaryotic translation initiation factor 2 subunit 3 OS=Homo sapiens GN=EIF2S3 PE=1 SV=3	1	1	3	2	9	6.60889	12829200	18341600	14456200	13766600	14757500	12583000	1.31521e+07	1.78912e+07	1.48201e+07	1.34286e+07	1.5129e+07	1.2274e+07	1.41793e+07	1.52636e+07	1.27157e+07	1.33439e+07	1.63554e+07	1.44784e+07	1.11511	1.14386	1	1	1.28624	1.08502
PRAF2	A6NP52|O60831	PRA1 family protein 2 OS=Homo sapiens GN=PRAF2 PE=1 SV=1|PRA1 family protein 2 OS=Homo sapiens GN=PRAF2 PE=1 SV=1	1	1	3	2	2	5.82806	1278190	2782360	1977140	2487640	825542	1158260	1.59969e+06	2.22318e+06	2.47444e+06	1.98769e+06	1.03319e+06	925480	1.72462e+06	1.89666e+06	2.12308e+06	1.97515e+06	1.11694e+06	1.09169e+06	0.812323	0.960262	1	1	0.526094	0.552714
DKC1	O60832	H/ACA ribonucleoprotein complex subunit 4 OS=Homo sapiens GN=DKC1 PE=1 SV=3	1	1	3	2	12	6.70272	21690000	31452900	25204000	24987000	24583300	20355900	2.23293e+07	3.05524e+07	2.59469e+07	2.42716e+07	2.53079e+07	1.97731e+07	2.40733e+07	2.60651e+07	2.22625e+07	2.41185e+07	2.73594e+07	2.33242e+07	1.08134	1.08071	1	1	1.22895	0.96707
SLC1A4	P43007	Neutral amino acid transporter A OS=Homo sapiens GN=SLC1A4 PE=1 SV=1	1	1	3	2	2	5.74149	3742620	5982570	3822870	3924310	4407480	3802800	3.9659e+06	5.64575e+06	4.05094e+06	3.70337e+06	4.67043e+06	3.5887e+06	4.27565e+06	4.81656e+06	3.47572e+06	3.68e+06	5.04903e+06	4.23321e+06	1.23015	1.30885	1	1	1.45266	1.15033
CTTN	Q14247	Src substrate cortactin OS=Homo sapiens GN=CTTN PE=1 SV=2	1	1	3	2	17	6.7765	57365700	55291100	72957100	65666600	78324500	45506200	5.11754e+07	6.19793e+07	6.50843e+07	7.36098e+07	6.98725e+07	5.10108e+07	5.51723e+07	5.28764e+07	5.58426e+07	7.31454e+07	7.55366e+07	6.01721e+07	0.987996	0.722894	1	1	1.35267	0.822636
RPS11	M0QZC5|P62280	40S ribosomal protein S11 OS=Homo sapiens GN=RPS11 PE=1 SV=1|40S ribosomal protein S11 OS=Homo sapiens GN=RPS11 PE=1 SV=3	1	1	3	2	7	7.15108	21252200	23579200	25429800	31787800	27781200	20404500	2.13177e+07	2.35068e+07	2.55082e+07	3.16901e+07	2.78668e+07	2.03418e+07	2.29826e+07	2.00543e+07	2.18861e+07	3.14902e+07	3.01258e+07	2.39951e+07	1.0501	0.636843	1	1	1.37648	0.761986
CGGBP1	Q9UFW8	CGG triplet repeat-binding protein 1 OS=Homo sapiens GN=CGGBP1 PE=1 SV=2	1	1	3	2	3	5.97037	3965220	3809410	5039510	3933330	3946910	3530240	3.70981e+06	4.07167e+06	4.71491e+06	4.20412e+06	3.69268e+06	3.77328e+06	3.99956e+06	3.47367e+06	4.04541e+06	4.1776e+06	3.99202e+06	4.45095e+06	0.988666	0.831498	1	1	0.986804	1.06543
COL4A3BP	Q9Y5P4|Q9Y5P4-2|Q9Y5P4-3	Collagen type IV alpha-3-binding protein OS=Homo sapiens GN=COL4A3BP PE=1 SV=1|Isoform 2 of Collagen type IV alpha-3-binding protein OS=Homo sapiens GN=COL4A3BP|Isoform 3 of Collagen type IV alpha-3-binding protein OS=Homo sapiens GN=COL4A3BP	1	1	3	2	4	5.58236	3211080	4963830	3563620	2615510	2746110	2778930	3.28586e+06	4.85086e+06	3.64661e+06	2.55598e+06	2.81006e+06	2.71568e+06	3.5425e+06	4.13841e+06	3.12881e+06	2.53986e+06	3.03786e+06	3.20341e+06	1.13222	1.62939	1	1	0.970931	1.26125
MICAL1	Q8TDZ2|Q8TDZ2-2|Q8TDZ2-4	Protein-methionine sulfoxide oxidase MICAL1 OS=Homo sapiens GN=MICAL1 PE=1 SV=2|Isoform 2 of Protein-methionine sulfoxide oxidase MICAL1 OS=Homo sapiens GN=MICAL1|Isoform 4 of Protein-methionine sulfoxide oxidase MICAL1 OS=Homo sapiens GN=MICAL1	1	1	3	2	4	5.65588	3324210	6151140	4262640	2867950	1987260	2010670	3.45459e+06	5.91899e+06	4.42982e+06	2.75971e+06	2.0652e+06	1.93479e+06	3.7244e+06	5.04967e+06	3.8008e+06	2.7423e+06	2.23261e+06	2.28227e+06	0.979897	1.8414	1	1	0.587405	0.832244
UTP15	H0Y8P4|Q8TED0	U3 small nucleolar RNA-associated protein 15 homolog (Fragment) OS=Homo sapiens GN=UTP15 PE=1 SV=1|U3 small nucleolar RNA-associated protein 15 homolog OS=Homo sapiens GN=UTP15 PE=1 SV=3	1	1	3	2	5	6.26496	11035900	14006700	12732400	10666700	10911100	9599670	1.09139e+07	1.41633e+07	1.25917e+07	1.07859e+07	1.07905e+07	9.70697e+06	1.17663e+07	1.20831e+07	1.08037e+07	1.07179e+07	1.16652e+07	1.14503e+07	1.0891	1.12738	1	1	1.07974	1.06834
GPX8	E7ETY7|Q8TED1	Glutathione peroxidase OS=Homo sapiens GN=GPX8 PE=1 SV=1|Probable glutathione peroxidase 8 OS=Homo sapiens GN=GPX8 PE=1 SV=2	1	1	3	2	2	6.09974	3074590	4061360	4778930	4009510	3822510	4144940	3.17022e+06	3.93885e+06	4.92757e+06	3.88856e+06	3.9414e+06	4.01991e+06	3.41782e+06	3.36035e+06	4.22788e+06	3.86403e+06	4.26091e+06	4.74186e+06	0.808401	0.869649	1	1	1.00781	1.22718
XPOT	O43592	Exportin-T OS=Homo sapiens GN=XPOT PE=1 SV=2	1	1	3	2	2	6.11864	2821700	4925330	3691580	3168770	2745170	3150060	3.08842e+06	4.49997e+06	4.04052e+06	2.89511e+06	3.00466e+06	2.87802e+06	3.32963e+06	3.83906e+06	3.46679e+06	2.87685e+06	3.24822e+06	3.3949e+06	0.960437	1.33447	1	1	0.936955	1.18008
MRPL57	Q9BQC6	Ribosomal protein 63, mitochondrial OS=Homo sapiens GN=MRPL57 PE=1 SV=1	1	1	3	2	2	6.04052	45498600	20677300	44837100	14024000	11703900	38256800	4.0042e+07	2.3495e+07	3.94599e+07	1.59351e+07	1.03003e+07	4.34701e+07	4.31694e+07	2.00443e+07	3.38567e+07	1.58345e+07	1.11352e+07	5.12771e+07	1.27506	1.26586	1	1	0.328893	3.23831
MLH1	H0Y818|P40692	DNA mismatch repair protein Mlh1 (Fragment) OS=Homo sapiens GN=MLH1 PE=1 SV=1|DNA mismatch repair protein Mlh1 OS=Homo sapiens GN=MLH1 PE=1 SV=1	1	1	3	2	8	5.94489	7018970	12489200	9649760	8940210	8093630	6543960	7.36329e+06	1.19052e+07	1.01231e+07	8.52216e+06	8.49066e+06	6.23796e+06	7.93837e+06	1.01567e+07	8.68568e+06	8.46839e+06	9.17894e+06	7.35827e+06	0.91396	1.19936	1	1	1.05679	0.868909
EDF1	O60869|O60869-2|O60869-3	Endothelial differentiation-related factor 1 OS=Homo sapiens GN=EDF1 PE=1 SV=1|Isoform 2 of Endothelial differentiation-related factor 1 OS=Homo sapiens GN=EDF1|Isoform 3 of Endothelial differentiation-related factor 1 OS=Homo sapiens GN=EDF1	1	1	3	2	6	7.23977	26841400	16012800	47777300	15383500	14414400	36348600	2.37868e+07	1.80691e+07	4.23402e+07	1.7359e+07	1.2774e+07	4.10163e+07	2.56446e+07	1.54153e+07	3.6328e+07	1.72495e+07	1.38095e+07	4.83827e+07	0.705918	0.893667	1	1	0.380134	2.80488
RRS1	Q15050	Ribosome biogenesis regulatory protein homolog OS=Homo sapiens GN=RRS1 PE=1 SV=2	1	1	3	2	5	6.28836	15663400	15809100	16590700	12447700	17656600	13715700	1.43377e+07	1.72709e+07	1.51865e+07	1.35987e+07	1.61622e+07	1.49839e+07	1.54575e+07	1.47343e+07	1.30301e+07	1.35129e+07	1.74723e+07	1.7675e+07	1.18629	1.09039	1	1	1.34092	1.30801
STAT1	P42224|P42224-2	Signal transducer and activator of transcription 1-alpha/beta OS=Homo sapiens GN=STAT1 PE=1 SV=2|Isoform Beta of Signal transducer and activator of transcription 1-alpha/beta OS=Homo sapiens GN=STAT1	1	1	3	2	16	6.86234	21537400	33380400	28081200	25671200	25512700	22976900	2.24304e+07	3.20514e+07	2.92455e+07	2.46492e+07	2.65705e+07	2.20621e+07	2.41823e+07	2.73441e+07	2.50928e+07	2.44937e+07	2.87244e+07	2.60244e+07	0.963714	1.11637	1	1	1.14473	1.06249
NDUFV2	E7EPT4|P19404	NADH dehydrogenase [ubiquinone] flavoprotein 2, mitochondrial OS=Homo sapiens GN=NDUFV2 PE=1 SV=1|NADH dehydrogenase [ubiquinone] flavoprotein 2, mitochondrial OS=Homo sapiens GN=NDUFV2 PE=1 SV=2	1	1	3	2	2	5.73356	6080140	7035850	7754050	2957830	5031120	5352360	5.36045e+06	7.98047e+06	6.83623e+06	3.35494e+06	4.4356e+06	6.07096e+06	5.77912e+06	6.80838e+06	5.86551e+06	3.33378e+06	4.79517e+06	7.16128e+06	0.985271	2.04224	1	1	0.817519	2.1481
NIP7	Q9Y221|Q9Y221-2	60S ribosome subunit biogenesis protein NIP7 homolog OS=Homo sapiens GN=NIP7 PE=1 SV=1|Isoform 2 of 60S ribosome subunit biogenesis protein NIP7 homolog OS=Homo sapiens GN=NIP7	1	1	3	2	3	6.16803	4443600	5112200	6238230	4691190	5448530	4983800	4.27364e+06	5.31551e+06	5.99962e+06	4.87776e+06	5.24013e+06	5.18201e+06	4.60742e+06	4.53483e+06	5.1477e+06	4.84699e+06	5.66491e+06	6.11267e+06	0.895043	0.935597	1	1	1.10047	1.26113
EZR	E7EQR4|P15311	Ezrin OS=Homo sapiens GN=EZR PE=1 SV=3|Ezrin OS=Homo sapiens GN=EZR PE=1 SV=4	1	1	3	2	22	8.0782	122854000	125172000	181896000	138290000	130781000	142557000	1.19438e+08	1.28751e+08	1.76839e+08	1.42245e+08	1.27145e+08	1.46634e+08	1.28767e+08	1.09842e+08	1.51729e+08	1.41347e+08	1.37452e+08	1.72968e+08	0.848666	0.777106	1	1	0.905906	1.22371
GAK	O14976	Cyclin-G-associated kinase OS=Homo sapiens GN=GAK PE=1 SV=2	1	1	3	2	4	5.77061	4666840	8265450	6123570	5403260	4814400	4284170	4.93052e+06	7.82342e+06	6.46956e+06	5.1143e+06	5.08642e+06	4.05506e+06	5.3156e+06	6.6744e+06	5.5509e+06	5.08203e+06	5.49874e+06	4.78333e+06	0.95761	1.31333	1	1	0.990602	0.941223
HNRNPDL	A0A087WUK2|O14979	Heterogeneous nuclear ribonucleoprotein D-like OS=Homo sapiens GN=HNRNPDL PE=1 SV=1|Heterogeneous nuclear ribonucleoprotein D-like OS=Homo sapiens GN=HNRNPDL PE=1 SV=3	1	1	3	2	6	7.25355	54711700	48203300	62206700	66811900	64729200	42097400	5.04593e+07	5.22655e+07	5.73718e+07	7.24423e+07	5.96983e+07	4.56451e+07	5.44003e+07	4.45893e+07	4.92252e+07	7.19853e+07	6.45376e+07	5.38427e+07	1.10513	0.619422	1	1	1.31107	0.747968
GCC1	Q96CN9	GRIP and coiled-coil domain-containing protein 1 OS=Homo sapiens GN=GCC1 PE=1 SV=1	1	1	3	2	4	5.76903	3682050	3835990	4435800	3093630	2906630	2614590	3.43009e+06	4.11776e+06	4.13227e+06	3.32087e+06	2.70773e+06	2.80664e+06	3.69799e+06	3.51299e+06	3.5455e+06	3.29992e+06	2.92723e+06	3.3107e+06	1.04301	1.06457	1	1	0.825619	1.00327
DNMT1	P26358|P26358-2	DNA (cytosine-5)-methyltransferase 1 OS=Homo sapiens GN=DNMT1 PE=1 SV=2|Isoform 2 of DNA (cytosine-5)-methyltransferase 1 OS=Homo sapiens GN=DNMT1	1	1	3	2	16	6.57014	34309500	53073800	38422400	42360400	37275200	30038200	3.61768e+07	5.03343e+07	4.05136e+07	4.01739e+07	3.93039e+07	2.84877e+07	3.90023e+07	4.29417e+07	3.47608e+07	3.99205e+07	4.249e+07	3.3604e+07	1.12202	1.07568	1	1	1.22235	0.841774
NFKB2	Q00653|Q00653-4	Nuclear factor NF-kappa-B p100 subunit OS=Homo sapiens GN=NFKB2 PE=1 SV=4|Isoform 4 of Nuclear factor NF-kappa-B p100 subunit OS=Homo sapiens GN=NFKB2	1	1	3	2	6	5.93218	9015570	13468000	11074800	9838700	8633970	8354900	9.3994e+06	1.2918e+07	1.15463e+07	9.43693e+06	9.00156e+06	8.01372e+06	1.01335e+07	1.10208e+07	9.90677e+06	9.37739e+06	9.73125e+06	9.45295e+06	1.02289	1.17525	1	1	0.982283	1.00806
SCAMP3	O14828|O14828-2	Secretory carrier-associated membrane protein 3 OS=Homo sapiens GN=SCAMP3 PE=1 SV=3|Isoform 2 of Secretory carrier-associated membrane protein 3 OS=Homo sapiens GN=SCAMP3	1	1	3	2	3	6.42381	5334950	5817700	7695830	5358310	3178090	5779510	5.62968e+06	5.51313e+06	8.12098e+06	5.07779e+06	3.35366e+06	5.47694e+06	6.06936e+06	4.70342e+06	6.96783e+06	5.04576e+06	3.62552e+06	6.46057e+06	0.871055	0.932153	1	1	0.520322	1.2804
HYPK	Q9NX55	Huntingtin-interacting protein K OS=Homo sapiens GN=HYPK PE=1 SV=2	1	1	3	2	2	5.45215	4256950	2563870	6717420	1075000	759901	3944110	3.79284e+06	2.8776e+06	5.98506e+06	1.20654e+06	677053	4.42673e+06	4.08907e+06	2.45497e+06	5.1352e+06	1.19893e+06	731937	5.22175e+06	0.796281	2.04763	1	1	0.142533	4.35534
TRNT1	Q96Q11|Q96Q11-2	CCA tRNA nucleotidyltransferase 1, mitochondrial OS=Homo sapiens GN=TRNT1 PE=1 SV=2|Isoform 2 of CCA tRNA nucleotidyltransferase 1, mitochondrial OS=Homo sapiens GN=TRNT1	1	1	3	2	4	6.40204	9845770	9940930	15412900	9447590	7879400	12929300	9.8711e+06	9.91542e+06	1.54526e+07	9.42334e+06	7.89967e+06	1.28961e+07	1.06421e+07	8.45914e+06	1.32584e+07	9.3639e+06	8.54005e+06	1.52122e+07	0.802668	0.903379	1	1	0.644126	1.62456
SKIV2L	Q15477	Helicase SKI2W OS=Homo sapiens GN=SKIV2L PE=1 SV=3	1	1	3	2	2	5.61532	2291100	3774000	2568070	2380100	2483560	1760360	2.32143e+06	3.72469e+06	2.60207e+06	2.349e+06	2.51644e+06	1.73736e+06	2.50274e+06	3.17764e+06	2.23259e+06	2.33418e+06	2.72043e+06	2.04938e+06	1.12101	1.36135	1	1	1.21851	0.877987
TRA2B	P62995|P62995-3	Transformer-2 protein homolog beta OS=Homo sapiens GN=TRA2B PE=1 SV=1|Isoform 3 of Transformer-2 protein homolog beta OS=Homo sapiens GN=TRA2B	1	1	3	2	3	6.49495	7002670	7692220	8500920	9675830	7445320	5832420	6.97846e+06	7.71891e+06	8.47153e+06	9.7094e+06	7.41958e+06	5.85265e+06	7.52349e+06	6.58523e+06	7.26861e+06	9.64814e+06	8.02103e+06	6.90376e+06	1.03507	0.682539	1	1	1.10352	0.715554
NPEPPS	E9PLK3|P55786	Puromycin-sensitive aminopeptidase OS=Homo sapiens GN=NPEPPS PE=1 SV=1|Puromycin-sensitive aminopeptidase OS=Homo sapiens GN=NPEPPS PE=1 SV=2	1	1	3	2	14	6.77348	17214200	28507500	21743000	21591300	18425300	15542800	1.81793e+07	2.69941e+07	2.2962e+07	2.0445e+07	1.94583e+07	1.47176e+07	1.95992e+07	2.30294e+07	1.97015e+07	2.0316e+07	2.10357e+07	1.73609e+07	0.994805	1.13356	1	1	1.06772	0.854539
PDIA4	P13667	Protein disulfide-isomerase A4 OS=Homo sapiens GN=PDIA4 PE=1 SV=2	1	1	3	2	21	7.11644	66102400	71570000	69585400	91612600	70469700	49376400	6.60889e+07	7.15846e+07	6.95712e+07	9.16313e+07	7.04553e+07	4.93865e+07	7.12506e+07	6.1071e+07	5.96923e+07	9.10532e+07	7.61666e+07	5.82561e+07	1.19363	0.670717	1	1	1.27599	0.639802
PCM1	A6NNN6|E7ETA6|Q15154|Q15154-2	Pericentriolar material 1 protein OS=Homo sapiens GN=PCM1 PE=1 SV=5|Pericentriolar material 1 protein OS=Homo sapiens GN=PCM1 PE=1 SV=1|Pericentriolar material 1 protein OS=Homo sapiens GN=PCM1 PE=1 SV=4|Isoform 2 of Pericentriolar material 1 protein OS=Homo sapiens GN=PCM1	1	1	3	2	5	5.81753	6044540	10866500	7364700	7903030	7233810	5449440	6.43312e+06	1.02101e+07	7.83815e+06	7.42566e+06	7.69884e+06	5.12028e+06	6.93556e+06	8.71057e+06	6.72516e+06	7.37882e+06	8.32293e+06	6.03986e+06	1.03129	1.18048	1	1	1.23758	0.81854
NSUN2	Q08J23|Q08J23-2|Q08J23-3	tRNA (cytosine(34)-C(5))-methyltransferase OS=Homo sapiens GN=NSUN2 PE=1 SV=2|Isoform 2 of tRNA (cytosine(34)-C(5))-methyltransferase OS=Homo sapiens GN=NSUN2|Isoform 3 of tRNA (cytosine(34)-C(5))-methyltransferase OS=Homo sapiens GN=NSUN2	1	1	3	2	5	5.8597	4778880	6627410	4576480	5651410	3977600	2936000	4.96923e+06	6.37354e+06	4.75877e+06	5.43493e+06	4.13603e+06	2.82353e+06	5.35734e+06	5.43746e+06	4.08304e+06	5.40064e+06	4.47131e+06	3.33063e+06	1.31209	1.00682	1	1	1.09509	0.61671
ACOX1	Q15067|Q15067-2|Q15067-3	Peroxisomal acyl-coenzyme A oxidase 1 OS=Homo sapiens GN=ACOX1 PE=1 SV=3|Isoform 2 of Peroxisomal acyl-coenzyme A oxidase 1 OS=Homo sapiens GN=ACOX1|Isoform 3 of Peroxisomal acyl-coenzyme A oxidase 1 OS=Homo sapiens GN=ACOX1	1	1	3	2	3	5.98646	4564510	5749300	7824190	4624110	3931880	6121200	4.67809e+06	5.60971e+06	8.01888e+06	4.51184e+06	4.02972e+06	5.97258e+06	5.04346e+06	4.78582e+06	6.88023e+06	4.48338e+06	4.35638e+06	7.04523e+06	0.733036	1.06746	1	1	0.633173	1.57141
TRIOBP	Q9H2D6|Q9H2D6-2|Q9H2D6-3|Q9H2D6-5|Q9H2D6-7	TRIO and F-actin-binding protein OS=Homo sapiens GN=TRIOBP PE=1 SV=3|Isoform 3 of TRIO and F-actin-binding protein OS=Homo sapiens GN=TRIOBP|Isoform 4 of TRIO and F-actin-binding protein OS=Homo sapiens GN=TRIOBP|Isoform 1 of TRIO and F-actin-binding protein OS=Homo sapiens GN=TRIOBP|Isoform 7 of TRIO and F-actin-binding protein OS=Homo sapiens GN=TRIOBP	1	1	3	2	4	5.73585	4538760	5551140	5754270	5816580	4169530	3771200	4.62406e+06	5.44874e+06	5.86241e+06	5.70929e+06	4.24789e+06	3.70164e+06	4.9852e+06	4.64849e+06	5.02997e+06	5.67327e+06	4.59223e+06	4.36643e+06	0.9911	0.819367	1	1	0.912975	0.76965
RALB	C9J6B1|C9JQB3|P11234|P11234-2|P11234-3	Ras-related protein Ral-B (Fragment) OS=Homo sapiens GN=RALB PE=1 SV=1|Ras-related protein Ral-B (Fragment) OS=Homo sapiens GN=RALB PE=1 SV=1|Ras-related protein Ral-B OS=Homo sapiens GN=RALB PE=1 SV=1|Isoform 2 of Ras-related protein Ral-B OS=Homo sapiens GN=RALB|Isoform 3 of Ras-related protein Ral-B OS=Homo sapiens GN=RALB	1	1	3	2	2	6.85411	9231090	11143900	12056200	11739200	8286800	10502300	9.86517e+06	1.04276e+07	1.28843e+07	1.09847e+07	8.85602e+06	9.82727e+06	1.06357e+07	8.89613e+06	1.10548e+07	1.09154e+07	9.57391e+06	1.15922e+07	0.962084	0.815009	1	1	0.866041	1.06201
HGS	O14964	Hepatocyte growth factor-regulated tyrosine kinase substrate OS=Homo sapiens GN=HGS PE=1 SV=1	1	1	3	2	11	6.62964	22240200	27408000	27787200	22187200	19767900	17511100	2.17369e+07	2.80427e+07	2.71583e+07	2.2701e+07	1.93205e+07	1.79166e+07	2.34346e+07	2.3924e+07	2.33019e+07	2.25578e+07	2.08867e+07	2.11343e+07	1.00569	1.06057	1	1	0.89635	0.936899
RILPL1	Q5EBL4|Q5EBL4-2	RILP-like protein 1 OS=Homo sapiens GN=RILPL1 PE=1 SV=1|Isoform 2 of RILP-like protein 1 OS=Homo sapiens GN=RILPL1	1	1	3	2	3	5.99821	3838490	2953630	5631520	2512820	2183540	3781020	3.51985e+06	3.22102e+06	5.16403e+06	2.7403e+06	2.00228e+06	4.12331e+06	3.79475e+06	2.74795e+06	4.43076e+06	2.72301e+06	2.16459e+06	4.86384e+06	0.856457	1.00916	1	1	0.488537	1.7862
DKFZP781D1416|STAG1	Q68DW7|Q8WVM7|Q8WVM7-2	Cohesin subunit SA-1 OS=Homo sapiens GN=DKFZp781D1416 PE=1 SV=1|Cohesin subunit SA-1 OS=Homo sapiens GN=STAG1 PE=1 SV=3|Isoform 2 of Cohesin subunit SA-1 OS=Homo sapiens GN=STAG1	1	1	3	2	4	5.61321	3390800	5334370	4584240	3628210	2739030	3450980	3.65506e+06	4.9487e+06	4.94151e+06	3.36589e+06	2.95249e+06	3.20148e+06	3.94052e+06	4.22189e+06	4.23983e+06	3.34466e+06	3.19183e+06	3.77645e+06	0.929406	1.26228	1	1	0.75282	1.1291
CPSF2	Q9P2I0	Cleavage and polyadenylation specificity factor subunit 2 OS=Homo sapiens GN=CPSF2 PE=1 SV=2	1	1	3	2	3	6.02069	7415750	5751610	6515170	4670420	4118320	5217340	6.99499e+06	6.09758e+06	6.14551e+06	4.95135e+06	3.88465e+06	5.53117e+06	7.54132e+06	5.20203e+06	5.27287e+06	4.92011e+06	4.19956e+06	6.52454e+06	1.43021	1.0573	1	1	0.796446	1.3261
ITGB1	P05556	Integrin beta-1 OS=Homo sapiens GN=ITGB1 PE=1 SV=2	1	1	3	2	12	6.72819	28507200	22342900	41242300	19433500	23357900	25155800	2.44467e+07	2.60539e+07	3.53679e+07	2.26613e+07	2.00309e+07	2.9334e+07	2.63561e+07	2.22274e+07	3.03458e+07	2.25183e+07	2.16546e+07	3.46023e+07	0.868525	0.98708	1	1	0.713597	1.53663
MRRF	Q96E11|Q96E11-3	Ribosome-recycling factor, mitochondrial OS=Homo sapiens GN=MRRF PE=1 SV=1|Isoform 3 of Ribosome-recycling factor, mitochondrial OS=Homo sapiens GN=MRRF	1	1	3	2	3	5.77355	6191080	6382100	7931400	4140830	3952350	4935450	5.7943e+06	6.81913e+06	7.42308e+06	4.42439e+06	3.69905e+06	5.27342e+06	6.24684e+06	5.81761e+06	6.36903e+06	4.39647e+06	3.9989e+06	6.2205e+06	0.980815	1.32324	1	1	0.627867	1.41488
WDR36	A0A0A0MTB8|Q8NI36	WD repeat-containing protein 36 OS=Homo sapiens GN=WDR36 PE=1 SV=1|WD repeat-containing protein 36 OS=Homo sapiens GN=WDR36 PE=1 SV=1	1	1	3	2	5	6.22296	3815820	5363550	4872730	5143390	3971020	3328660	3.95706e+06	5.17211e+06	5.05309e+06	4.95981e+06	4.11801e+06	3.20985e+06	4.26611e+06	4.41248e+06	4.33557e+06	4.92852e+06	4.45182e+06	3.78632e+06	0.98398	0.895296	1	1	1.02681	0.768248
PYGL	P06737|P06737-2	Glycogen phosphorylase, liver form OS=Homo sapiens GN=PYGL PE=1 SV=4|Isoform 2 of Glycogen phosphorylase, liver form OS=Homo sapiens GN=PYGL	1	1	3	2	12	6.83089	39250300	62701700	53611600	49212600	46494600	43190500	4.13253e+07	5.95533e+07	5.64459e+07	4.67415e+07	4.89526e+07	4.10218e+07	4.45529e+07	5.08067e+07	4.84308e+07	4.64467e+07	5.29209e+07	4.83892e+07	0.91993	1.09387	1	1	1.09271	1.04182
ARFGAP3	Q9NP61	ADP-ribosylation factor GTPase-activating protein 3 OS=Homo sapiens GN=ARFGAP3 PE=1 SV=1	1	1	3	2	6	6.22194	12943500	18175300	14717200	17460100	16337800	12336500	1.34481e+07	1.74934e+07	1.52909e+07	1.6805e+07	1.69747e+07	1.18736e+07	1.44984e+07	1.49241e+07	1.31197e+07	1.6699e+07	1.83507e+07	1.40061e+07	1.10509	0.893714	1	1	1.39872	0.838739
GPKOW	Q92917	G patch domain and KOW motifs-containing protein OS=Homo sapiens GN=GPKOW PE=1 SV=2	1	1	3	2	5	6.31344	15283300	19022000	17760800	18313100	19090800	13343300	1.50088e+07	1.93699e+07	1.74418e+07	1.8648e+07	1.87479e+07	1.35873e+07	1.6181e+07	1.6525e+07	1.49652e+07	1.85304e+07	2.02677e+07	1.60275e+07	1.08125	0.891781	1	1	1.35433	0.864934
DSP	P15924	Desmoplakin OS=Homo sapiens GN=DSP PE=1 SV=3	1	1	3	2	31	6.53559	32127200	62893500	78887300	32554200	32930900	33530600	3.10982e+07	6.49747e+07	7.63605e+07	3.36314e+07	3.18761e+07	3.46401e+07	3.3527e+07	5.54318e+07	6.55176e+07	3.34193e+07	3.44601e+07	4.08613e+07	0.511725	1.65868	1	1	0.525967	1.22269
ZZEF1	O43149	Zinc finger ZZ-type and EF-hand domain-containing protein 1 OS=Homo sapiens GN=ZZEF1 PE=1 SV=6	1	1	3	2	2	5.43832	1449180	2863640	1842380	1355990	1530850	1346510	1.5099e+06	2.74848e+06	1.91957e+06	1.30146e+06	1.59499e+06	1.29236e+06	1.62782e+06	2.34482e+06	1.647e+06	1.29325e+06	1.72428e+06	1.52447e+06	0.988357	1.81312	1	1	1.04692	1.17879
DHX15	O43143	Pre-mRNA-splicing factor ATP-dependent RNA helicase DHX15 OS=Homo sapiens GN=DHX15 PE=1 SV=2	1	1	3	2	10	6.89702	23945900	39351400	30163800	31447200	29667000	21102000	2.47482e+07	3.80757e+07	3.11744e+07	3.04277e+07	3.0661e+07	2.04179e+07	2.66811e+07	3.24835e+07	2.67478e+07	3.02358e+07	3.31465e+07	2.40849e+07	0.997506	1.07434	1	1	1.23922	0.796569
UBAC1	Q9BSL1	Ubiquitin-associated domain-containing protein 1 OS=Homo sapiens GN=UBAC1 PE=1 SV=1	1	1	3	2	2	5.56374	1512750	1303780	1855180	1024390	1066220	1374150	1.39439e+06	1.41445e+06	1.71003e+06	1.11134e+06	982798	1.49079e+06	1.50329e+06	1.20671e+06	1.46721e+06	1.10433e+06	1.06247e+06	1.75853e+06	1.02459	1.0927	1	1	0.72414	1.59239
STK24	B4DR80|Q9Y6E0|Q9Y6E0-2	Serine/threonine-protein kinase 24 OS=Homo sapiens GN=STK24 PE=1 SV=1|Serine/threonine-protein kinase 24 OS=Homo sapiens GN=STK24 PE=1 SV=1|Isoform A of Serine/threonine-protein kinase 24 OS=Homo sapiens GN=STK24	1	1	3	2	5	5.88412	6661840	8599650	8456010	9505150	8554180	7050400	6.86352e+06	8.34696e+06	8.712e+06	9.22585e+06	8.81315e+06	6.84323e+06	7.39957e+06	7.12104e+06	7.47493e+06	9.16765e+06	9.52757e+06	8.07224e+06	0.989918	0.776758	1	1	1.2746	0.880514
TRAPPC6B	Q86SZ2|Q86SZ2-2	Trafficking protein particle complex subunit 6B OS=Homo sapiens GN=TRAPPC6B PE=1 SV=1|Isoform 2 of Trafficking protein particle complex subunit 6B OS=Homo sapiens GN=TRAPPC6B	1	1	3	2	2	5.84482	3484820	4950230	5283760	3373260	2970030	3783010	3.56959e+06	4.83267e+06	5.41229e+06	3.29315e+06	3.04228e+06	3.69317e+06	3.84838e+06	4.1229e+06	4.64377e+06	3.27238e+06	3.28889e+06	4.35645e+06	0.82872	1.25991	1	1	0.708239	1.33128
TOM1	O60784|O60784-3	Target of Myb protein 1 OS=Homo sapiens GN=TOM1 PE=1 SV=2|Isoform 3 of Target of Myb protein 1 OS=Homo sapiens GN=TOM1	1	1	3	2	4	5.9346	6632980	8377600	8139580	6621540	5962050	5435350	6.56108e+06	8.46941e+06	8.05135e+06	6.6941e+06	5.89742e+06	5.49491e+06	7.07351e+06	7.22551e+06	6.90809e+06	6.65187e+06	6.37549e+06	6.48178e+06	1.02395	1.08624	1	1	0.922902	0.974429
MRPS27	G5EA06|Q92552|Q92552-2	28S ribosomal protein S27, mitochondrial OS=Homo sapiens GN=MRPS27 PE=1 SV=1|28S ribosomal protein S27, mitochondrial OS=Homo sapiens GN=MRPS27 PE=1 SV=3|Isoform 2 of 28S ribosomal protein S27, mitochondrial OS=Homo sapiens GN=MRPS27	1	1	3	2	6	6.37979	12051000	16673100	15729400	15042200	14074400	11714900	1.22463e+07	1.64071e+07	1.59844e+07	1.48023e+07	1.43025e+07	1.1528e+07	1.32028e+07	1.39974e+07	1.37147e+07	1.47089e+07	1.5462e+07	1.35984e+07	0.962679	0.951631	1	1	1.1274	0.924504
CALM1	P62158	Calmodulin OS=Homo sapiens GN=CALM1 PE=1 SV=2	1	1	3	2	6	6.86568	66813300	38183500	70636400	23176900	20297300	35909700	5.55902e+07	4.58923e+07	5.87711e+07	2.78561e+07	1.68878e+07	4.31595e+07	5.99319e+07	3.91521e+07	5.04259e+07	2.76803e+07	1.82568e+07	5.09107e+07	1.18852	1.41444	1	1	0.362052	1.83924
RUVBL1	Q9Y265	RuvB-like 1 OS=Homo sapiens GN=RUVBL1 PE=1 SV=1	1	1	3	2	4	6.81537	19365400	27063200	20666000	24418900	20482600	18094400	2.06232e+07	2.54126e+07	2.20083e+07	2.29296e+07	2.1813e+07	1.69908e+07	2.22339e+07	2.16802e+07	1.88832e+07	2.27849e+07	2.35812e+07	2.00423e+07	1.17744	0.951518	1	1	1.24879	0.879629
EIF3L	B0QY89|Q9Y262	Eukaryotic translation initiation factor 3 subunit L OS=Homo sapiens GN=EIF3L PE=1 SV=1|Eukaryotic translation initiation factor 3 subunit L OS=Homo sapiens GN=EIF3L PE=1 SV=1	1	1	3	2	10	6.99027	30669300	42341000	39954200	32069300	32336000	29336100	3.06964e+07	4.23036e+07	3.99895e+07	3.2041e+07	3.23646e+07	2.93102e+07	3.30938e+07	3.60905e+07	3.43111e+07	3.18389e+07	3.49881e+07	3.45742e+07	0.964522	1.13354	1	1	1.01973	1.08591
COPA	P53621|P53621-2	Coatomer subunit alpha OS=Homo sapiens GN=COPA PE=1 SV=2|Isoform 2 of Coatomer subunit alpha OS=Homo sapiens GN=COPA	1	1	3	2	17	6.59736	20240900	36494300	25576100	25964600	22840800	21439200	2.21515e+07	3.33466e+07	2.79903e+07	2.37251e+07	2.49968e+07	1.959e+07	2.38816e+07	2.8449e+07	2.40158e+07	2.35754e+07	2.70231e+07	2.31083e+07	0.994411	1.20672	1	1	1.12522	0.980186
KIF7	Q2M1P5	Kinesin-like protein KIF7 OS=Homo sapiens GN=KIF7 PE=1 SV=2	1	1	3	2	2	5.31618	3463250	5161710	4961520	4670380	3774450	3512980	3.62072e+06	4.93722e+06	5.18712e+06	4.46725e+06	3.94607e+06	3.36019e+06	3.90351e+06	4.21209e+06	4.45057e+06	4.43907e+06	4.26595e+06	3.96367e+06	0.877081	0.948867	1	1	0.958519	0.892905
CLTB	P09497-2	Isoform Non-brain of Clathrin light chain B OS=Homo sapiens GN=CLTB	1	1	3	2	8	6.69099	26164400	20351100	42463600	24346300	18211600	30820200	2.49655e+07	2.13284e+07	4.05179e+07	2.55154e+07	1.73771e+07	3.23002e+07	2.69154e+07	1.81959e+07	3.47645e+07	2.53545e+07	1.87858e+07	3.81012e+07	0.77422	0.71766	1	1	0.540372	1.50274
ACBD3	Q9H3P7	Golgi resident protein GCP60 OS=Homo sapiens GN=ACBD3 PE=1 SV=4	1	1	3	2	7	6.41279	7049740	8454050	7875330	8844430	8718210	6708590	7.09179e+06	8.40392e+06	7.9223e+06	8.79199e+06	8.77021e+06	6.66881e+06	7.64567e+06	7.16964e+06	6.79737e+06	8.73652e+06	9.48115e+06	7.8665e+06	1.1248	0.820652	1	1	1.39483	0.900416
RPRD1A	Q96P16	Regulation of nuclear pre-mRNA domain-containing protein 1A OS=Homo sapiens GN=RPRD1A PE=1 SV=1	1	1	3	2	3	5.94325	8919040	9995600	10866400	8148130	5459120	4395960	8.357e+06	1.06678e+07	1.01816e+07	8.69612e+06	5.11511e+06	4.6916e+06	9.0097e+06	9.10106e+06	8.73589e+06	8.64126e+06	5.52976e+06	5.5342e+06	1.03134	1.05321	1	1	0.632993	0.640438
NEPRO	Q6NW34|Q6NW34-2	Protein nepro homolog OS=Homo sapiens GN=NEPRO PE=1 SV=3|Isoform 2 of Protein nepro homolog OS=Homo sapiens GN=NEPRO	1	1	3	2	4	5.78424	5454140	10072600	7848610	7696930	6763830	5765640	5.86352e+06	9.36934e+06	8.43772e+06	7.15954e+06	7.27152e+06	5.36309e+06	6.32148e+06	7.99327e+06	7.2396e+06	7.11437e+06	7.86097e+06	6.32628e+06	0.873181	1.12354	1	1	1.08583	0.889225
TMEM41B	Q5BJD5	Transmembrane protein 41B OS=Homo sapiens GN=TMEM41B PE=1 SV=1	1	1	3	2	2	6.31462	12172700	13748400	15805300	10177000	9031020	12256200	1.21461e+07	1.37785e+07	1.57708e+07	1.01993e+07	9.01129e+06	1.2283e+07	1.30947e+07	1.17549e+07	1.35314e+07	1.01349e+07	9.74177e+06	1.4489e+07	0.967731	1.15983	1	1	0.719939	1.42961
MAPK14	Q16539|Q16539-3	Mitogen-activated protein kinase 14 OS=Homo sapiens GN=MAPK14 PE=1 SV=3|Isoform Mxi2 of Mitogen-activated protein kinase 14 OS=Homo sapiens GN=MAPK14	1	1	3	2	2	6.21433	3073270	5171090	4565010	3606230	3311510	3772120	3.29326e+06	4.82566e+06	4.89178e+06	3.36533e+06	3.54855e+06	3.52014e+06	3.55047e+06	4.11692e+06	4.19717e+06	3.3441e+06	3.83621e+06	4.15234e+06	0.84592	1.2311	1	1	0.914	1.24169
ECHS1	P30084	Enoyl-CoA hydratase, mitochondrial OS=Homo sapiens GN=ECHS1 PE=1 SV=4	1	1	3	2	4	6.52909	8541640	10506000	12232400	11468000	10000500	9312360	8.64357e+06	1.03821e+07	1.23784e+07	1.13328e+07	1.01198e+07	9.20255e+06	9.31864e+06	8.85729e+06	1.06207e+07	1.12613e+07	1.09402e+07	1.08553e+07	0.877405	0.786527	1	1	1.03008	0.963948
PEBP1	P30086	Phosphatidylethanolamine-binding protein 1 OS=Homo sapiens GN=PEBP1 PE=1 SV=3	1	1	3	2	5	6.67276	8414970	7670130	11194900	9518770	7991300	7545110	7.98814e+06	8.07997e+06	1.06271e+07	1.00274e+07	7.58596e+06	7.94827e+06	8.61203e+06	6.89326e+06	9.11806e+06	9.96413e+06	8.2009e+06	9.37574e+06	0.944502	0.691808	1	1	0.899413	0.94095
GNAS	P63092|P63092-2|P63092-3|P63092-4|Q5JWF2|Q5JWF2-2	Guanine nucleotide-binding protein G(s) subunit alpha isoforms short OS=Homo sapiens GN=GNAS PE=1 SV=1|Isoform Gnas-2 of Guanine nucleotide-binding protein G(s) subunit alpha isoforms short OS=Homo sapiens GN=GNAS|Isoform 3 of Guanine nucleotide-binding protein G(s) subunit alpha isoforms short OS=Homo sapiens GN=GNAS|Isoform 4 of Guanine nucleotide-binding protein G(s) subunit alpha isoforms sho…	1	1	3	2	5	6.55558	5872670	9238910	8072330	7025960	4927750	5159010	6.23597e+06	8.70067e+06	8.5717e+06	6.61664e+06	5.23259e+06	4.85845e+06	6.72301e+06	7.4228e+06	7.35455e+06	6.5749e+06	5.65676e+06	5.73101e+06	0.914128	1.12896	1	1	0.769151	0.87165
TUBB	P07437	Tubulin beta chain OS=Homo sapiens GN=TUBB PE=1 SV=2	1	1	3	2	2	5.80458	5497780	5604120	7574200	5849440	4392020	4432120	5.29088e+06	5.82327e+06	7.28916e+06	6.07818e+06	4.22674e+06	4.60544e+06	5.70411e+06	4.968e+06	6.25413e+06	6.03983e+06	4.56937e+06	5.43255e+06	0.912055	0.82254	1	1	0.730616	0.899454
MTHFS	P49914	5-formyltetrahydrofolate cyclo-ligase OS=Homo sapiens GN=MTHFS PE=1 SV=2	1	1	3	2	4	6.06481	3329600	3605360	3753280	2611610	3298250	3047190	3.13452e+06	3.82975e+06	3.53337e+06	2.77415e+06	3.105e+06	3.23684e+06	3.37933e+06	3.26727e+06	3.03165e+06	2.75665e+06	3.3567e+06	3.81816e+06	1.11468	1.18523	1	1	1.10722	1.38507
USP19	B5MEG5|E7EST9|E7ESU0|O94966|O94966-3|O94966-4|O94966-5|O94966-6|O94966-7	Ubiquitin carboxyl-terminal hydrolase 19 OS=Homo sapiens GN=USP19 PE=1 SV=1|Ubiquitin carboxyl-terminal hydrolase 19 OS=Homo sapiens GN=USP19 PE=1 SV=1|Ubiquitin carboxyl-terminal hydrolase 19 (Fragment) OS=Homo sapiens GN=USP19 PE=1 SV=2|Ubiquitin carboxyl-terminal hydrolase 19 OS=Homo sapiens GN=USP19 PE=1 SV=2|Isoform 3 of Ubiquitin carboxyl-terminal hydrolase 19 OS=Homo sapiens GN=USP19|Isofo…	1	1	3	2	3	5.5992	2749620	3880600	2962160	3282380	2650540	2540040	2.94143e+06	3.62755e+06	3.16879e+06	3.06834e+06	2.83544e+06	2.37441e+06	3.17116e+06	3.09477e+06	2.71884e+06	3.04898e+06	3.06528e+06	2.80084e+06	1.16637	1.01502	1	1	1.12743	0.918615
PC	P11498	Pyruvate carboxylase, mitochondrial OS=Homo sapiens GN=PC PE=1 SV=2	1	1	3	2	7	6.19252	10773300	16514700	12451400	13244800	8900770	7583410	1.13801e+07	1.56341e+07	1.31527e+07	1.25386e+07	9.40211e+06	7.17905e+06	1.22689e+07	1.33379e+07	1.12851e+07	1.24595e+07	1.01643e+07	8.46837e+06	1.08718	1.07051	1	1	0.900681	0.679674
ADCK4	M0R001|Q96D53|Q96D53-2	AarF domain-containing protein kinase 4 (Fragment) OS=Homo sapiens GN=ADCK4 PE=1 SV=1|AarF domain-containing protein kinase 4 OS=Homo sapiens GN=ADCK4 PE=1 SV=2|Isoform 2 of AarF domain-containing protein kinase 4 OS=Homo sapiens GN=ADCK4	1	1	3	2	2	5.46086	2226480	2907390	2228030	2022900	1556030	1804830	2.34789e+06	2.75705e+06	2.34953e+06	1.91829e+06	1.64088e+06	1.7115e+06	2.53127e+06	2.35212e+06	2.0159e+06	1.90619e+06	1.7739e+06	2.01888e+06	1.25565	1.23394	1	1	0.879952	1.05912
NMD3	C9JA08|Q96D46	60S ribosomal export protein NMD3 OS=Homo sapiens GN=NMD3 PE=1 SV=1|60S ribosomal export protein NMD3 OS=Homo sapiens GN=NMD3 PE=1 SV=1	1	1	3	2	2	6.24398	1624940	2274900	2179440	2346060	2282240	1765480	1.66702e+06	2.21748e+06	2.23588e+06	2.28684e+06	2.34134e+06	1.72091e+06	1.79722e+06	1.8918e+06	1.91839e+06	2.27241e+06	2.53114e+06	2.02998e+06	0.936835	0.832505	1	1	1.31941	0.893316
AGL	P35573|P35573-2|P35573-3	Glycogen debranching enzyme OS=Homo sapiens GN=AGL PE=1 SV=3|Isoform 5 of Glycogen debranching enzyme OS=Homo sapiens GN=AGL|Isoform 6 of Glycogen debranching enzyme OS=Homo sapiens GN=AGL	1	1	3	2	7	6.03286	8930810	15736400	11804600	10915100	10292600	8326310	9.35141e+06	1.50286e+07	1.23605e+07	1.04242e+07	1.07773e+07	7.95181e+06	1.00818e+07	1.28214e+07	1.06054e+07	1.03584e+07	1.1651e+07	9.37992e+06	0.950627	1.23777	1	1	1.09859	0.905538
TPI1	P60174|P60174-1	Triosephosphate isomerase OS=Homo sapiens GN=TPI1 PE=1 SV=3|Isoform 2 of Triosephosphate isomerase OS=Homo sapiens GN=TPI1	1	1	3	2	11	7.57328	81118100	90808800	97733800	88329200	85064100	81036100	8.06216e+07	9.1368e+07	9.71356e+07	8.88732e+07	8.45434e+07	8.15352e+07	8.69183e+07	7.79488e+07	8.33427e+07	8.83125e+07	9.13968e+07	9.61785e+07	1.0429	0.882648	1	1	1.09664	1.08907
MECP2	P51608-2	Isoform B of Methyl-CpG-binding protein 2 OS=Homo sapiens GN=MECP2	1	1	3	2	4	5.95857	3510230	3395150	4387020	4582100	4956800	2806030	3.19806e+06	3.72655e+06	3.99688e+06	5.02936e+06	4.51599e+06	3.07993e+06	3.44784e+06	3.17924e+06	3.42934e+06	4.99764e+06	4.88207e+06	3.63307e+06	1.00539	0.636148	1	1	1.42362	0.726958
RTCA	O00442|O00442-2	RNA 3'-terminal phosphate cyclase OS=Homo sapiens GN=RTCA PE=1 SV=1|Isoform 2 of RNA 3'-terminal phosphate cyclase OS=Homo sapiens GN=RTCA	1	1	3	2	4	6.09611	5332140	7565140	6196190	5913750	5547610	5102670	5.53086e+06	7.29333e+06	6.42711e+06	5.70128e+06	5.75436e+06	4.91934e+06	5.96283e+06	6.22216e+06	5.51448e+06	5.66531e+06	6.22082e+06	5.80283e+06	1.0813	1.09829	1	1	1.12809	1.02427
RPA2	P15927|P15927-2|P15927-3	Replication protein A 32 kDa subunit OS=Homo sapiens GN=RPA2 PE=1 SV=1|Isoform 2 of Replication protein A 32 kDa subunit OS=Homo sapiens GN=RPA2|Isoform 3 of Replication protein A 32 kDa subunit OS=Homo sapiens GN=RPA2	1	1	3	2	2	6.14608	2238540	1872600	2282070	2550010	2286280	1830370	2.13296e+06	1.9653e+06	2.17443e+06	2.67624e+06	2.17844e+06	1.92098e+06	2.29954e+06	1.67665e+06	1.86567e+06	2.65936e+06	2.35504e+06	2.26597e+06	1.23256	0.630474	1	1	1.2623	0.852077
ZW10	O43264	Centromere/kinetochore protein zw10 homolog OS=Homo sapiens GN=ZW10 PE=1 SV=3	1	1	3	2	5	6.04702	8625310	15803400	12922900	11048900	9133220	9948630	9.42874e+06	1.44568e+07	1.41266e+07	1.01074e+07	9.98396e+06	9.1009e+06	1.01651e+07	1.23335e+07	1.21207e+07	1.00436e+07	1.07933e+07	1.07354e+07	0.838659	1.22799	1	1	0.890483	1.06887
TTLL12	Q14166	Tubulin--tyrosine ligase-like protein 12 OS=Homo sapiens GN=TTLL12 PE=1 SV=2	1	1	3	2	2	6.01693	5213630	8568610	6664260	6685100	5556300	4540300	5.47912e+06	8.15341e+06	7.00362e+06	6.36117e+06	5.83924e+06	4.3203e+06	5.90705e+06	6.95592e+06	6.00914e+06	6.32104e+06	6.31259e+06	5.0962e+06	0.983012	1.10044	1	1	1.0505	0.806229
GIT2	Q14161	ARF GTPase-activating protein GIT2 OS=Homo sapiens GN=GIT2 PE=1 SV=2	1	1	3	2	5	6.06966	10869800	13967400	11983600	11546600	12328500	9298540	1.07465e+07	1.41277e+07	1.18476e+07	1.16791e+07	1.21886e+07	9.40525e+06	1.15858e+07	1.20528e+07	1.01653e+07	1.16054e+07	1.31767e+07	1.10944e+07	1.13974	1.03854	1	1	1.29624	0.955966
ITGAV	P06756|P06756-2|P06756-3	Integrin alpha-V OS=Homo sapiens GN=ITGAV PE=1 SV=2|Isoform 2 of Integrin alpha-V OS=Homo sapiens GN=ITGAV|Isoform 3 of Integrin alpha-V OS=Homo sapiens GN=ITGAV	1	1	3	2	4	5.86101	4366970	4454630	6095860	5279200	5570890	3788590	4.01144e+06	4.84945e+06	5.59957e+06	5.7471e+06	5.11734e+06	4.12437e+06	4.32474e+06	4.13721e+06	4.80445e+06	5.71084e+06	5.53217e+06	4.86509e+06	0.900152	0.724448	1	1	1.15147	0.851905
WNT5A|WNT5B	C9J8I8|F5H7Q6|P41221|P41221-2|Q9H1J7	Protein Wnt (Fragment) OS=Homo sapiens GN=WNT5A PE=1 SV=1|Protein Wnt (Fragment) OS=Homo sapiens GN=WNT5B PE=1 SV=7|Protein Wnt-5a OS=Homo sapiens GN=WNT5A PE=1 SV=2|Isoform 2 of Protein Wnt-5a OS=Homo sapiens GN=WNT5A|Protein Wnt-5b OS=Homo sapiens GN=WNT5B PE=2 SV=2	1	1	3	2	2	6.56742	11899600	14106900	13982000	14970200	17322800	12894800	1.17876e+07	1.4241e+07	1.38504e+07	1.51125e+07	1.71597e+07	1.30173e+07	1.27082e+07	1.21494e+07	1.18837e+07	1.50171e+07	1.85507e+07	1.53552e+07	1.06938	0.809036	1	1	1.56103	1.02251
CCT3	P49368	T-complex protein 1 subunit gamma OS=Homo sapiens GN=CCT3 PE=1 SV=4	1	1	3	2	19	7.38072	36068700	50554500	42450400	42316200	34856000	33455900	3.78767e+07	4.81413e+07	4.45783e+07	4.02963e+07	3.66032e+07	3.18589e+07	4.08349e+07	4.10708e+07	3.82483e+07	4.00421e+07	3.95704e+07	3.75807e+07	1.06763	1.02569	1	1	1.03456	0.938529
CTSA	P10619|P10619-2|X6R5C5|X6R8A1	Lysosomal protective protein OS=Homo sapiens GN=CTSA PE=1 SV=2|Isoform 2 of Lysosomal protective protein OS=Homo sapiens GN=CTSA|Carboxypeptidase OS=Homo sapiens GN=CTSA PE=1 SV=1|Carboxypeptidase OS=Homo sapiens GN=CTSA PE=1 SV=1	1	1	3	2	4	5.96422	6373750	7033270	7870740	7611240	8868160	5711540	5.98754e+06	7.48693e+06	7.39383e+06	8.10218e+06	8.33081e+06	6.07994e+06	6.45518e+06	6.38732e+06	6.34393e+06	8.05106e+06	9.00613e+06	7.17188e+06	1.01754	0.793352	1	1	1.41965	0.890798
FKBP8	Q14318-2	Isoform 2 of Peptidyl-prolyl cis-trans isomerase FKBP8 OS=Homo sapiens GN=FKBP8	1	1	3	2	4	6.39126	8757070	11408100	10205200	10029700	8929680	8082220	8.97487e+06	1.11313e+07	1.0459e+07	9.7863e+06	9.15177e+06	7.88608e+06	9.67582e+06	9.49641e+06	8.97387e+06	9.72457e+06	9.89364e+06	9.30239e+06	1.07822	0.976538	1	1	1.10249	0.956587
SKA3	Q8IX90|Q8IX90-3	Spindle and kinetochore-associated protein 3 OS=Homo sapiens GN=SKA3 PE=1 SV=2|Isoform 3 of Spindle and kinetochore-associated protein 3 OS=Homo sapiens GN=SKA3	1	1	3	2	3	5.97158	2213240	2681660	2855410	2279750	2866980	2215730	2.10851e+06	2.81485e+06	2.7203e+06	2.39298e+06	2.73132e+06	2.32578e+06	2.27319e+06	2.40144e+06	2.33402e+06	2.37789e+06	2.95273e+06	2.74348e+06	0.973936	1.0099	1	1	1.26508	1.15375
LZTS2	Q9BRK4	Leucine zipper putative tumor suppressor 2 OS=Homo sapiens GN=LZTS2 PE=1 SV=2	1	1	3	2	2	4.88777	1392290	1577410	1939600	1248410	1176820	1546680	1.38247e+06	1.58862e+06	1.92592e+06	1.25728e+06	1.16852e+06	1.55767e+06	1.49044e+06	1.3553e+06	1.65244e+06	1.24935e+06	1.26324e+06	1.83742e+06	0.901962	1.0848	1	1	0.764469	1.4707
STAT3	G8JLH9|P40763|P40763-2|P40763-3	Signal transducer and activator of transcription OS=Homo sapiens GN=STAT3 PE=1 SV=1|Signal transducer and activator of transcription 3 OS=Homo sapiens GN=STAT3 PE=1 SV=2|Isoform Del-701 of Signal transducer and activator of transcription 3 OS=Homo sapiens GN=STAT3|Isoform 3 of Signal transducer and activator of transcription 3 OS=Homo sapiens GN=STAT3	1	1	3	2	7	6.70177	13817500	19521600	19833500	14232600	13473800	14945800	1.40906e+07	1.91432e+07	2.02255e+07	1.39567e+07	1.37401e+07	1.46561e+07	1.51911e+07	1.63317e+07	1.73536e+07	1.38687e+07	1.48539e+07	1.72883e+07	0.875388	1.17759	1	1	0.855958	1.24657
NOP58	Q9Y2X3	Nucleolar protein 58 OS=Homo sapiens GN=NOP58 PE=1 SV=1	1	1	3	2	9	6.23212	12328000	13034600	14440800	11350900	8357560	9724190	1.22592e+07	1.31077e+07	1.43602e+07	1.14146e+07	8.31092e+06	9.77876e+06	1.32167e+07	1.11826e+07	1.23211e+07	1.13426e+07	8.98463e+06	1.1535e+07	1.07268	0.985896	1	1	0.729206	1.01696
LNPEP	Q9UIQ6	Leucyl-cystinyl aminopeptidase OS=Homo sapiens GN=LNPEP PE=1 SV=3	1	1	3	2	4	6.05455	8656690	9511690	9851720	9225280	9632910	8537930	8.52472e+06	9.65894e+06	9.70153e+06	9.3681e+06	9.48605e+06	8.67011e+06	9.19051e+06	8.24034e+06	8.32395e+06	9.309e+06	1.0255e+07	1.02272e+07	1.1041	0.885201	1	1	1.23199	1.09864
URB1	O60287	Nucleolar pre-ribosomal-associated protein 1 OS=Homo sapiens GN=URB1 PE=1 SV=4	1	1	3	2	5	5.81933	3958180	6702870	5480960	5752880	4730060	4003780	4.23703e+06	6.26173e+06	5.86709e+06	5.37426e+06	5.06329e+06	3.74028e+06	4.56795e+06	5.34207e+06	5.03399e+06	5.34036e+06	5.47374e+06	4.41202e+06	0.907422	1.00032	1	1	1.08736	0.826164
KIF5C	O60282	Kinesin heavy chain isoform 5C OS=Homo sapiens GN=KIF5C PE=1 SV=1	1	1	3	2	6	6.30267	12578300	17792100	14713100	10684200	8054400	8238210	1.26822e+07	1.76463e+07	1.48347e+07	1.05966e+07	8.12095e+06	8.1707e+06	1.36727e+07	1.50546e+07	1.27282e+07	1.05298e+07	8.77926e+06	9.63812e+06	1.07421	1.42971	1	1	0.689749	0.915319
TTF2	Q9UNY4	Transcription termination factor 2 OS=Homo sapiens GN=TTF2 PE=1 SV=2	1	1	3	2	3	5.5149	2317770	3854790	3077050	3638020	2913160	2860470	2.58638e+06	3.45445e+06	3.43366e+06	3.26019e+06	3.25077e+06	2.56339e+06	2.78838e+06	2.94709e+06	2.94609e+06	3.23962e+06	3.51429e+06	3.02377e+06	0.946469	0.909703	1	1	1.19287	0.93337
GIGYF2	Q6Y7W6|Q6Y7W6-4|Q6Y7W6-5	PERQ amino acid-rich with GYF domain-containing protein 2 OS=Homo sapiens GN=GIGYF2 PE=1 SV=1|Isoform 3 of PERQ amino acid-rich with GYF domain-containing protein 2 OS=Homo sapiens GN=GIGYF2|Isoform 4 of PERQ amino acid-rich with GYF domain-containing protein 2 OS=Homo sapiens GN=GIGYF2	1	1	3	2	16	6.47053	29600400	29739300	36495400	18391700	21783800	25643500	2.71544e+07	3.24181e+07	3.34797e+07	2.00483e+07	1.99838e+07	2.79534e+07	2.92753e+07	2.76568e+07	2.87257e+07	1.99219e+07	2.16037e+07	3.29736e+07	1.01913	1.38827	1	1	0.752068	1.65515
ANAPC1	Q9H1A4	Anaphase-promoting complex subunit 1 OS=Homo sapiens GN=ANAPC1 PE=1 SV=1	1	1	3	2	5	5.77942	5724820	10175600	7878120	6888100	6198810	5557400	6.05018e+06	9.62839e+06	8.32586e+06	6.51768e+06	6.55111e+06	5.25854e+06	6.52271e+06	8.21427e+06	7.14362e+06	6.47656e+06	7.08216e+06	6.20295e+06	0.913082	1.26831	1	1	0.991397	0.957754
NEMF	G3V5V3|O60524|O60524-3|O60524-4	Nuclear export mediator factor NEMF (Fragment) OS=Homo sapiens GN=NEMF PE=1 SV=7|Nuclear export mediator factor NEMF OS=Homo sapiens GN=NEMF PE=1 SV=4|Isoform 3 of Nuclear export mediator factor NEMF OS=Homo sapiens GN=NEMF|Isoform 4 of Nuclear export mediator factor NEMF OS=Homo sapiens GN=NEMF	1	1	3	2	4	5.85921	8107310	12869400	8127170	10490700	9164530	6754140	8.68383e+06	1.2015e+07	8.7051e+06	9.79422e+06	9.81623e+06	6.30573e+06	9.36205e+06	1.02504e+07	7.46901e+06	9.73244e+06	1.0612e+07	7.43822e+06	1.25345	1.05322	1	1	1.4208	0.764271
MRPL37	Q9BZE1|S4R369	39S ribosomal protein L37, mitochondrial OS=Homo sapiens GN=MRPL37 PE=1 SV=2|39S ribosomal protein L37, mitochondrial OS=Homo sapiens GN=MRPL37 PE=1 SV=1	1	1	3	2	4	5.948	3095400	4033950	3845090	3694650	3242910	2543120	3.08604e+06	4.04618e+06	3.83347e+06	3.70585e+06	3.23311e+06	2.55083e+06	3.32707e+06	3.45192e+06	3.28913e+06	3.68247e+06	3.49519e+06	3.00895e+06	1.01153	0.937392	1	1	1.06265	0.8171
TWISTNB	Q3B726	DNA-directed RNA polymerase I subunit RPA43 OS=Homo sapiens GN=TWISTNB PE=1 SV=1	1	1	3	2	2	5.59422	1084210	1358840	1269680	1368650	1306500	812408	1.05317e+06	1.39889e+06	1.23333e+06	1.40898e+06	1.2691e+06	836350	1.13543e+06	1.19343e+06	1.0582e+06	1.4001e+06	1.37198e+06	986554	1.07298	0.852393	1	1	1.29651	0.704634
COPG2	Q9UBF2|Q9UBF2-2	Coatomer subunit gamma-2 OS=Homo sapiens GN=COPG2 PE=1 SV=1|Isoform 2 of Coatomer subunit gamma-2 OS=Homo sapiens GN=COPG2	1	1	3	2	9	6.4644	10669200	22296400	13446400	10159300	10613400	9597130	1.13216e+07	2.10117e+07	1.42686e+07	9.57391e+06	1.12624e+07	9.04413e+06	1.22058e+07	1.79257e+07	1.22425e+07	9.51351e+06	1.21753e+07	1.06684e+07	0.997003	1.88423	1	1	0.994513	1.1214
DDX3Y	O15523	ATP-dependent RNA helicase DDX3Y OS=Homo sapiens GN=DDX3Y PE=1 SV=2	1	1	3	2	3	5.85985	3582400	3817120	4612670	5099360	4784720	3667470	3.52192e+06	3.88267e+06	4.5348e+06	5.18692e+06	4.70395e+06	3.73045e+06	3.79699e+06	3.31242e+06	3.89088e+06	5.1542e+06	5.08526e+06	4.40042e+06	0.975871	0.642664	1	1	1.30697	0.853754
HOOK1	Q9UJC3|Q9UJC3-2	Protein Hook homolog 1 OS=Homo sapiens GN=HOOK1 PE=1 SV=2|Isoform 2 of Protein Hook homolog 1 OS=Homo sapiens GN=HOOK1	1	1	3	2	2	5.67875	2410210	3303930	2839240	2745010	2302590	2321220	2.52944e+06	3.14819e+06	2.97969e+06	2.61562e+06	2.4165e+06	2.2118e+06	2.72699e+06	2.68582e+06	2.55659e+06	2.59912e+06	2.61239e+06	2.60903e+06	1.06665	1.03336	1	1	1.02182	1.00382
GPATCH4	Q5T3I0|Q5T3I0-3	G patch domain-containing protein 4 OS=Homo sapiens GN=GPATCH4 PE=1 SV=2|Isoform 3 of G patch domain-containing protein 4 OS=Homo sapiens GN=GPATCH4	1	1	3	2	7	6.13377	7307640	9584110	8190790	7151860	7360230	6783420	7.37363e+06	9.49834e+06	8.26476e+06	7.08785e+06	7.42669e+06	6.72271e+06	7.94952e+06	8.10332e+06	7.09119e+06	7.04314e+06	8.02873e+06	7.93008e+06	1.12104	1.15053	1	1	1.13221	1.12593
NT5C3A	Q9H0P0|Q9H0P0-1|Q9H0P0-2|Q9H0P0-3|X6RM59	Cytosolic 5'-nucleotidase 3A OS=Homo sapiens GN=NT5C3A PE=1 SV=3|Isoform 1 of Cytosolic 5'-nucleotidase 3A OS=Homo sapiens GN=NT5C3A|Isoform 3 of Cytosolic 5'-nucleotidase 3A OS=Homo sapiens GN=NT5C3A|Isoform 4 of Cytosolic 5'-nucleotidase 3A OS=Homo sapiens GN=NT5C3A|5'-nucleotidase OS=Homo sapiens GN=NT5C3A PE=1 SV=1	1	1	3	2	2	5.8175	3124020	4039350	3384660	4070020	3567940	3338710	3.32548e+06	3.79465e+06	3.60292e+06	3.82346e+06	3.79802e+06	3.13645e+06	3.5852e+06	3.23733e+06	3.09132e+06	3.79934e+06	4.1059e+06	3.69974e+06	1.15976	0.852077	1	1	1.3282	0.973787
KIF15	Q9NS87|Q9NS87-2	Kinesin-like protein KIF15 OS=Homo sapiens GN=KIF15 PE=1 SV=1|Isoform 2 of Kinesin-like protein KIF15 OS=Homo sapiens GN=KIF15	1	1	3	2	4	5.77517	6492160	10472800	8269720	6883270	6302540	5476030	6.66107e+06	1.02072e+07	8.48487e+06	6.70873e+06	6.46651e+06	5.33717e+06	7.18131e+06	8.7081e+06	7.28005e+06	6.66641e+06	6.99071e+06	6.2957e+06	0.986436	1.30627	1	1	0.960255	0.944393
AACS	Q86V21	Acetoacetyl-CoA synthetase OS=Homo sapiens GN=AACS PE=1 SV=1	1	1	3	2	7	5.98439	6866190	10891800	8653320	8784530	8379030	7189700	7.24639e+06	1.03203e+07	9.13248e+06	8.32362e+06	8.843e+06	6.81247e+06	7.81235e+06	8.80458e+06	7.83571e+06	8.27111e+06	9.55985e+06	8.03596e+06	0.997019	1.0645	1	1	1.22004	0.971569
NDUFV3	P56181-2	Isoform 2 of NADH dehydrogenase [ubiquinone] flavoprotein 3, mitochondrial OS=Homo sapiens GN=NDUFV3	1	1	3	2	2	5.48721	2560960	1003820	2650680	1904850	1607790	2650110	2.25355e+06	1.14075e+06	2.3325e+06	2.16469e+06	1.4148e+06	3.01161e+06	2.42956e+06	973209	2.0013e+06	2.15103e+06	1.52949e+06	3.55248e+06	1.21399	0.452438	1	1	0.764247	1.65152
NUP85	Q9BW27|Q9BW27-3	Nuclear pore complex protein Nup85 OS=Homo sapiens GN=NUP85 PE=1 SV=1|Isoform 3 of Nuclear pore complex protein Nup85 OS=Homo sapiens GN=NUP85	1	1	3	2	5	6.00146	4062110	6655660	5128990	4804140	4690100	3831270	4.21809e+06	6.40954e+06	5.32593e+06	4.62649e+06	4.87019e+06	3.6896e+06	4.54753e+06	5.46818e+06	4.56967e+06	4.5973e+06	5.26498e+06	4.35223e+06	0.995154	1.18943	1	1	1.15216	0.946692
UTP14A	Q9BVJ6|Q9BVJ6-3	U3 small nucleolar RNA-associated protein 14 homolog A OS=Homo sapiens GN=UTP14A PE=1 SV=1|Isoform 3 of U3 small nucleolar RNA-associated protein 14 homolog A OS=Homo sapiens GN=UTP14A	1	1	3	2	9	6.04346	13745300	13565600	15680100	13509000	16988000	11415900	1.25211e+07	1.48919e+07	1.42836e+07	1.48298e+07	1.5475e+07	1.25321e+07	1.3499e+07	1.27048e+07	1.22554e+07	1.47362e+07	1.67294e+07	1.47828e+07	1.10148	0.862144	1	1	1.36507	1.00316
PPP2R1B	P30154|P30154-2	Serine/threonine-protein phosphatase 2A 65 kDa regulatory subunit A beta isoform OS=Homo sapiens GN=PPP2R1B PE=1 SV=3|Isoform 2 of Serine/threonine-protein phosphatase 2A 65 kDa regulatory subunit A beta isoform OS=Homo sapiens GN=PPP2R1B	1	1	3	2	6	6.22399	5695680	7266780	8317900	6060170	5116410	6353790	5.83357e+06	7.09501e+06	8.51928e+06	5.91692e+06	5.24028e+06	6.2036e+06	6.28919e+06	6.05297e+06	7.30957e+06	5.87959e+06	5.66507e+06	7.31774e+06	0.860404	1.02949	1	1	0.775021	1.2446
RBM4	Q9BWF3	RNA-binding protein 4 OS=Homo sapiens GN=RBM4 PE=1 SV=1	1	1	3	2	9	7.009	29128000	33667100	35680500	34448400	29435500	24088500	2.86906e+07	3.41804e+07	3.51447e+07	3.49736e+07	2.89935e+07	2.44558e+07	3.09314e+07	2.91603e+07	3.01543e+07	3.4753e+07	3.13438e+07	2.88479e+07	1.02577	0.839074	1	1	1.03945	0.830085
TRAF2	Q12933|Q12933-2|Q12933-3|Q12933-4	TNF receptor-associated factor 2 OS=Homo sapiens GN=TRAF2 PE=1 SV=2|Isoform 2 of TNF receptor-associated factor 2 OS=Homo sapiens GN=TRAF2|Isoform 3 of TNF receptor-associated factor 2 OS=Homo sapiens GN=TRAF2|Isoform 4 of TNF receptor-associated factor 2 OS=Homo sapiens GN=TRAF2	1	1	3	2	3	5.72304	4349380	6567560	4911970	4096900	4752880	3469390	4.28884e+06	6.66027e+06	4.84359e+06	4.15473e+06	4.68672e+06	3.51837e+06	4.6238e+06	5.68208e+06	4.15582e+06	4.12852e+06	5.06664e+06	4.15025e+06	1.11261	1.3763	1	1	1.21917	1.00526
STARD7	Q9NQZ5	StAR-related lipid transfer protein 7, mitochondrial OS=Homo sapiens GN=STARD7 PE=1 SV=2	1	1	3	2	2	6.05353	3876350	3984130	5615340	3152030	3565550	4381680	3.66041e+06	4.21917e+06	5.30252e+06	3.33798e+06	3.36692e+06	4.64017e+06	3.94629e+06	3.5995e+06	4.54958e+06	3.31692e+06	3.63985e+06	5.47353e+06	0.867396	1.08519	1	1	0.800041	1.65018
UTP3	Q9NQZ2	Something about silencing protein 10 OS=Homo sapiens GN=UTP3 PE=1 SV=1	1	1	3	2	4	5.87174	8166260	8116540	7357070	9789270	10321700	7798310	8.16514e+06	8.11765e+06	7.35606e+06	9.79061e+06	1.03203e+07	7.79938e+06	8.80285e+06	6.92542e+06	6.31153e+06	9.72885e+06	1.11569e+07	9.20011e+06	1.39473	0.711843	1	1	1.7677	0.945653
PHLDB2	E9PFQ4|E9PGF6|Q86SQ0|Q86SQ0-2|Q86SQ0-3	Pleckstrin homology-like domain family B member 2 (Fragment) OS=Homo sapiens GN=PHLDB2 PE=1 SV=1|Pleckstrin homology-like domain family B member 2 OS=Homo sapiens GN=PHLDB2 PE=1 SV=1|Pleckstrin homology-like domain family B member 2 OS=Homo sapiens GN=PHLDB2 PE=1 SV=2|Isoform 2 of Pleckstrin homology-like domain family B member 2 OS=Homo sapiens GN=PHLDB2|Isoform 3 of Pleckstrin homology-like dom…	1	1	3	2	3	5.50636	1715900	2035640	1882500	2265930	1934880	2091190	1.8446e+06	1.89361e+06	2.02369e+06	2.10783e+06	2.08e+06	1.94529e+06	1.98867e+06	1.6155e+06	1.73634e+06	2.09454e+06	2.24861e+06	2.29465e+06	1.14532	0.771291	1	1	1.29503	1.09554
IQGAP3	F2Z2E2|Q86VI3	Ras GTPase-activating-like protein IQGAP3 OS=Homo sapiens GN=IQGAP3 PE=1 SV=1|Ras GTPase-activating-like protein IQGAP3 OS=Homo sapiens GN=IQGAP3 PE=1 SV=2	1	1	3	2	8	6.29024	5054110	9510000	7989260	6558470	4974600	5559900	5.53564e+06	8.68275e+06	8.75044e+06	5.98796e+06	5.44856e+06	5.07626e+06	5.96799e+06	7.40751e+06	7.50791e+06	5.95019e+06	5.89024e+06	5.98793e+06	0.794893	1.24492	1	1	0.784537	1.00634
NACC1	Q96RE7	Nucleus accumbens-associated protein 1 OS=Homo sapiens GN=NACC1 PE=1 SV=1	1	1	3	2	3	5.25338	2245890	3027320	2622540	3212500	2576890	2263470	2.38946e+06	2.84542e+06	2.79019e+06	3.01948e+06	2.74162e+06	2.12747e+06	2.57608e+06	2.42752e+06	2.39399e+06	3.00043e+06	2.96387e+06	2.50955e+06	1.07606	0.809057	1	1	1.23804	0.836398
GTF3C3	Q9Y5Q9	General transcription factor 3C polypeptide 3 OS=Homo sapiens GN=GTF3C3 PE=1 SV=1	1	1	3	2	3	5.69076	3886800	6380850	4466350	4451940	3753070	3034710	4.0725e+06	6.08989e+06	4.67974e+06	4.24894e+06	3.93238e+06	2.89633e+06	4.39057e+06	5.19547e+06	4.01523e+06	4.22213e+06	4.25115e+06	3.4165e+06	1.09348	1.23053	1	1	1.05876	0.809188
NAA40	Q86UY6|Q86UY6-3	N-alpha-acetyltransferase 40 OS=Homo sapiens GN=NAA40 PE=1 SV=1|Isoform 2 of N-alpha-acetyltransferase 40 OS=Homo sapiens GN=NAA40	1	1	3	2	2	6.00136	4276390	5357280	5510870	4934220	4615260	4224120	4.29515e+06	5.33388e+06	5.53504e+06	4.91267e+06	4.63551e+06	4.20567e+06	4.63061e+06	4.5505e+06	4.74909e+06	4.88168e+06	5.01127e+06	4.96099e+06	0.975052	0.932158	1	1	1.05521	1.01625
FKBP1A	P62942	Peptidyl-prolyl cis-trans isomerase FKBP1A OS=Homo sapiens GN=FKBP1A PE=1 SV=2	1	1	3	2	2	6.96134	1355530	1220260	2662650	788416	1267690	1626660	1.13358e+06	1.45918e+06	2.22669e+06	942781	1.06013e+06	1.94515e+06	1.22212e+06	1.24487e+06	1.9105e+06	936833	1.14606e+06	2.29448e+06	0.639684	1.3288	1	1	0.599875	2.44919
GNAO1	P09471-2	Isoform Alpha-2 of Guanine nucleotide-binding protein G(o) subunit alpha OS=Homo sapiens GN=GNAO1	1	1	3	2	3	5.51038	4139510	6094410	4408140	3857410	1446170	1287450	4.23517e+06	5.95675e+06	4.51001e+06	3.77028e+06	1.47959e+06	1.25837e+06	4.56595e+06	5.08188e+06	3.86961e+06	3.74649e+06	1.59953e+06	1.48437e+06	1.17995	1.35644	1	1	0.413357	0.396202
WDR11	Q9BZH6	WD repeat-containing protein 11 OS=Homo sapiens GN=WDR11 PE=1 SV=1	1	1	3	2	5	5.86481	8083170	11736800	11220600	8758010	7692500	9347870	8.52607e+06	1.11271e+07	1.18354e+07	8.30306e+06	8.11399e+06	8.86228e+06	9.19197e+06	9.49288e+06	1.01548e+07	8.25068e+06	8.77174e+06	1.04539e+07	0.905183	1.15056	1	1	0.8638	1.26704
RDH11	Q8TC12|Q8TC12-2|Q8TC12-3	Retinol dehydrogenase 11 OS=Homo sapiens GN=RDH11 PE=1 SV=2|Isoform 2 of Retinol dehydrogenase 11 OS=Homo sapiens GN=RDH11|Isoform 3 of Retinol dehydrogenase 11 OS=Homo sapiens GN=RDH11	1	1	3	2	3	6.58285	7867710	11762800	10125900	7737470	6132990	7063450	8.23589e+06	1.1237e+07	1.05998e+07	7.39157e+06	6.41999e+06	6.74769e+06	8.87912e+06	9.58659e+06	9.09463e+06	7.34494e+06	6.94041e+06	7.95954e+06	0.976304	1.3052	1	1	0.763133	1.08368
SPAG9	A0A087X2D8|O60271|O60271-2|O60271-3|O60271-4|O60271-5	C-Jun-amino-terminal kinase-interacting protein 4 OS=Homo sapiens GN=SPAG9 PE=1 SV=1|C-Jun-amino-terminal kinase-interacting protein 4 OS=Homo sapiens GN=SPAG9 PE=1 SV=4|Isoform 2 of C-Jun-amino-terminal kinase-interacting protein 4 OS=Homo sapiens GN=SPAG9|Isoform 3 of C-Jun-amino-terminal kinase-interacting protein 4 OS=Homo sapiens GN=SPAG9|Isoform 4 of C-Jun-amino-terminal kinase-interacting …	1	1	3	2	12	6.34689	27005600	38275500	33102000	20704800	18049900	22366600	2.74319e+07	3.76807e+07	3.36245e+07	2.03831e+07	1.83348e+07	2.2019e+07	2.95743e+07	3.21466e+07	2.88499e+07	2.02545e+07	1.98211e+07	2.59736e+07	1.02511	1.58713	1	1	0.687041	1.28236
LYZ	P61626	Lysozyme C OS=Homo sapiens GN=LYZ PE=1 SV=1	1	1	3	2	2	6.17506	2146400	2233800	4613320	1613560	1782160	2157060	1.87232e+06	2.56079e+06	4.02424e+06	1.84976e+06	1.55459e+06	2.47282e+06	2.01855e+06	2.18469e+06	3.45281e+06	1.83809e+06	1.68061e+06	2.91692e+06	0.584612	1.18857	1	1	0.486738	1.58693
ASPH	Q12797	Aspartyl/asparaginyl beta-hydroxylase OS=Homo sapiens GN=ASPH PE=1 SV=3	1	1	3	2	4	5.79903	2306140	3432350	2869040	2717890	2476930	1771450	2.30934e+06	3.42759e+06	2.87302e+06	2.71412e+06	2.48037e+06	1.76899e+06	2.48971e+06	2.92418e+06	2.46507e+06	2.697e+06	2.68144e+06	2.0867e+06	1.01	1.08424	1	1	1.08777	0.773711
PSMC1	P62191	26S protease regulatory subunit 4 OS=Homo sapiens GN=PSMC1 PE=1 SV=1	1	1	3	2	14	6.93364	29742300	32540600	34837100	37404400	34263700	29128500	2.97356e+07	3.25479e+07	3.48293e+07	3.74128e+07	3.4256e+07	2.9135e+07	3.2058e+07	2.77676e+07	2.98837e+07	3.71768e+07	3.70329e+07	3.43676e+07	1.07276	0.746907	1	1	1.23924	0.924436
PSMC5	P62195	26S protease regulatory subunit 8 OS=Homo sapiens GN=PSMC5 PE=1 SV=1	1	1	3	2	6	6.73851	13708400	16540200	16921900	15548200	13919400	13957500	1.39524e+07	1.62509e+07	1.72231e+07	1.52763e+07	1.41672e+07	1.37134e+07	1.50421e+07	1.38642e+07	1.47775e+07	1.51799e+07	1.53156e+07	1.61763e+07	1.01791	0.913323	1	1	1.03641	1.06564
TPMT	P51580	Thiopurine S-methyltransferase OS=Homo sapiens GN=TPMT PE=1 SV=1	1	1	3	2	2	6.16989	4858010	6524290	6113800	4476920	4979320	5108830	4.86528e+06	6.51455e+06	6.12294e+06	4.47023e+06	4.98677e+06	5.1012e+06	5.24526e+06	5.55776e+06	5.25351e+06	4.44203e+06	5.39101e+06	6.01735e+06	0.99843	1.25117	1	1	1.02617	1.35464
UBE2N	P61088	Ubiquitin-conjugating enzyme E2 N OS=Homo sapiens GN=UBE2N PE=1 SV=1	1	1	3	2	4	6.56844	8348380	5401920	11380900	4768980	3954190	7735510	7.51115e+06	6.00404e+06	1.02396e+07	5.30055e+06	3.55764e+06	8.59775e+06	8.09779e+06	5.12223e+06	8.78558e+06	5.26711e+06	3.84603e+06	1.01419e+07	0.921714	0.972493	1	1	0.437767	1.92551
UBE2M	P61081	NEDD8-conjugating enzyme Ubc12 OS=Homo sapiens GN=UBE2M PE=1 SV=1	1	1	3	2	7	6.79436	18844000	20537900	22226000	20701000	17819400	17025400	1.87482e+07	2.06429e+07	2.2113e+07	2.08068e+07	1.77288e+07	1.71124e+07	2.02125e+07	1.7611e+07	1.8973e+07	2.06755e+07	1.91659e+07	2.01857e+07	1.06533	0.851782	1	1	1.01017	0.97631
WASF2	Q9Y6W5	Wiskott-Aldrich syndrome protein family member 2 OS=Homo sapiens GN=WASF2 PE=1 SV=3	1	1	3	2	8	6.57177	23916800	23347100	33408800	18440000	17506700	30436600	2.36577e+07	2.36028e+07	3.30469e+07	1.86419e+07	1.73171e+07	3.07699e+07	2.55055e+07	2.01362e+07	2.83544e+07	1.85243e+07	1.87209e+07	3.6296e+07	0.899524	1.08702	1	1	0.660245	1.95937
CAPN7	Q9Y6W3	Calpain-7 OS=Homo sapiens GN=CAPN7 PE=1 SV=1	1	1	3	2	3	5.65998	4196010	5559630	4607800	4006450	4070100	3370280	4.16319e+06	5.60346e+06	4.57176e+06	4.03804e+06	4.03826e+06	3.39685e+06	4.48834e+06	4.78048e+06	3.92258e+06	4.01256e+06	4.36562e+06	4.00691e+06	1.14423	1.19138	1	1	1.11294	0.998592
ATP7A	Q04656|Q04656-2|Q04656-3|Q04656-5	Copper-transporting ATPase 1 OS=Homo sapiens GN=ATP7A PE=1 SV=3|Isoform 1 of Copper-transporting ATPase 1 OS=Homo sapiens GN=ATP7A|Isoform 2 of Copper-transporting ATPase 1 OS=Homo sapiens GN=ATP7A|Isoform 5 of Copper-transporting ATPase 1 OS=Homo sapiens GN=ATP7A	1	1	3	2	2	5.52045	2724990	5283530	2958650	2556120	1812840	1285940	2.80446e+06	5.13381e+06	3.04494e+06	2.48369e+06	1.86571e+06	1.2495e+06	3.0235e+06	4.37981e+06	2.61257e+06	2.46802e+06	2.01695e+06	1.4739e+06	1.15729	1.77463	1	1	0.772019	0.597202
RPLP0	F8VPE8|F8VQY6|F8VRK7|F8VS58|F8VU65|F8VWS0|F8VWV4|F8VZS0|G3V210|P05388|P05388-2	60S acidic ribosomal protein P0 (Fragment) OS=Homo sapiens GN=RPLP0 PE=1 SV=1|60S acidic ribosomal protein P0 OS=Homo sapiens GN=RPLP0 PE=1 SV=1|60S acidic ribosomal protein P0 OS=Homo sapiens GN=RPLP0 PE=1 SV=1|60S acidic ribosomal protein P0 (Fragment) OS=Homo sapiens GN=RPLP0 PE=1 SV=1|60S acidic ribosomal protein P0 (Fragment) OS=Homo sapiens GN=RPLP0 PE=1 SV=1|60S acidic ribosomal protein P0…	1	1	3	2	6	6.92335	25016300	28126700	29664300	23843800	29428600	23793600	2.37417e+07	2.96368e+07	2.81528e+07	2.51239e+07	2.79291e+07	2.5071e+07	2.55959e+07	2.5284e+07	2.41552e+07	2.49654e+07	3.01932e+07	2.95737e+07	1.05964	1.01276	1	1	1.24996	1.18459
POMP	Q9Y244	Proteasome maturation protein OS=Homo sapiens GN=POMP PE=1 SV=1	1	1	3	2	2	6.01891	2627470	1937200	4703980	2356850	2175690	3294450	2.38499e+06	2.13416e+06	4.26986e+06	2.59647e+06	1.9749e+06	3.6294e+06	2.57126e+06	1.82071e+06	3.66356e+06	2.58009e+06	2.13499e+06	4.28122e+06	0.701848	0.705678	1	1	0.582765	1.65933
GINS2	Q9Y248	DNA replication complex GINS protein PSF2 OS=Homo sapiens GN=GINS2 PE=1 SV=1	1	1	3	2	3	6.25743	4741680	3774060	6390090	2729360	2246980	4553470	4.45616e+06	4.01587e+06	6.00532e+06	2.90424e+06	2.11168e+06	4.84522e+06	4.8042e+06	3.42606e+06	5.15258e+06	2.88591e+06	2.28286e+06	5.7154e+06	0.932386	1.18717	1	1	0.443051	1.98045
UHRF1BP1	Q6BDS2	UHRF1-binding protein 1 OS=Homo sapiens GN=UHRF1BP1 PE=1 SV=1	1	1	3	2	2	5.32442	1293540	1787730	1749310	1430250	1416120	1116460	1.26886e+06	1.8225e+06	1.71594e+06	1.45807e+06	1.38911e+06	1.13817e+06	1.36796e+06	1.55483e+06	1.47228e+06	1.44887e+06	1.50171e+06	1.34258e+06	0.929145	1.07313	1	1	1.01999	0.926644
SERPINB3	P29508|P29508-2|Q5K684	Serpin B3 OS=Homo sapiens GN=SERPINB3 PE=1 SV=2|Isoform 2 of Serpin B3 OS=Homo sapiens GN=SERPINB3|SCCA1/SCCA2 fusion protein OS=Homo sapiens GN=SERPINB3 PE=1 SV=1	1	1	3	2	3	5.85909	1116910	1214980	2378410	773545	803182	2073760	1.10019e+06	1.23345e+06	2.3428e+06	785302	791158	2.10528e+06	1.18612e+06	1.05229e+06	2.01013e+06	780348	855291	2.48338e+06	0.590068	1.34849	1	1	0.42549	3.1824
EDC4	Q6P2E9	Enhancer of mRNA-decapping protein 4 OS=Homo sapiens GN=EDC4 PE=1 SV=1	1	1	3	2	10	6.37071	13791200	23540900	18872300	13615500	13818600	13521700	1.42266e+07	2.28204e+07	1.94681e+07	1.31988e+07	1.42549e+07	1.31079e+07	1.53377e+07	1.94688e+07	1.67037e+07	1.31155e+07	1.54104e+07	1.5462e+07	0.918222	1.48441	1	1	0.922574	1.17891
EGLN1	Q9GZT9|Q9GZT9-2	Egl nine homolog 1 OS=Homo sapiens GN=EGLN1 PE=1 SV=1|Isoform 2 of Egl nine homolog 1 OS=Homo sapiens GN=EGLN1	1	1	3	2	3	6.0244	3297570	5386930	4200890	4928360	4624340	3190120	3.45466e+06	5.14198e+06	4.40101e+06	4.70426e+06	4.84463e+06	3.04506e+06	3.72447e+06	4.38678e+06	3.77608e+06	4.67458e+06	5.23735e+06	3.59194e+06	0.986332	0.938432	1	1	1.38698	0.768398
NOC4L	Q9BVI4	Nucleolar complex protein 4 homolog OS=Homo sapiens GN=NOC4L PE=1 SV=1	1	1	3	2	2	6.13898	3332750	4750610	7001790	3146460	3105400	4248320	3.26021e+06	4.85631e+06	6.8494e+06	3.21647e+06	3.03781e+06	4.34284e+06	3.51484e+06	4.14306e+06	5.87681e+06	3.19617e+06	3.28407e+06	5.1228e+06	0.598087	1.29626	1	1	0.558818	1.60279
HSPA1B|HSPA1A	A0A0G2JIW1|P0DMV8|P0DMV8-2|P0DMV9	Heat shock 70 kDa protein 1B OS=Homo sapiens GN=HSPA1B PE=1 SV=1|Heat shock 70 kDa protein 1A OS=Homo sapiens GN=HSPA1A PE=1 SV=1|Isoform 2 of Heat shock 70 kDa protein 1A OS=Homo sapiens GN=HSPA1A|Heat shock 70 kDa protein 1B OS=Homo sapiens GN=HSPA1B PE=1 SV=1	1	1	3	2	4	6.56561	4235030	4719020	3966370	5445630	5415630	3410620	4.20884e+06	4.74839e+06	3.94184e+06	5.47952e+06	5.38214e+06	3.43184e+06	4.53756e+06	4.05099e+06	3.38211e+06	5.44495e+06	5.81843e+06	4.04819e+06	1.34163	0.743991	1	1	1.72035	0.743476
TAF6L	Q9Y6J9	TAF6-like RNA polymerase II p300/CBP-associated factor-associated factor 65 kDa subunit 6L OS=Homo sapiens GN=TAF6L PE=1 SV=1	1	1	3	2	3	5.60594	2366490	2788590	2930330	2758630	1783370	1806140	2.41286e+06	2.735e+06	2.98775e+06	2.70561e+06	1.81832e+06	1.77143e+06	2.60131e+06	2.33331e+06	2.5635e+06	2.68854e+06	1.96571e+06	2.08957e+06	1.01475	0.867871	1	1	0.766808	0.777212
CUEDC2	Q9H467	CUE domain-containing protein 2 OS=Homo sapiens GN=CUEDC2 PE=1 SV=1	1	1	3	2	2	6.21597	5109920	4378630	7496570	4222960	2274870	4094050	4.99145e+06	4.48256e+06	7.32277e+06	4.32319e+06	2.22213e+06	4.19122e+06	5.38129e+06	3.8242e+06	6.28296e+06	4.29592e+06	2.40226e+06	4.94395e+06	0.856489	0.890195	1	1	0.382345	1.15085
ITIH2	P19823|Q5T985	Inter-alpha-trypsin inhibitor heavy chain H2 OS=Homo sapiens GN=ITIH2 PE=1 SV=2|Inter-alpha-trypsin inhibitor heavy chain H2 OS=Homo sapiens GN=ITIH2 PE=1 SV=1	1	1	3	2	5	7.54454	30518600	25699200	41106300	32664200	40252500	37381200	2.81921e+07	2.782e+07	3.79727e+07	3.53597e+07	3.7184e+07	4.0466e+07	3.0394e+07	2.3734e+07	3.25807e+07	3.51367e+07	4.01982e+07	4.77335e+07	0.932882	0.675478	1	1	1.2338	1.35851
PARK7	K7ELW0|Q99497	Protein deglycase DJ-1 OS=Homo sapiens GN=PARK7 PE=1 SV=1|Protein deglycase DJ-1 OS=Homo sapiens GN=PARK7 PE=1 SV=2	1	1	3	2	10	7.81091	34922200	32417500	43132300	43950300	41309600	30516400	3.28969e+07	3.44133e+07	4.06308e+07	4.66561e+07	3.89139e+07	3.23952e+07	3.54662e+07	2.9359e+07	3.48614e+07	4.63618e+07	4.20683e+07	3.82132e+07	1.01735	0.633259	1	1	1.20673	0.824239
LAMB1	G3XAI2|P07942	Laminin subunit beta-1 OS=Homo sapiens GN=LAMB1 PE=1 SV=1|Laminin subunit beta-1 OS=Homo sapiens GN=LAMB1 PE=1 SV=2	1	1	3	2	19	6.67734	38852800	52349200	49315100	39989200	43277600	31767700	3.74499e+07	5.43102e+07	4.75345e+07	4.14872e+07	4.1715e+07	3.29577e+07	4.03749e+07	4.63337e+07	4.07848e+07	4.12254e+07	4.50965e+07	3.88768e+07	0.989949	1.12391	1	1	1.10572	0.943028
GPS1	C9JFE4|Q13098|Q13098-5|Q13098-7	COP9 signalosome complex subunit 1 OS=Homo sapiens GN=GPS1 PE=1 SV=2|COP9 signalosome complex subunit 1 OS=Homo sapiens GN=GPS1 PE=1 SV=4|Isoform 4 of COP9 signalosome complex subunit 1 OS=Homo sapiens GN=GPS1|Isoform 2 of COP9 signalosome complex subunit 1 OS=Homo sapiens GN=GPS1	1	1	3	2	9	6.65945	22755500	37762300	28181100	27396100	26794100	20834300	2.36316e+07	3.63623e+07	2.92661e+07	2.63804e+07	2.78257e+07	2.00619e+07	2.54773e+07	3.10218e+07	2.51104e+07	2.6214e+07	3.00813e+07	2.36649e+07	1.01461	1.18341	1	1	1.19796	0.902759
POLR3A	O14802	DNA-directed RNA polymerase III subunit RPC1 OS=Homo sapiens GN=POLR3A PE=1 SV=2	1	1	3	2	5	5.74133	3815990	6047830	4867820	4370020	3713510	4016280	4.10019e+06	5.62863e+06	5.23036e+06	4.06712e+06	3.99008e+06	3.7379e+06	4.42042e+06	4.80196e+06	4.48767e+06	4.04146e+06	4.31353e+06	4.40921e+06	0.985016	1.18817	1	1	0.961196	1.09099
USP24	Q9UPU5	Ubiquitin carboxyl-terminal hydrolase 24 OS=Homo sapiens GN=USP24 PE=1 SV=3	1	1	3	2	3	5.43231	1933360	2790980	2365850	2380150	1757280	1574050	2.02001e+06	2.67126e+06	2.47188e+06	2.27806e+06	1.83603e+06	1.50653e+06	2.17777e+06	2.27894e+06	2.12088e+06	2.26369e+06	1.98487e+06	1.7771e+06	1.02682	1.00674	1	1	0.93587	0.785047
KIF23	H7BYN4|Q02241|Q02241-2	Kinesin-like protein OS=Homo sapiens GN=KIF23 PE=1 SV=1|Kinesin-like protein KIF23 OS=Homo sapiens GN=KIF23 PE=1 SV=3|Isoform 2 of Kinesin-like protein KIF23 OS=Homo sapiens GN=KIF23	1	1	3	2	4	5.76278	5289420	10174300	7506330	6112880	7397190	5875600	5.48561e+06	9.81043e+06	7.78474e+06	5.89426e+06	7.67156e+06	5.66546e+06	5.91404e+06	8.36957e+06	6.67934e+06	5.85707e+06	8.29344e+06	6.68296e+06	0.885423	1.42897	1	1	1.24166	1.14101
SDE2	Q6IQ49|Q6IQ49-2	Protein SDE2 homolog OS=Homo sapiens GN=SDE2 PE=1 SV=1|Isoform 2 of Protein SDE2 homolog OS=Homo sapiens GN=SDE2	1	1	3	2	5	5.876	5198670	5831730	5805220	5115380	5402330	4055620	4.94651e+06	6.12901e+06	5.52364e+06	5.37615e+06	5.14029e+06	4.26236e+06	5.33284e+06	5.22885e+06	4.7393e+06	5.34223e+06	5.55698e+06	5.02787e+06	1.12524	0.978776	1	1	1.17253	0.941155
COQ7	H3BP28|Q99807	5-demethoxyubiquinone hydroxylase, mitochondrial OS=Homo sapiens GN=COQ7 PE=1 SV=1|5-demethoxyubiquinone hydroxylase, mitochondrial OS=Homo sapiens GN=COQ7 PE=1 SV=3	1	1	3	2	2	5.75693	2448590	2261380	3428340	1357620	1231880	1780000	2.20166e+06	2.51501e+06	3.0826e+06	1.50989e+06	1.10765e+06	1.97964e+06	2.37361e+06	2.14563e+06	2.64489e+06	1.50036e+06	1.19744e+06	2.33517e+06	0.897434	1.43008	1	1	0.452737	1.55641
PSMD14	O00487	26S proteasome non-ATPase regulatory subunit 14 OS=Homo sapiens GN=PSMD14 PE=1 SV=1	1	1	3	2	2	6.24207	3718420	3492620	4466000	2655550	2622230	3669720	3.56881e+06	3.63903e+06	4.28631e+06	2.76687e+06	2.51673e+06	3.82356e+06	3.84754e+06	3.10457e+06	3.67767e+06	2.74942e+06	2.72074e+06	4.51025e+06	1.04619	1.12917	1	1	0.739799	1.64044
NDUFA4	O00483	Cytochrome c oxidase subunit NDUFA4 OS=Homo sapiens GN=NDUFA4 PE=1 SV=1	1	1	3	2	3	6.47704	6286120	7649870	10192300	7128610	4417580	5712530	6.3874e+06	7.52857e+06	1.03565e+07	7.01558e+06	4.48875e+06	5.62195e+06	6.88627e+06	6.42285e+06	8.88593e+06	6.97132e+06	4.85263e+06	6.63163e+06	0.774963	0.921325	1	1	0.546102	0.951273
SPC24	K7EJH0|K7EJV2|K7EMX1|K7ESQ2	Kinetochore protein Spc24 (Fragment) OS=Homo sapiens GN=SPC24 PE=1 SV=1|Kinetochore protein Spc24 (Fragment) OS=Homo sapiens GN=SPC24 PE=1 SV=1|Kinetochore protein Spc24 (Fragment) OS=Homo sapiens GN=SPC24 PE=1 SV=1|Kinetochore protein Spc24 (Fragment) OS=Homo sapiens GN=SPC24 PE=1 SV=1	1	1	3	2	4	6.17999	3558630	3008570	6457630	2699630	2682170	4120620	3.21425e+06	3.33091e+06	5.83271e+06	2.98887e+06	2.42261e+06	4.5621e+06	3.46529e+06	2.8417e+06	5.00449e+06	2.97001e+06	2.619e+06	5.38144e+06	0.692437	0.956797	1	1	0.523329	1.81192
DTYMK	P23919|P23919-2	Thymidylate kinase OS=Homo sapiens GN=DTYMK PE=1 SV=4|Isoform 2 of Thymidylate kinase OS=Homo sapiens GN=DTYMK	1	1	3	2	5	6.79168	28804000	31922200	39876200	31472900	25498800	29081300	2.87925e+07	3.1935e+07	3.98602e+07	3.14855e+07	2.54886e+07	2.90929e+07	3.10412e+07	2.72447e+07	3.42002e+07	3.12869e+07	2.75548e+07	3.43179e+07	0.907632	0.870803	1	1	0.80569	1.09688
IFIT5	Q13325	Interferon-induced protein with tetratricopeptide repeats 5 OS=Homo sapiens GN=IFIT5 PE=1 SV=1	1	1	3	2	3	6.16774	11252700	15149700	14371200	9717540	10290600	12451900	1.14356e+07	1.49074e+07	1.46047e+07	9.56215e+06	1.04578e+07	1.22528e+07	1.23287e+07	1.2718e+07	1.25309e+07	9.50182e+06	1.13056e+07	1.44533e+07	0.983862	1.33848	1	1	0.902214	1.52111
HNRNPU	Q00839|Q00839-2	Heterogeneous nuclear ribonucleoprotein U OS=Homo sapiens GN=HNRNPU PE=1 SV=6|Isoform Short of Heterogeneous nuclear ribonucleoprotein U OS=Homo sapiens GN=HNRNPU	1	1	3	2	25	7.8675	73247600	96157900	86466900	82474700	70666600	61237600	7.42514e+07	9.4858e+07	8.76518e+07	8.13598e+07	7.1635e+07	6.04098e+07	8.00505e+07	8.09262e+07	7.52056e+07	8.08465e+07	7.7442e+07	7.12591e+07	1.06442	1.00099	1	1	1.02974	0.881412
HLTF	A0A0C4DGA6|Q14527|Q14527-2	Helicase-like transcription factor OS=Homo sapiens GN=HLTF PE=1 SV=1|Helicase-like transcription factor OS=Homo sapiens GN=HLTF PE=1 SV=2|Isoform 2 of Helicase-like transcription factor OS=Homo sapiens GN=HLTF	1	1	3	2	8	6.22546	17150200	25459300	20745700	22439900	19626600	18000500	1.82931e+07	2.38687e+07	2.21282e+07	2.10379e+07	2.09345e+07	1.68759e+07	1.97218e+07	2.03631e+07	1.89861e+07	2.09052e+07	2.26316e+07	1.99067e+07	1.03875	0.974068	1	1	1.19201	0.952237
PGM1	P36871	Phosphoglucomutase-1 OS=Homo sapiens GN=PGM1 PE=1 SV=3	1	1	3	2	17	6.85098	30488100	39721200	35000200	35427900	25322700	24691100	3.17929e+07	3.8091e+07	3.64981e+07	3.39739e+07	2.64064e+07	2.36778e+07	3.4276e+07	3.24966e+07	3.13155e+07	3.37596e+07	2.8547e+07	2.79302e+07	1.09454	0.962589	1	1	0.911594	0.827326
ANKFY1	Q9P2R3|Q9P2R3-2|Q9P2R3-4	Rabankyrin-5 OS=Homo sapiens GN=ANKFY1 PE=1 SV=2|Isoform 2 of Rabankyrin-5 OS=Homo sapiens GN=ANKFY1|Isoform 4 of Rabankyrin-5 OS=Homo sapiens GN=ANKFY1	1	1	3	2	6	5.89139	6550520	11218700	8372580	7091770	6978510	6068910	6.80917e+06	1.07926e+07	8.70317e+06	6.82239e+06	7.25406e+06	5.83838e+06	7.34098e+06	9.20745e+06	7.46736e+06	6.77935e+06	7.84209e+06	6.88693e+06	0.983076	1.35816	1	1	1.05018	1.01587
YWHAE	P62258	14-3-3 protein epsilon OS=Homo sapiens GN=YWHAE PE=1 SV=1	1	1	3	2	12	7.611	61222000	58216600	78800000	40110300	54137500	64991200	5.59257e+07	6.37298e+07	7.19831e+07	4.39088e+07	4.94541e+07	7.1146e+07	6.02936e+07	5.43698e+07	6.17618e+07	4.36318e+07	5.3463e+07	8.39235e+07	0.976229	1.24611	1	1	0.865633	1.92345
UBE2G1	P62253	Ubiquitin-conjugating enzyme E2 G1 OS=Homo sapiens GN=UBE2G1 PE=1 SV=3	1	1	3	2	2	6.02806	1590030	2080400	2442430	2043460	2177320	2102770	1.60484e+06	2.0612e+06	2.46518e+06	2.0246e+06	2.1976e+06	2.08337e+06	1.73018e+06	1.75848e+06	2.11513e+06	2.01183e+06	2.37574e+06	2.45753e+06	0.818001	0.874067	1	1	1.12321	1.22154
EIF5	P55010	Eukaryotic translation initiation factor 5 OS=Homo sapiens GN=EIF5 PE=1 SV=2	1	1	3	2	7	6.7283	16510800	15797600	17967800	16414000	18091800	14018500	1.54725e+07	1.68577e+07	1.68379e+07	1.75154e+07	1.69541e+07	1.49592e+07	1.6681e+07	1.43818e+07	1.4447e+07	1.74049e+07	1.83285e+07	1.76458e+07	1.15463	0.826305	1	1	1.26867	1.01384
TFAM	Q00059	Transcription factor A, mitochondrial OS=Homo sapiens GN=TFAM PE=1 SV=1	1	1	3	2	9	7.11976	46358900	34993600	58200900	26929900	28679300	37829100	4.07414e+07	3.98186e+07	5.11485e+07	3.0643e+07	2.52041e+07	4.3045e+07	4.39234e+07	3.39704e+07	4.38856e+07	3.04497e+07	2.72472e+07	5.07757e+07	1.00086	1.11562	1	1	0.62087	1.66753
RNASEH2A	O75792	Ribonuclease H2 subunit A OS=Homo sapiens GN=RNASEH2A PE=1 SV=2	1	1	3	2	4	6.58796	9554390	12881000	11564800	10445700	10768400	9906110	9.73687e+06	1.26396e+07	1.17857e+07	1.02499e+07	1.09741e+07	9.72046e+06	1.04973e+07	1.07832e+07	1.01122e+07	1.01853e+07	1.18637e+07	1.14662e+07	1.03809	1.05871	1	1	1.17321	1.12576
TTC37	Q6PGP7	Tetratricopeptide repeat protein 37 OS=Homo sapiens GN=TTC37 PE=1 SV=1	1	1	3	2	4	5.96745	7686440	13475400	9412220	9971070	8143970	7271220	8.36241e+06	1.23861e+07	1.024e+07	9.16507e+06	8.86018e+06	6.68346e+06	9.01553e+06	1.0567e+07	8.78592e+06	9.10725e+06	9.57841e+06	7.88377e+06	1.02613	1.16028	1	1	1.0902	0.86566
TFG	C9JJP5|C9JUE0|Q05BK6|Q92734|Q92734-2|Q92734-3|Q92734-4	Protein TFG (Fragment) OS=Homo sapiens GN=TFG PE=1 SV=1|Protein TFG (Fragment) OS=Homo sapiens GN=TFG PE=1 SV=1|Protein TFG OS=Homo sapiens GN=TFG PE=1 SV=1|Protein TFG OS=Homo sapiens GN=TFG PE=1 SV=2|Isoform 2 of Protein TFG OS=Homo sapiens GN=TFG|Isoform 3 of Protein TFG OS=Homo sapiens GN=TFG|Isoform 4 of Protein TFG OS=Homo sapiens GN=TFG	1	1	3	2	4	6.70264	10766500	9357260	14700400	14242300	14124400	10833700	1.00099e+07	1.00645e+07	1.36674e+07	1.53188e+07	1.31318e+07	1.16526e+07	1.07917e+07	8.58635e+06	1.17266e+07	1.52222e+07	1.41963e+07	1.37453e+07	0.920271	0.564069	1	1	1.21061	0.90298
RNF14	Q9UBS8	E3 ubiquitin-protein ligase RNF14 OS=Homo sapiens GN=RNF14 PE=1 SV=1	1	1	3	2	2	5.54689	1391520	2377530	1831580	2177770	1512690	1333100	1.53336e+06	2.1576e+06	2.01828e+06	1.97631e+06	1.66689e+06	1.20978e+06	1.65312e+06	1.84071e+06	1.73169e+06	1.96385e+06	1.80201e+06	1.42705e+06	0.954628	0.937298	1	1	1.0406	0.726662
DNAJB11	Q9UBS4	DnaJ homolog subfamily B member 11 OS=Homo sapiens GN=DNAJB11 PE=1 SV=1	1	1	3	2	6	6.74285	8066180	5569830	9497800	10353500	14357300	7757610	6.94305e+06	6.47083e+06	8.17533e+06	1.20283e+07	1.23582e+07	9.01251e+06	7.48531e+06	5.52046e+06	7.01446e+06	1.19524e+07	1.336e+07	1.06311e+07	1.06713	0.461869	1	1	1.90463	0.889452
STAM	A6NMU3|Q92783|Q92783-2	Signal transducing adapter molecule 1 (Fragment) OS=Homo sapiens GN=STAM PE=1 SV=2|Signal transducing adapter molecule 1 OS=Homo sapiens GN=STAM PE=1 SV=3|Isoform 2 of Signal transducing adapter molecule 1 OS=Homo sapiens GN=STAM	1	1	3	2	3	6.02132	5960550	8281490	7232480	6814140	6761520	4154010	5.74797e+06	8.58777e+06	6.97454e+06	7.06615e+06	6.52037e+06	4.30764e+06	6.1969e+06	7.32648e+06	5.98418e+06	7.02157e+06	7.04894e+06	5.08127e+06	1.03555	1.04342	1	1	1.17793	0.723666
CCDC93	F8W9X7|Q567U6	Coiled-coil domain-containing protein 93 OS=Homo sapiens GN=CCDC93 PE=1 SV=1|Coiled-coil domain-containing protein 93 OS=Homo sapiens GN=CCDC93 PE=1 SV=2	1	1	3	2	3	5.95378	2750850	3248760	3745020	3197230	2361350	2208210	2.72401e+06	3.28077e+06	3.70848e+06	3.22873e+06	2.33831e+06	2.22997e+06	2.93676e+06	2.79892e+06	3.18189e+06	3.20836e+06	2.52786e+06	2.63046e+06	0.922961	0.872384	1	1	0.794453	0.819876
TPM2	P07951|P07951-2|Q5TCU3|Q5TCU8	Tropomyosin beta chain OS=Homo sapiens GN=TPM2 PE=1 SV=1|Isoform 2 of Tropomyosin beta chain OS=Homo sapiens GN=TPM2|Tropomyosin beta chain OS=Homo sapiens GN=TPM2 PE=1 SV=1|Tropomyosin beta chain OS=Homo sapiens GN=TPM2 PE=1 SV=1	1	1	3	2	10	6.89438	55098300	37506500	79876300	27136800	29374900	71498600	5.0066e+07	4.12764e+07	7.2581e+07	2.98644e+07	2.6692e+07	7.86851e+07	5.39763e+07	3.52141e+07	6.22748e+07	2.9676e+07	2.88558e+07	9.28166e+07	0.866744	1.18662	1	1	0.463362	3.12767
CRABP2	P29373|Q5SYZ4	Cellular retinoic acid-binding protein 2 OS=Homo sapiens GN=CRABP2 PE=1 SV=2|Cellular retinoic acid-binding protein 2 (Fragment) OS=Homo sapiens GN=CRABP2 PE=1 SV=1	1	1	3	2	2	6.00696	4720130	4357270	4427720	3046450	968944	1488180	4.70066e+06	4.37531e+06	4.40946e+06	3.05907e+06	964948	1.49434e+06	5.06779e+06	3.73271e+06	3.78333e+06	3.03977e+06	1.04317e+06	1.76272e+06	1.33951	1.22796	1	1	0.275728	0.579887
CLIP1	P30622|P30622-1	CAP-Gly domain-containing linker protein 1 OS=Homo sapiens GN=CLIP1 PE=1 SV=2|Isoform 2 of CAP-Gly domain-containing linker protein 1 OS=Homo sapiens GN=CLIP1	1	1	3	2	13	6.53243	21792800	26218200	29615600	17150000	19115500	19861500	2.06501e+07	2.7669e+07	2.80628e+07	1.8099e+07	1.81132e+07	2.09605e+07	2.2263e+07	2.36052e+07	2.4078e+07	1.79848e+07	1.95815e+07	2.47249e+07	0.924619	1.31251	1	1	0.813255	1.37477
HAUS7	Q99871|Q99871-2|Q99871-3	HAUS augmin-like complex subunit 7 OS=Homo sapiens GN=HAUS7 PE=1 SV=3|Isoform 2 of HAUS augmin-like complex subunit 7 OS=Homo sapiens GN=HAUS7|Isoform 3 of HAUS augmin-like complex subunit 7 OS=Homo sapiens GN=HAUS7	1	1	3	2	2	5.74374	2034020	3471900	2861960	2786330	2793940	2280590	2.14005e+06	3.29988e+06	3.01115e+06	2.64828e+06	2.93958e+06	2.1676e+06	2.30719e+06	2.81523e+06	2.58358e+06	2.63157e+06	3.17787e+06	2.55689e+06	0.893022	1.06979	1	1	1.23003	0.97162
FUS	H3BPE7|P35637|P35637-2	RNA-binding protein FUS OS=Homo sapiens GN=FUS PE=1 SV=1|RNA-binding protein FUS OS=Homo sapiens GN=FUS PE=1 SV=1|Isoform Short of RNA-binding protein FUS OS=Homo sapiens GN=FUS	1	1	3	2	3	6.76941	12869800	8268640	17377700	14472500	21238500	9813580	1.01959e+07	1.04371e+07	1.37672e+07	1.8268e+07	1.68258e+07	1.23872e+07	1.09922e+07	8.90423e+06	1.18123e+07	1.81527e+07	1.81898e+07	1.46119e+07	0.930572	0.490517	1	1	1.5399	0.804944
PEX5	B4E0T2|P50542|P50542-2|P50542-3|P50542-4	Peroxisomal targeting signal 1 receptor OS=Homo sapiens GN=PEX5 PE=1 SV=1|Peroxisomal targeting signal 1 receptor OS=Homo sapiens GN=PEX5 PE=1 SV=3|Isoform 2 of Peroxisomal targeting signal 1 receptor OS=Homo sapiens GN=PEX5|Isoform 3 of Peroxisomal targeting signal 1 receptor OS=Homo sapiens GN=PEX5|Isoform 4 of Peroxisomal targeting signal 1 receptor OS=Homo sapiens GN=PEX5	1	1	3	2	2	5.70335	2125720	2276730	2415120	1774350	1635380	1768320	2.06926e+06	2.33886e+06	2.35097e+06	1.82277e+06	1.59194e+06	1.81657e+06	2.23087e+06	1.99535e+06	2.01714e+06	1.81127e+06	1.72099e+06	2.14282e+06	1.10596	1.10163	1	1	0.853182	1.18305
PSMD13	Q9UNM6|Q9UNM6-2	26S proteasome non-ATPase regulatory subunit 13 OS=Homo sapiens GN=PSMD13 PE=1 SV=2|Isoform 2 of 26S proteasome non-ATPase regulatory subunit 13 OS=Homo sapiens GN=PSMD13	1	1	3	2	7	6.68969	14141600	20614800	20754200	16205000	14492500	15060000	1.45428e+07	2.0046e+07	2.13431e+07	1.57579e+07	1.49037e+07	1.46445e+07	1.56787e+07	1.71019e+07	1.83124e+07	1.56585e+07	1.61118e+07	1.72746e+07	0.856176	1.09218	1	1	0.879831	1.10321
SNX12	A0A087X0R6|Q9UMY4|Q9UMY4-2	Sorting nexin-12 OS=Homo sapiens GN=SNX12 PE=1 SV=1|Sorting nexin-12 OS=Homo sapiens GN=SNX12 PE=1 SV=3|Isoform 2 of Sorting nexin-12 OS=Homo sapiens GN=SNX12	1	1	3	2	2	6.00581	3046010	3180060	3962590	2717030	2875730	3179360	2.92954e+06	3.30649e+06	3.81108e+06	2.82505e+06	2.76577e+06	3.30576e+06	3.15834e+06	2.82086e+06	3.26992e+06	2.80723e+06	2.98998e+06	3.89946e+06	0.965879	1.00486	1	1	0.914389	1.38908
SYNE2	Q8WXH0|Q8WXH0-2	Nesprin-2 OS=Homo sapiens GN=SYNE2 PE=1 SV=3|Isoform 2 of Nesprin-2 OS=Homo sapiens GN=SYNE2	1	1	3	2	14	5.84609	11225200	22344200	16380500	11866500	9698030	10884800	1.21631e+07	2.06212e+07	1.77492e+07	1.09515e+07	1.05083e+07	1.00455e+07	1.31131e+07	1.75926e+07	1.52288e+07	1.08824e+07	1.13602e+07	1.18496e+07	0.861068	1.61661	1	1	0.745965	1.08888
MAP3K4	F5H4R1|F5H538|J3KNB8|Q9Y6R4|Q9Y6R4-2	Mitogen-activated protein kinase kinase kinase 4 OS=Homo sapiens GN=MAP3K4 PE=1 SV=1|Mitogen-activated protein kinase kinase kinase 4 OS=Homo sapiens GN=MAP3K4 PE=1 SV=1|Mitogen-activated protein kinase kinase kinase 4 OS=Homo sapiens GN=MAP3K4 PE=1 SV=1|Mitogen-activated protein kinase kinase kinase 4 OS=Homo sapiens GN=MAP3K4 PE=1 SV=2|Isoform 2 of Mitogen-activated protein kinase kinase kinase…	1	1	3	2	2	6.04823	6095470	9438270	6192450	4406760	3950010	5662420	6.57807e+06	8.74584e+06	6.68272e+06	4.08346e+06	4.26274e+06	5.247e+06	7.09182e+06	7.46134e+06	5.7338e+06	4.0577e+06	4.60829e+06	6.18934e+06	1.23684	1.83881	1	1	0.803707	1.52533
YWHAH	Q04917	14-3-3 protein eta OS=Homo sapiens GN=YWHAH PE=1 SV=4	1	1	3	2	7	7.04469	17022200	20415600	23451300	17180000	17449400	16907500	1.65717e+07	2.09706e+07	2.28306e+07	1.76471e+07	1.69876e+07	1.73672e+07	1.78659e+07	1.78907e+07	1.95887e+07	1.75358e+07	1.83646e+07	2.04862e+07	0.912051	1.02024	1	1	0.937509	1.16826
LSM7	Q9UK45	U6 snRNA-associated Sm-like protein LSm7 OS=Homo sapiens GN=LSM7 PE=1 SV=1	1	1	3	2	4	6.71949	12753100	11263300	18203400	8316860	8771450	10411000	1.12805e+07	1.27336e+07	1.61015e+07	9.40257e+06	7.75862e+06	1.17701e+07	1.21615e+07	1.08635e+07	1.38151e+07	9.34325e+06	8.38756e+06	1.38839e+07	0.880306	1.16271	1	1	0.607129	1.48599
TMEM245	Q9H330|Q9H330-2|Q9H330-4	Transmembrane protein 245 OS=Homo sapiens GN=TMEM245 PE=1 SV=2|Isoform 2 of Transmembrane protein 245 OS=Homo sapiens GN=TMEM245|Isoform 4 of Transmembrane protein 245 OS=Homo sapiens GN=TMEM245	1	1	3	2	2	6.19894	3247260	3922320	4560990	3116810	2900850	3273620	3.20908e+06	3.96899e+06	4.50736e+06	3.15389e+06	2.86674e+06	3.31257e+06	3.45971e+06	3.38606e+06	3.86733e+06	3.134e+06	3.09913e+06	3.90749e+06	0.894599	1.08043	1	1	0.801361	1.24681
SF3B3	Q15393	Splicing factor 3B subunit 3 OS=Homo sapiens GN=SF3B3 PE=1 SV=4	1	1	3	2	13	6.8979	23823400	41561500	29326500	27478500	25281800	21980500	2.52607e+07	3.91967e+07	3.10958e+07	2.5915e+07	2.68071e+07	2.07298e+07	2.72336e+07	3.34399e+07	2.66803e+07	2.57515e+07	2.89802e+07	2.44528e+07	1.02074	1.29856	1	1	1.0862	0.949568
USP9X	Q93008|Q93008-1	Probable ubiquitin carboxyl-terminal hydrolase FAF-X OS=Homo sapiens GN=USP9X PE=1 SV=3|Isoform 2 of Probable ubiquitin carboxyl-terminal hydrolase FAF-X OS=Homo sapiens GN=USP9X	1	1	3	2	19	6.20694	18039100	32168000	24641900	22403400	20379700	18394000	1.92207e+07	3.01904e+07	2.6256e+07	2.10261e+07	2.17146e+07	1.72632e+07	2.07219e+07	2.57564e+07	2.25278e+07	2.08935e+07	2.34749e+07	2.03636e+07	0.919838	1.23275	1	1	1.04204	0.974639
RPS3A	P61247	40S ribosomal protein S3a OS=Homo sapiens GN=RPS3A PE=1 SV=2	1	1	3	2	11	7.74068	51019200	56039500	66374500	54517300	51089700	49801700	4.99384e+07	5.72524e+07	6.49684e+07	5.56972e+07	5.00074e+07	5.08796e+07	5.38386e+07	4.88437e+07	5.57431e+07	5.53459e+07	5.40611e+07	6.00173e+07	0.965835	0.882518	1	1	0.969826	1.0844
NPC2	E7EMS2|G3V2V8|G3V3D1|G3V3E8|J3KMY5|P61916|P61916-2	Epididymal secretory protein E1 OS=Homo sapiens GN=NPC2 PE=1 SV=1|Epididymal secretory protein E1 (Fragment) OS=Homo sapiens GN=NPC2 PE=1 SV=1|Epididymal secretory protein E1 (Fragment) OS=Homo sapiens GN=NPC2 PE=1 SV=1|Epididymal secretory protein E1 OS=Homo sapiens GN=NPC2 PE=1 SV=1|Epididymal secretory protein E1 OS=Homo sapiens GN=NPC2 PE=1 SV=1|Epididymal secretory protein E1 OS=Homo sapiens…	1	1	3	2	2	6.3313	3570690	3280970	4089620	5028090	5064160	2816800	3.30462e+06	3.54513e+06	3.78489e+06	5.43292e+06	4.68681e+06	3.04359e+06	3.56272e+06	3.02446e+06	3.24745e+06	5.39865e+06	5.06674e+06	3.59021e+06	1.09708	0.560226	1	1	1.56022	0.66502
CDK7	D6R9G1|D6RAD4|P50613	Cyclin-dependent kinase 7 OS=Homo sapiens GN=CDK7 PE=1 SV=1|Cyclin-dependent kinase 7 OS=Homo sapiens GN=CDK7 PE=1 SV=1|Cyclin-dependent kinase 7 OS=Homo sapiens GN=CDK7 PE=1 SV=1	1	1	3	2	3	5.85099	2420780	3050090	3358170	3315530	2587860	2704600	2.52901e+06	2.91956e+06	3.50831e+06	3.17364e+06	2.70356e+06	2.58886e+06	2.72653e+06	2.49077e+06	3.01014e+06	3.15362e+06	2.92272e+06	3.0538e+06	0.905781	0.789812	1	1	0.970957	0.968349
ATAD5	Q96QE3	ATPase family AAA domain-containing protein 5 OS=Homo sapiens GN=ATAD5 PE=1 SV=4	1	1	3	2	3	5.2464	1668680	3100110	2302630	1977560	2277580	1762430	1.72835e+06	2.99309e+06	2.38497e+06	1.90929e+06	2.35902e+06	1.70159e+06	1.86333e+06	2.55349e+06	2.04631e+06	1.89724e+06	2.55025e+06	2.00718e+06	0.910583	1.3459	1	1	1.24627	1.05795
AHCYL1	O43865	Adenosylhomocysteinase 2 OS=Homo sapiens GN=AHCYL1 PE=1 SV=2	1	1	3	2	2	6.73867	7269130	10382300	7903070	9770400	8159550	6413420	7.67728e+06	9.83034e+06	8.34682e+06	9.25097e+06	8.6177e+06	6.07246e+06	8.27689e+06	8.38656e+06	7.1616e+06	9.19261e+06	9.31628e+06	7.16304e+06	1.15573	0.912315	1	1	1.30086	0.779218
ERAL1	O75616	GTPase Era, mitochondrial OS=Homo sapiens GN=ERAL1 PE=1 SV=2	1	1	3	2	3	5.57241	7356780	8683360	7153050	9274660	9599760	6828040	7.46153e+06	8.56145e+06	7.2549e+06	9.14445e+06	9.73645e+06	6.73218e+06	8.04429e+06	7.30403e+06	6.22474e+06	9.08676e+06	1.05257e+07	7.94125e+06	1.29231	0.80381	1	1	1.69095	0.873936
SLC25A1	P53007	Tricarboxylate transport protein, mitochondrial OS=Homo sapiens GN=SLC25A1 PE=1 SV=2	1	1	3	2	2	6.76634	2591350	4443380	3241000	2939050	2207440	2396950	2.82775e+06	4.07192e+06	3.53666e+06	2.69335e+06	2.40881e+06	2.19657e+06	3.0486e+06	3.47388e+06	3.03447e+06	2.67636e+06	2.60408e+06	2.59106e+06	1.00466	1.29799	1	1	0.858167	0.96813
TGM1	P22735	Protein-glutamine gamma-glutamyltransferase K OS=Homo sapiens GN=TGM1 PE=1 SV=4	1	1	3	2	2	5.35871	738961	1713900	4302380	485796	667725	683140	593324	2.13459e+06	3.45445e+06	605040	536127	850824	639663	1.82109e+06	2.96393e+06	601223	579587	1.00363e+06	0.215816	3.02897	1	1	0.195547	1.66931
BHMT|BHMT2	E5RJH0|Q93088|Q9H2M3|Q9H2M3-2	Betaine--homocysteine S-methyltransferase 1 OS=Homo sapiens GN=BHMT PE=1 SV=1|Betaine--homocysteine S-methyltransferase 1 OS=Homo sapiens GN=BHMT PE=1 SV=2|S-methylmethionine--homocysteine S-methyltransferase BHMT2 OS=Homo sapiens GN=BHMT2 PE=1 SV=1|Isoform 2 of S-methylmethionine--homocysteine S-methyltransferase BHMT2 OS=Homo sapiens GN=BHMT2	1	1	3	2	2	5.82126	1930390	2719770	2681890	2503390	2804410	2629300	1.99897e+06	2.62645e+06	2.77717e+06	2.4175e+06	2.90405e+06	2.53909e+06	2.1551e+06	2.24071e+06	2.38283e+06	2.40225e+06	3.13946e+06	2.9951e+06	0.904429	0.932755	1	1	1.31754	1.24679
LRP1	Q07954	Prolow-density lipoprotein receptor-related protein 1 OS=Homo sapiens GN=LRP1 PE=1 SV=2	1	1	3	2	13	6.05248	16848500	20473300	19122800	20809500	18503900	14029700	1.68558e+07	2.04645e+07	1.9131e+07	2.08005e+07	1.85119e+07	1.40237e+07	1.81722e+07	1.74589e+07	1.64145e+07	2.06693e+07	2.00125e+07	1.65422e+07	1.10708	0.844676	1	1	1.2192	0.800329
SRSF1	J3KTL2|Q07955	Serine/arginine-rich-splicing factor 1 OS=Homo sapiens GN=SRSF1 PE=1 SV=1|Serine/arginine-rich splicing factor 1 OS=Homo sapiens GN=SRSF1 PE=1 SV=2	1	1	3	2	9	7.2793	23487400	20709600	29930200	20705500	18223000	19309700	2.18397e+07	2.22721e+07	2.78305e+07	2.22676e+07	1.69446e+07	2.07665e+07	2.35454e+07	1.9001e+07	2.38787e+07	2.21272e+07	1.83182e+07	2.44961e+07	0.986043	0.858716	1	1	0.767136	1.10706
NDUFB10	H3BPJ9|O96000	NADH dehydrogenase [ubiquinone] 1 beta subcomplex subunit 10 OS=Homo sapiens GN=NDUFB10 PE=1 SV=1|NADH dehydrogenase [ubiquinone] 1 beta subcomplex subunit 10 OS=Homo sapiens GN=NDUFB10 PE=1 SV=3	1	1	3	2	4	6.24837	4478340	3176770	5861450	2714200	1849980	3852700	4.20373e+06	3.3843e+06	5.50202e+06	2.89151e+06	1.73654e+06	4.10438e+06	4.53204e+06	2.88725e+06	4.72076e+06	2.87327e+06	1.87731e+06	4.84151e+06	0.960025	1.00487	1	1	0.397671	1.68502
CLPTM1	O96005	Cleft lip and palate transmembrane protein 1 OS=Homo sapiens GN=CLPTM1 PE=1 SV=1	1	1	3	2	5	6.03159	4850680	6475360	6496260	5141390	5527360	5689950	4.91905e+06	6.38537e+06	6.58782e+06	5.06993e+06	5.60526e+06	5.61087e+06	5.30323e+06	5.44755e+06	5.65237e+06	5.03795e+06	6.05964e+06	6.61856e+06	0.938231	1.0813	1	1	1.07205	1.31374
PDIA6	Q15084|Q15084-2|Q15084-3|Q15084-4|Q15084-5	Protein disulfide-isomerase A6 OS=Homo sapiens GN=PDIA6 PE=1 SV=1|Isoform 2 of Protein disulfide-isomerase A6 OS=Homo sapiens GN=PDIA6|Isoform 3 of Protein disulfide-isomerase A6 OS=Homo sapiens GN=PDIA6|Isoform 4 of Protein disulfide-isomerase A6 OS=Homo sapiens GN=PDIA6|Isoform 5 of Protein disulfide-isomerase A6 OS=Homo sapiens GN=PDIA6	1	1	3	2	8	7.7436	43106200	44203600	52483000	50954700	39413900	35391900	4.23087e+07	4.50368e+07	5.1512e+07	5.19152e+07	3.86847e+07	3.6059e+07	4.56131e+07	3.84223e+07	4.41975e+07	5.15877e+07	4.18206e+07	4.25351e+07	1.03203	0.744796	1	1	0.946221	0.82452
FUBP1	E9PEB5|Q96AE4|Q96AE4-2	Far upstream element-binding protein 1 OS=Homo sapiens GN=FUBP1 PE=1 SV=1|Far upstream element-binding protein 1 OS=Homo sapiens GN=FUBP1 PE=1 SV=3|Isoform 2 of Far upstream element-binding protein 1 OS=Homo sapiens GN=FUBP1	1	1	3	2	10	6.88134	26554900	29072200	30331600	31251400	24967700	18188000	2.56998e+07	3.00395e+07	2.93549e+07	3.22912e+07	2.41637e+07	1.87931e+07	2.7707e+07	2.56276e+07	2.51866e+07	3.20875e+07	2.61225e+07	2.21683e+07	1.10007	0.798679	1	1	1.03716	0.690871
NSDHL	Q15738	Sterol-4-alpha-carboxylate 3-dehydrogenase, decarboxylating OS=Homo sapiens GN=NSDHL PE=1 SV=2	1	1	3	2	2	5.54494	1841350	2735280	2277460	2108640	2195230	1493040	1.82098e+06	2.76588e+06	2.25226e+06	2.13223e+06	2.17094e+06	1.50974e+06	1.9632e+06	2.35966e+06	1.93245e+06	2.11878e+06	2.34692e+06	1.78089e+06	1.01591	1.11369	1	1	1.21448	0.840525
RARS	P54136	Arginine--tRNA ligase, cytoplasmic OS=Homo sapiens GN=RARS PE=1 SV=2	1	1	3	2	10	7.07179	34308200	57456300	42860100	40658400	36404900	33153900	3.64866e+07	5.40259e+07	4.55815e+07	3.82309e+07	3.87164e+07	3.11745e+07	3.93362e+07	4.60912e+07	3.91091e+07	3.79898e+07	4.18549e+07	3.67733e+07	1.00581	1.21325	1	1	1.07021	0.967979
BLM	H0YNU5|P54132	Bloom syndrome protein OS=Homo sapiens GN=BLM PE=1 SV=1|Bloom syndrome protein OS=Homo sapiens GN=BLM PE=1 SV=1	1	1	3	2	2	5.70587	1842510	2248000	2252880	2090510	1831980	1738520	1.86467e+06	2.22128e+06	2.27998e+06	2.06566e+06	1.85402e+06	1.71785e+06	2.01031e+06	1.89504e+06	1.95623e+06	2.05263e+06	2.00431e+06	2.02637e+06	1.02764	0.923226	1	1	1.02458	0.987209
GCLC	E1CEI4|P48506	Glutamate--cysteine ligase catalytic subunit OS=Homo sapiens GN=GCLC PE=1 SV=1|Glutamate--cysteine ligase catalytic subunit OS=Homo sapiens GN=GCLC PE=1 SV=2	1	1	3	2	2	5.82643	2500600	4406470	3442430	3252860	2464100	2231690	2.67782e+06	4.11485e+06	3.6864e+06	3.03758e+06	2.63873e+06	2.084e+06	2.88696e+06	3.5105e+06	3.16294e+06	3.01842e+06	2.85264e+06	2.45827e+06	0.912745	1.16303	1	1	0.901893	0.814423
CD151	P48509	CD151 antigen OS=Homo sapiens GN=CD151 PE=1 SV=3	1	1	3	2	5	6.87373	19320500	30927300	24312800	24440500	21378900	18520500	2.04203e+07	2.92616e+07	2.56968e+07	2.31241e+07	2.25959e+07	1.7523e+07	2.20152e+07	2.49639e+07	2.2048e+07	2.29783e+07	2.44276e+07	2.067e+07	0.998513	1.08641	1	1	1.10793	0.899548
DCXR	J3KS22|Q7Z4W1	L-xylulose reductase (Fragment) OS=Homo sapiens GN=DCXR PE=1 SV=7|L-xylulose reductase OS=Homo sapiens GN=DCXR PE=1 SV=2	1	1	3	2	5	6.28008	10028900	16411500	14184300	13877600	10348800	10649100	1.08991e+07	1.51012e+07	1.54151e+07	1.27696e+07	1.12468e+07	9.79886e+06	1.17503e+07	1.28833e+07	1.32262e+07	1.2689e+07	1.21585e+07	1.15587e+07	0.888415	1.01531	1	1	0.919272	0.91092
MARS	P56192	Methionine--tRNA ligase, cytoplasmic OS=Homo sapiens GN=MARS PE=1 SV=2	1	1	3	2	9	6.94651	24450100	42496500	30472300	34350600	27563800	22747300	2.64888e+07	3.92257e+07	3.30132e+07	3.17068e+07	2.98622e+07	2.09965e+07	2.85576e+07	3.34647e+07	2.83254e+07	3.15068e+07	3.22829e+07	2.47674e+07	1.0082	1.06214	1	1	1.13971	0.786099
ITGA1	P56199	Integrin alpha-1 OS=Homo sapiens GN=ITGA1 PE=1 SV=2	1	1	3	2	3	5.70185	2758210	2776290	3145550	1955830	1660030	1516060	2.51269e+06	3.04756e+06	2.86555e+06	2.14694e+06	1.51227e+06	1.6642e+06	2.70894e+06	2.59997e+06	2.45866e+06	2.13339e+06	1.63485e+06	1.96308e+06	1.1018	1.2187	1	1	0.664938	0.920168
VARS2	A0A0A0MTG1|A0A0G2JIA5|A0A0G2JL52|A0A140T8Y0|A0A140TA35|A0A140TA36|A0A140TA40|A0A140TA45|B4E0K6|B7ZL25|Q5ST30|Q5ST30-2|Q5ST30-3|Q5ST30-4	Valine--tRNA ligase, mitochondrial OS=Homo sapiens GN=VARS2 PE=1 SV=1|Valine--tRNA ligase, mitochondrial OS=Homo sapiens GN=VARS2 PE=1 SV=1|Valine--tRNA ligase, mitochondrial OS=Homo sapiens GN=VARS2 PE=1 SV=1|Valine--tRNA ligase, mitochondrial OS=Homo sapiens GN=VARS2 PE=1 SV=1|Valine--tRNA ligase, mitochondrial OS=Homo sapiens GN=VARS2 PE=1 SV=1|Valine--tRNA ligase, mitochondrial OS=Homo sapien…	1	1	3	2	2	5.51798	1397210	2518010	1928110	2237580	1282060	1249710	1.57333e+06	2.23615e+06	2.17115e+06	1.98711e+06	1.44366e+06	1.10982e+06	1.69621e+06	1.90772e+06	1.86285e+06	1.97457e+06	1.56069e+06	1.30914e+06	0.910543	0.966146	1	1	0.837796	0.662998
USP47	Q96K76-4	Isoform 4 of Ubiquitin carboxyl-terminal hydrolase 47 OS=Homo sapiens GN=USP47	1	1	3	2	4	5.84736	3208180	4628130	4015530	3993440	3139360	2807410	3.34422e+06	4.43986e+06	4.1858e+06	3.83099e+06	3.27248e+06	2.69321e+06	3.60541e+06	3.78778e+06	3.59144e+06	3.80682e+06	3.53776e+06	3.1769e+06	1.00389	0.994998	1	1	0.985054	0.834527
RNF219	Q5W0B1	RING finger protein 219 OS=Homo sapiens GN=RNF219 PE=1 SV=1	1	1	3	2	2	5.57892	2037820	2797730	2101340	2603740	2436400	1874720	2.13135e+06	2.67496e+06	2.19778e+06	2.48948e+06	2.54822e+06	1.79245e+06	2.29781e+06	2.28209e+06	1.8857e+06	2.47378e+06	2.75479e+06	2.11437e+06	1.21854	0.922512	1	1	1.46088	0.854713
SND1	Q7KZF4	Staphylococcal nuclease domain-containing protein 1 OS=Homo sapiens GN=SND1 PE=1 SV=1	1	1	3	2	24	7.30339	81926200	128705000	102660000	102667000	79165100	72827400	8.71131e+07	1.21042e+08	1.0916e+08	9.6554e+07	8.41772e+07	6.84911e+07	9.39168e+07	1.03264e+08	9.36593e+07	9.59449e+07	9.10008e+07	8.07918e+07	1.00275	1.07629	1	1	0.971615	0.842065
RBBP6	Q7Z6E9|Q7Z6E9-2	E3 ubiquitin-protein ligase RBBP6 OS=Homo sapiens GN=RBBP6 PE=1 SV=1|Isoform 2 of E3 ubiquitin-protein ligase RBBP6 OS=Homo sapiens GN=RBBP6	1	1	3	2	5	5.86488	6532940	14422300	8070800	5316590	6365750	5402540	6.76613e+06	1.39252e+07	8.35889e+06	5.13336e+06	6.59297e+06	5.21634e+06	7.29458e+06	1.188e+07	7.17196e+06	5.10097e+06	7.12742e+06	6.15318e+06	1.0171	2.32898	1	1	0.99379	1.20628
PTPN23	Q9H3S7	Tyrosine-protein phosphatase non-receptor type 23 OS=Homo sapiens GN=PTPN23 PE=1 SV=1	1	1	3	2	9	6.06777	7834360	13487900	10020000	8489890	7614730	7410650	8.30551e+06	1.27228e+07	1.06226e+07	8.00828e+06	8.07267e+06	6.99026e+06	8.95419e+06	1.08542e+07	9.11423e+06	7.95776e+06	8.72707e+06	8.24568e+06	0.982441	1.36397	1	1	0.957522	1.03618
DDX23	Q9BUQ8	Probable ATP-dependent RNA helicase DDX23 OS=Homo sapiens GN=DDX23 PE=1 SV=3	1	1	3	2	17	6.37104	39549200	50533700	45946900	41777400	38630600	35617800	4.00051e+07	4.99578e+07	4.64765e+07	4.13013e+07	3.90759e+07	3.52119e+07	4.31295e+07	4.26206e+07	3.9877e+07	4.10408e+07	4.22435e+07	4.15358e+07	1.08156	1.03849	1	1	1.05934	1.01206
GOT1	P17174	Aspartate aminotransferase, cytoplasmic OS=Homo sapiens GN=GOT1 PE=1 SV=3	1	1	3	2	10	6.58266	23316400	29965200	29714700	27027600	28292800	21365100	2.28366e+07	3.05948e+07	2.91032e+07	2.75954e+07	2.77106e+07	2.1814e+07	2.46202e+07	2.61013e+07	2.49707e+07	2.74214e+07	2.99569e+07	2.57317e+07	0.985963	0.951861	1	1	1.19968	0.938381
PHF5A	Q7RTV0	PHD finger-like domain-containing protein 5A OS=Homo sapiens GN=PHF5A PE=1 SV=1	1	1	3	2	4	6.68772	14885500	17374000	18580900	18863700	16024700	13154300	1.4817e+07	1.74544e+07	1.84953e+07	1.8951e+07	1.59509e+07	1.32151e+07	1.59742e+07	1.48908e+07	1.58691e+07	1.88314e+07	1.72439e+07	1.55885e+07	1.00662	0.790746	1	1	1.08664	0.827794
PGK1	P00558	Phosphoglycerate kinase 1 OS=Homo sapiens GN=PGK1 PE=1 SV=3	1	1	3	2	17	7.83353	63351100	78709200	75620200	79494400	69852800	58342900	6.42762e+07	7.75764e+07	7.67244e+07	7.83503e+07	7.08728e+07	5.75032e+07	6.92962e+07	6.61828e+07	6.58298e+07	7.7856e+07	7.6618e+07	6.78306e+07	1.05266	0.850066	1	1	1.16388	0.871231
CDC27	G5EA36|P30260|P30260-2	Cell division cycle 27, isoform CRA_c OS=Homo sapiens GN=CDC27 PE=1 SV=1|Cell division cycle protein 27 homolog OS=Homo sapiens GN=CDC27 PE=1 SV=2|Isoform 2 of Cell division cycle protein 27 homolog OS=Homo sapiens GN=CDC27	1	1	3	2	7	6.08161	9992480	16395800	12854200	15558000	12785200	9007650	1.05678e+07	1.55032e+07	1.35943e+07	1.4711e+07	1.35213e+07	8.51725e+06	1.13932e+07	1.32262e+07	1.1664e+07	1.46182e+07	1.46174e+07	1.00469e+07	0.976785	0.904779	1	1	1.25321	0.687289
HAT1	O14929|O14929-2	Histone acetyltransferase type B catalytic subunit OS=Homo sapiens GN=HAT1 PE=1 SV=1|Isoform B of Histone acetyltransferase type B catalytic subunit OS=Homo sapiens GN=HAT1	1	1	3	2	3	5.93681	2462170	4008500	3286830	2989970	2539950	2721460	2.65913e+06	3.71159e+06	3.54976e+06	2.7685e+06	2.74313e+06	2.51988e+06	2.86681e+06	3.16647e+06	3.04571e+06	2.75104e+06	2.9655e+06	2.97244e+06	0.941264	1.15101	1	1	0.973665	1.08048
RANBP9	Q96S59|Q96S59-2|Q96S59-3	Ran-binding protein 9 OS=Homo sapiens GN=RANBP9 PE=1 SV=1|Isoform 2 of Ran-binding protein 9 OS=Homo sapiens GN=RANBP9|Isoform 3 of Ran-binding protein 9 OS=Homo sapiens GN=RANBP9	1	1	3	2	2	5.7144	1498150	2182010	2027550	1927190	1938790	1541430	1.52229e+06	2.14741e+06	2.06022e+06	1.89663e+06	1.97003e+06	1.51699e+06	1.64118e+06	1.83202e+06	1.76767e+06	1.88467e+06	2.12972e+06	1.78943e+06	0.928441	0.972067	1	1	1.20482	0.949469
CEP290	J3KNF5|O15078	Centrosomal protein of 290 kDa OS=Homo sapiens GN=CEP290 PE=1 SV=1|Centrosomal protein of 290 kDa OS=Homo sapiens GN=CEP290 PE=1 SV=2	1	1	3	2	2	6.58782	2742230	2801760	3546600	2361400	2197840	2396530	2.60905e+06	2.94478e+06	3.37435e+06	2.48194e+06	2.0911e+06	2.51886e+06	2.81282e+06	2.51228e+06	2.89521e+06	2.46628e+06	2.26061e+06	2.97124e+06	0.971543	1.01865	1	1	0.780811	1.20474
PCDHGC3	Q9UN70|Q9UN70-2	Protocadherin gamma-C3 OS=Homo sapiens GN=PCDHGC3 PE=1 SV=1|Isoform 2 of Protocadherin gamma-C3 OS=Homo sapiens GN=PCDHGC3	1	1	3	2	2	5.47157	1563850	2202880	2296910	1990320	2434980	1453850	1.48353e+06	2.32215e+06	2.17893e+06	2.09809e+06	2.30991e+06	1.53257e+06	1.59939e+06	1.9811e+06	1.86953e+06	2.08485e+06	2.49716e+06	1.80781e+06	0.855503	0.950237	1	1	1.33571	0.867118
ERAP2	D6RGW0|Q6P179|Q6P179-3	Endoplasmic reticulum aminopeptidase 2 (Fragment) OS=Homo sapiens GN=ERAP2 PE=1 SV=1|Endoplasmic reticulum aminopeptidase 2 OS=Homo sapiens GN=ERAP2 PE=1 SV=2|Isoform 3 of Endoplasmic reticulum aminopeptidase 2 OS=Homo sapiens GN=ERAP2	1	1	3	2	3	5.56845	3277540	2759960	4442820	3349990	4179180	3311870	2.92304e+06	3.09468e+06	3.96228e+06	3.75627e+06	3.72716e+06	3.71352e+06	3.15134e+06	2.64017e+06	3.39966e+06	3.73257e+06	4.0293e+06	4.38046e+06	0.926958	0.707332	1	1	1.18521	1.17358
PRPF19	Q9UMS4	Pre-mRNA-processing factor 19 OS=Homo sapiens GN=PRPF19 PE=1 SV=1	1	1	3	2	5	7.34158	20451100	31149200	24594000	26120900	21123300	18560600	2.16855e+07	2.93761e+07	2.60785e+07	2.4634e+07	2.23983e+07	1.75041e+07	2.33792e+07	2.50616e+07	2.23754e+07	2.44786e+07	2.4214e+07	2.06477e+07	1.04486	1.02382	1	1	1.08217	0.843501
ECH1	Q13011	Delta(3,5)-Delta(2,4)-dienoyl-CoA isomerase, mitochondrial OS=Homo sapiens GN=ECH1 PE=1 SV=2	1	1	3	2	6	6.39915	20027400	22715600	22659400	23639000	16640700	11194500	1.92801e+07	2.3596e+07	2.18139e+07	2.45552e+07	1.60198e+07	1.16284e+07	2.0786e+07	2.01305e+07	1.87164e+07	2.44003e+07	1.73184e+07	1.37168e+07	1.11057	0.825009	1	1	0.925305	0.562156
PRPF6	O94906	Pre-mRNA-processing factor 6 OS=Homo sapiens GN=PRPF6 PE=1 SV=1	1	1	3	2	20	6.73197	52230000	81917400	69176700	64063800	52683200	50378100	5.51696e+07	7.75526e+07	7.30701e+07	6.06503e+07	5.56483e+07	4.76938e+07	5.94784e+07	6.61625e+07	6.26944e+07	6.02677e+07	6.01593e+07	5.62594e+07	0.948704	1.09781	1	1	0.959564	0.933492
ERLIN2	E5RHW4|O94905	Erlin-2 (Fragment) OS=Homo sapiens GN=ERLIN2 PE=1 SV=1|Erlin-2 OS=Homo sapiens GN=ERLIN2 PE=1 SV=1	1	1	3	2	3	5.89253	6976410	7188020	7215680	4925140	5121640	4313610	6.39328e+06	7.84364e+06	6.61255e+06	5.37436e+06	4.69354e+06	4.70705e+06	6.89261e+06	6.69164e+06	5.67359e+06	5.34046e+06	5.07402e+06	5.55242e+06	1.21486	1.25301	1	1	0.894321	1.03969
PROSC	O94903	Proline synthase co-transcribed bacterial homolog protein OS=Homo sapiens GN=PROSC PE=1 SV=1	1	1	3	2	3	6.29192	2103370	2342760	2651730	2301900	2365750	1841090	2.00599e+06	2.45649e+06	2.52896e+06	2.41365e+06	2.25622e+06	1.93047e+06	2.16266e+06	2.09571e+06	2.16986e+06	2.39842e+06	2.43912e+06	2.27717e+06	0.996683	0.873786	1	1	1.12409	0.949446
UTRN	P46939|P46939-2	Utrophin OS=Homo sapiens GN=UTRN PE=1 SV=2|Isoform 2 of Utrophin OS=Homo sapiens GN=UTRN	1	1	3	2	24	6.61641	30326000	45160400	43237200	33557900	31971700	31556300	3.09991e+07	4.41799e+07	4.41968e+07	3.28293e+07	3.26813e+07	3.08711e+07	3.34201e+07	3.76912e+07	3.7921e+07	3.26222e+07	3.53305e+07	3.64155e+07	0.881309	1.15539	1	1	0.931687	1.11628
ITCH	Q96J02|Q96J02-2|Q96J02-3	E3 ubiquitin-protein ligase Itchy homolog OS=Homo sapiens GN=ITCH PE=1 SV=2|Isoform 2 of E3 ubiquitin-protein ligase Itchy homolog OS=Homo sapiens GN=ITCH|Isoform 3 of E3 ubiquitin-protein ligase Itchy homolog OS=Homo sapiens GN=ITCH	1	1	3	2	3	5.75855	2840390	4087360	3117610	3927030	3961210	2880960	2.97427e+06	3.90337e+06	3.26456e+06	3.75026e+06	4.14792e+06	2.75128e+06	3.20657e+06	3.33009e+06	2.801e+06	3.7266e+06	4.48417e+06	3.2454e+06	1.14479	0.893599	1	1	1.60091	0.870873
DDX56	Q9NY93|Q9NY93-2	Probable ATP-dependent RNA helicase DDX56 OS=Homo sapiens GN=DDX56 PE=1 SV=1|Isoform 2 of Probable ATP-dependent RNA helicase DDX56 OS=Homo sapiens GN=DDX56	1	1	3	2	5	6.25624	5440740	6972770	5957080	6324940	5815490	5373480	5.65238e+06	6.71169e+06	6.1888e+06	6.08812e+06	6.04171e+06	5.17228e+06	6.09384e+06	5.72595e+06	5.31002e+06	6.04971e+06	6.53147e+06	6.1012e+06	1.14761	0.946483	1	1	1.23003	1.00851
MSRA	E5RIA9|Q9UJ68|Q9UJ68-4|Q9UJ68-5	Mitochondrial peptide methionine sulfoxide reductase OS=Homo sapiens GN=MSRA PE=1 SV=1|Mitochondrial peptide methionine sulfoxide reductase OS=Homo sapiens GN=MSRA PE=1 SV=1|Isoform 4 of Mitochondrial peptide methionine sulfoxide reductase OS=Homo sapiens GN=MSRA|Isoform 5 of Mitochondrial peptide methionine sulfoxide reductase OS=Homo sapiens GN=MSRA	1	1	3	2	2	5.73467	2833920	3356750	3117330	3695180	3397940	2597680	2.86757e+06	3.31737e+06	3.15434e+06	3.65182e+06	3.43828e+06	2.5672e+06	3.09153e+06	2.83014e+06	2.70644e+06	3.62879e+06	3.717e+06	3.02826e+06	1.14229	0.779915	1	1	1.37339	0.83451
RNF181	C9J1C6|Q9P0P0	E3 ubiquitin-protein ligase RNF181 OS=Homo sapiens GN=RNF181 PE=1 SV=1|E3 ubiquitin-protein ligase RNF181 OS=Homo sapiens GN=RNF181 PE=1 SV=1	1	1	3	2	3	6.11091	3250320	3547010	4701930	3459300	4309860	3312010	2.99897e+06	3.84429e+06	4.33833e+06	3.74923e+06	3.97658e+06	3.5896e+06	3.2332e+06	3.27968e+06	3.7223e+06	3.72558e+06	4.29893e+06	4.23427e+06	0.868601	0.880315	1	1	1.15491	1.13654
GNL2	Q13823	Nucleolar GTP-binding protein 2 OS=Homo sapiens GN=GNL2 PE=1 SV=1	1	1	3	2	8	6.35117	21092100	24678200	16697100	24695400	23673100	18569900	2.21942e+07	2.34527e+07	1.75696e+07	2.34691e+07	2.49101e+07	1.76477e+07	2.39277e+07	2.00082e+07	1.50748e+07	2.3321e+07	2.69294e+07	2.08172e+07	1.58726	0.857949	1	1	1.78639	0.892637
PPID	Q08752	Peptidyl-prolyl cis-trans isomerase D OS=Homo sapiens GN=PPID PE=1 SV=3	1	1	3	2	9	6.73581	29167800	37863000	37462100	31886400	30585700	26912800	2.90312e+07	3.80412e+07	3.72866e+07	3.20365e+07	3.04424e+07	2.70395e+07	3.12986e+07	3.24541e+07	3.19921e+07	3.18344e+07	3.29102e+07	3.18956e+07	0.978323	1.01947	1	1	1.0287	1.00192
XPO7	E7ESC6|Q9UIA9	Exportin-7 OS=Homo sapiens GN=XPO7 PE=1 SV=1|Exportin-7 OS=Homo sapiens GN=XPO7 PE=1 SV=3	1	1	3	2	9	6.61799	12189000	20086200	13894900	13340200	10903100	10337500	1.30412e+07	1.87736e+07	1.48664e+07	1.24684e+07	1.16654e+07	9.66196e+06	1.40598e+07	1.60163e+07	1.27554e+07	1.23898e+07	1.26111e+07	1.13972e+07	1.10226	1.2927	1	1	0.988681	0.919888
LHPP	Q5T1Z0|Q9H008|Q9H008-2	Phospholysine phosphohistidine inorganic pyrophosphate phosphatase OS=Homo sapiens GN=LHPP PE=1 SV=1|Phospholysine phosphohistidine inorganic pyrophosphate phosphatase OS=Homo sapiens GN=LHPP PE=1 SV=2|Isoform 2 of Phospholysine phosphohistidine inorganic pyrophosphate phosphatase OS=Homo sapiens GN=LHPP	1	1	3	2	2	5.75092	2871750	3946220	3279310	3756640	2586450	2541360	3.08827e+06	3.66955e+06	3.52656e+06	3.49326e+06	2.78146e+06	2.36318e+06	3.32947e+06	3.1306e+06	3.0258e+06	3.47122e+06	3.00694e+06	2.7876e+06	1.10036	0.901873	1	1	0.993764	0.80306
EEF1D	E9PK01|P29692	Elongation factor 1-delta (Fragment) OS=Homo sapiens GN=EEF1D PE=1 SV=1|Elongation factor 1-delta OS=Homo sapiens GN=EEF1D PE=1 SV=5	1	1	3	2	8	7.34687	9447380	9046500	11602500	10535500	13512200	10927600	8.90888e+06	9.59331e+06	1.09412e+07	1.11723e+07	1.2742e+07	1.15881e+07	9.60468e+06	8.18435e+06	9.38756e+06	1.11018e+07	1.37749e+07	1.36693e+07	1.02313	0.737207	1	1	1.46736	1.23126
DEK	P35659	Protein DEK OS=Homo sapiens GN=DEK PE=1 SV=1	1	1	3	2	7	6.78377	21154800	25328900	22276300	24957100	22557800	17178500	2.123e+07	2.52392e+07	2.23555e+07	2.48687e+07	2.2638e+07	1.71176e+07	2.28881e+07	2.15323e+07	1.91811e+07	2.47118e+07	2.44731e+07	2.01919e+07	1.19326	0.871337	1	1	1.2759	0.817095
RPA1	P27694	Replication protein A 70 kDa DNA-binding subunit OS=Homo sapiens GN=RPA1 PE=1 SV=2	1	1	3	2	9	6.75881	21548800	30864100	27166100	24717800	24023600	20480800	2.19302e+07	3.03273e+07	2.7647e+07	2.42879e+07	2.44488e+07	2.01246e+07	2.3643e+07	2.58731e+07	2.37212e+07	2.41347e+07	2.64307e+07	2.37389e+07	0.996704	1.07203	1	1	1.11422	0.9836
APEX1	G3V3M6|P27695	DNA-(apurinic or apyrimidinic site) lyase (Fragment) OS=Homo sapiens GN=APEX1 PE=1 SV=1|DNA-(apurinic or apyrimidinic site) lyase OS=Homo sapiens GN=APEX1 PE=1 SV=2	1	1	3	2	5	6.89116	13315300	18269400	14802000	14339600	12668700	10416600	1.35139e+07	1.80009e+07	1.50228e+07	1.41288e+07	1.28577e+07	1.02635e+07	1.45694e+07	1.53571e+07	1.28896e+07	1.40397e+07	1.39e+07	1.21068e+07	1.13032	1.09383	1	1	1.07838	0.862324
RAB6A	P20340|P20340-2	Ras-related protein Rab-6A OS=Homo sapiens GN=RAB6A PE=1 SV=3|Isoform 2 of Ras-related protein Rab-6A OS=Homo sapiens GN=RAB6A	1	1	3	2	2	6.78954	1469540	1699930	1817250	1552790	1089880	1312430	1.51283e+06	1.65129e+06	1.87078e+06	1.50836e+06	1.12198e+06	1.27488e+06	1.63098e+06	1.40877e+06	1.60513e+06	1.49885e+06	1.21293e+06	1.50384e+06	1.0161	0.939901	1	1	0.755659	1.00333
DTL	F5GZ90|Q9NZJ0	Denticleless protein homolog OS=Homo sapiens GN=DTL PE=1 SV=1|Denticleless protein homolog OS=Homo sapiens GN=DTL PE=1 SV=3	1	1	3	2	4	5.71219	3457400	4360800	4205690	3779060	3720730	3102490	3.42497e+06	4.40209e+06	4.16625e+06	3.81484e+06	3.68583e+06	3.13186e+06	3.69247e+06	3.75555e+06	3.57465e+06	3.79077e+06	3.98462e+06	3.69433e+06	1.03296	0.990709	1	1	1.11469	0.974559
SUGP2	M0R2Z9|Q8IX01|Q8IX01-3|Q8IX01-4	SURP and G-patch domain-containing protein 2 OS=Homo sapiens GN=SUGP2 PE=1 SV=1|SURP and G-patch domain-containing protein 2 OS=Homo sapiens GN=SUGP2 PE=1 SV=2|Isoform 3 of SURP and G-patch domain-containing protein 2 OS=Homo sapiens GN=SUGP2|Isoform 4 of SURP and G-patch domain-containing protein 2 OS=Homo sapiens GN=SUGP2	1	1	3	2	7	5.804	6530020	9377370	6972490	8352870	6720890	5873180	6.98915e+06	8.76135e+06	7.46274e+06	7.80415e+06	7.19345e+06	5.48736e+06	7.53502e+06	7.47457e+06	6.40306e+06	7.75492e+06	7.77657e+06	6.47286e+06	1.17679	0.963849	1	1	1.21451	0.834678
KIF18B	A0A0C4DGP2|A0A0C4DGP5|Q86Y91|Q86Y91-2|Q86Y91-3|Q86Y91-4	Kinesin-like protein OS=Homo sapiens GN=KIF18B PE=1 SV=1|Kinesin-like protein OS=Homo sapiens GN=KIF18B PE=1 SV=1|Kinesin-like protein KIF18B OS=Homo sapiens GN=KIF18B PE=1 SV=3|Isoform 2 of Kinesin-like protein KIF18B OS=Homo sapiens GN=KIF18B|Isoform 3 of Kinesin-like protein KIF18B OS=Homo sapiens GN=KIF18B|Isoform 4 of Kinesin-like protein KIF18B OS=Homo sapiens GN=KIF18B	1	1	3	2	2	4.85745	1557830	1910790	1741540	1559390	1487780	1337650	1.55456e+06	1.91481e+06	1.73788e+06	1.56267e+06	1.48465e+06	1.34047e+06	1.67597e+06	1.63359e+06	1.49111e+06	1.55282e+06	1.605e+06	1.58121e+06	1.12398	1.05202	1	1	1.07638	1.01829
THRAP3	Q9Y2W1	Thyroid hormone receptor-associated protein 3 OS=Homo sapiens GN=THRAP3 PE=1 SV=2	1	1	3	2	14	6.62259	29893000	33625400	28488800	28808800	24113400	18173100	2.91355e+07	3.44996e+07	2.77669e+07	2.95578e+07	2.35024e+07	1.86456e+07	3.14111e+07	2.94327e+07	2.38241e+07	2.93713e+07	2.54075e+07	2.19942e+07	1.31846	1.00209	1	1	1.06646	0.748834
H2AFY2	Q9P0M6	Core histone macro-H2A.2 OS=Homo sapiens GN=H2AFY2 PE=1 SV=3	1	1	3	2	7	6.41978	25039000	27097400	22194000	26404700	14979900	12501200	2.53406e+07	2.67749e+07	2.24613e+07	2.60904e+07	1.51603e+07	1.23524e+07	2.73197e+07	2.28425e+07	1.92719e+07	2.59258e+07	1.63893e+07	1.45709e+07	1.41759	0.88107	1	1	0.850423	0.56202
HNRNPAB	Q99729-3	Isoform 3 of Heterogeneous nuclear ribonucleoprotein A/B OS=Homo sapiens GN=HNRNPAB	1	1	3	2	4	6.60703	16303600	16693300	22726300	18581100	28477100	15225700	1.42593e+07	1.90866e+07	1.98766e+07	2.1245e+07	2.49063e+07	1.74086e+07	1.53729e+07	1.62833e+07	1.70542e+07	2.1111e+07	2.69253e+07	2.05351e+07	0.901416	0.77132	1	1	1.57881	0.972719
CHAMP1	Q96JM3	Chromosome alignment-maintaining phosphoprotein 1 OS=Homo sapiens GN=CHAMP1 PE=1 SV=2	1	1	3	2	5	5.88699	4508040	6703850	4813750	5763130	5611710	3051480	4.48376e+06	6.74015e+06	4.78782e+06	5.79434e+06	5.58148e+06	3.06801e+06	4.83395e+06	5.75023e+06	4.10797e+06	5.75779e+06	6.03394e+06	3.61901e+06	1.17672	0.998688	1	1	1.46884	0.628541
WDR61	H0YL19|H0YN81|Q9GZS3	WD repeat-containing protein 61 OS=Homo sapiens GN=WDR61 PE=1 SV=1|WD repeat-containing protein 61 (Fragment) OS=Homo sapiens GN=WDR61 PE=1 SV=1|WD repeat-containing protein 61 OS=Homo sapiens GN=WDR61 PE=1 SV=1	1	1	3	2	2	5.93299	7839780	6023500	7797710	10478200	8279510	5069890	7.26296e+06	6.50188e+06	7.22399e+06	1.13104e+07	7.67034e+06	5.47254e+06	7.83021e+06	5.54695e+06	6.19821e+06	1.1239e+07	8.29212e+06	6.45538e+06	1.2633	0.493544	1	1	1.33783	0.574372
UBE2Q1	Q7Z7E8	Ubiquitin-conjugating enzyme E2 Q1 OS=Homo sapiens GN=UBE2Q1 PE=1 SV=1	1	1	3	2	2	5.92533	3205090	5017500	3737920	3284420	3111500	2459140	3.25004e+06	4.94811e+06	3.79034e+06	3.239e+06	3.15514e+06	2.42513e+06	3.50387e+06	4.22138e+06	3.25213e+06	3.21856e+06	3.4109e+06	2.86067e+06	1.07741	1.31157	1	1	1.04882	0.888804
SSSCA1	G3V1B8|H0YEB6|O60232	Sjoegren syndrome/scleroderma autoantigen 1 OS=Homo sapiens GN=SSSCA1 PE=1 SV=1|Sjoegren syndrome/scleroderma autoantigen 1 (Fragment) OS=Homo sapiens GN=SSSCA1 PE=1 SV=1|Sjoegren syndrome/scleroderma autoantigen 1 OS=Homo sapiens GN=SSSCA1 PE=1 SV=1	1	1	3	2	2	6.5035	3974290	4919370	4654930	4645310	4222480	3385270	3.96785e+06	4.92735e+06	4.64739e+06	4.65284e+06	4.21564e+06	3.39076e+06	4.27775e+06	4.20367e+06	3.98748e+06	4.62349e+06	4.55738e+06	3.99973e+06	1.0728	0.909198	1	1	1.14292	0.865088
DHX16	O60231	Putative pre-mRNA-splicing factor ATP-dependent RNA helicase DHX16 OS=Homo sapiens GN=DHX16 PE=1 SV=2	1	1	3	2	11	6.38509	24286500	32645400	31616500	24158300	23519400	23098700	2.43217e+07	3.25982e+07	3.16623e+07	2.41234e+07	2.35535e+07	2.30653e+07	2.62212e+07	2.78105e+07	2.71664e+07	2.39712e+07	2.54628e+07	2.72077e+07	0.96521	1.16016	1	1	0.937291	1.13502
ILK	A0A0A0MTH3|Q13418|Q13418-2	Integrin-linked protein kinase OS=Homo sapiens GN=ILK PE=1 SV=1|Integrin-linked protein kinase OS=Homo sapiens GN=ILK PE=1 SV=2|Isoform 2 of Integrin-linked protein kinase OS=Homo sapiens GN=ILK	1	1	3	2	3	6.42575	4304480	5838520	5311770	5761050	5380730	4396360	4.43851e+06	5.66222e+06	5.47716e+06	5.58709e+06	5.54827e+06	4.26361e+06	4.78516e+06	4.83061e+06	4.69942e+06	5.55184e+06	5.99803e+06	5.02933e+06	1.01824	0.870092	1	1	1.27633	0.905885
LSS	P48449|P48449-2|P48449-3	Lanosterol synthase OS=Homo sapiens GN=LSS PE=1 SV=1|Isoform 2 of Lanosterol synthase OS=Homo sapiens GN=LSS|Isoform 3 of Lanosterol synthase OS=Homo sapiens GN=LSS	1	1	3	2	4	5.87177	4332100	7382050	5325820	5637480	4458700	3773650	4.64858e+06	6.87947e+06	5.71489e+06	5.25368e+06	4.78443e+06	3.51674e+06	5.01164e+06	5.86909e+06	4.9034e+06	5.22053e+06	5.17227e+06	4.14833e+06	1.02207	1.12423	1	1	1.05483	0.794618
SMURF2	J3QQM4|Q9HAU4	E3 ubiquitin-protein ligase SMURF2 (Fragment) OS=Homo sapiens GN=SMURF2 PE=1 SV=1|E3 ubiquitin-protein ligase SMURF2 OS=Homo sapiens GN=SMURF2 PE=1 SV=1	1	1	3	2	4	5.8434	3718780	6168090	4393320	4716750	4305390	3429260	3.94184e+06	5.81906e+06	4.65684e+06	4.44984e+06	4.56363e+06	3.23521e+06	4.2497e+06	4.96441e+06	3.99558e+06	4.42177e+06	4.93357e+06	3.81624e+06	1.0636	1.12272	1	1	1.23476	0.863056
BASP1	P80723|P80723-2	Brain acid soluble protein 1 OS=Homo sapiens GN=BASP1 PE=1 SV=2|Isoform 2 of Brain acid soluble protein 1 OS=Homo sapiens GN=BASP1	1	1	3	2	4	6.02786	4316100	3109420	7713130	5248980	2966370	4795330	4.15205e+06	3.23228e+06	7.41996e+06	5.45637e+06	2.85362e+06	4.9848e+06	4.47633e+06	2.75755e+06	6.36635e+06	5.42195e+06	3.08494e+06	5.88005e+06	0.703123	0.508591	1	1	0.48457	1.08449
EIF3B	P55884|P55884-2	Eukaryotic translation initiation factor 3 subunit B OS=Homo sapiens GN=EIF3B PE=1 SV=3|Isoform 2 of Eukaryotic translation initiation factor 3 subunit B OS=Homo sapiens GN=EIF3B	1	1	3	2	8	6.43006	12816100	16358600	17087000	15012300	13392300	11424300	1.27218e+07	1.64799e+07	1.69612e+07	1.51236e+07	1.32937e+07	1.1509e+07	1.37153e+07	1.40595e+07	1.45528e+07	1.50282e+07	1.43713e+07	1.3576e+07	0.942455	0.935541	1	1	0.987532	0.903366
PUS7L	Q9H0K6	Pseudouridylate synthase 7 homolog-like protein OS=Homo sapiens GN=PUS7L PE=1 SV=1	1	1	3	2	2	5.60757	2115710	3502550	2313760	3130080	2927910	2136770	2.29624e+06	3.22718e+06	2.51119e+06	2.884e+06	3.17774e+06	1.96878e+06	2.47558e+06	2.75321e+06	2.15461e+06	2.8658e+06	3.43534e+06	2.32236e+06	1.14897	0.960711	1	1	1.59441	0.810371
GBP7	Q8N8V2	Guanylate-binding protein 7 OS=Homo sapiens GN=GBP7 PE=2 SV=2	1	1	3	2	2	5.98829	4762090	6958680	6041030	6085030	4662380	4949430	5.12982e+06	6.45985e+06	6.50752e+06	5.64882e+06	5.02241e+06	4.59463e+06	5.53047e+06	5.51109e+06	5.58348e+06	5.61319e+06	5.42955e+06	5.4198e+06	0.990506	0.981811	1	1	0.97243	0.965548
ANKRD54	D3YTC9|Q6NXT1	Ankyrin repeat domain-containing protein 54 OS=Homo sapiens GN=ANKRD54 PE=1 SV=1|Ankyrin repeat domain-containing protein 54 OS=Homo sapiens GN=ANKRD54 PE=1 SV=2	1	1	3	2	2	6.09788	3489500	3470030	3805550	3775700	3175830	2893640	3.42809e+06	3.53219e+06	3.73858e+06	3.84333e+06	3.11994e+06	2.94547e+06	3.69583e+06	3.01342e+06	3.20772e+06	3.81909e+06	3.37286e+06	3.47447e+06	1.15217	0.789041	1	1	1.05148	0.909764
OXCT1	P55809	Succinyl-CoA:3-ketoacid coenzyme A transferase 1, mitochondrial OS=Homo sapiens GN=OXCT1 PE=1 SV=1	1	1	3	2	7	6.39513	15216200	18784700	17501700	18447900	15849300	11715800	1.5118e+07	1.89067e+07	1.73887e+07	1.85677e+07	1.5747e+07	1.17919e+07	1.62987e+07	1.61299e+07	1.49196e+07	1.84506e+07	1.70235e+07	1.39097e+07	1.09244	0.874221	1	1	1.14102	0.753888
SDF4	G3V1E2|H0Y3T6|Q9BRK5|Q9BRK5-3|Q9BRK5-4|Q9BRK5-6	45 kDa calcium-binding protein OS=Homo sapiens GN=SDF4 PE=1 SV=1|45 kDa calcium-binding protein (Fragment) OS=Homo sapiens GN=SDF4 PE=1 SV=1|45 kDa calcium-binding protein OS=Homo sapiens GN=SDF4 PE=1 SV=1|Isoform 3 of 45 kDa calcium-binding protein OS=Homo sapiens GN=SDF4|Isoform 4 of 45 kDa calcium-binding protein OS=Homo sapiens GN=SDF4|Isoform 6 of 45 kDa calcium-binding protein OS=Homo sapie…	1	1	3	2	2	6.31402	6780040	3924600	8710240	3649930	3728710	5827850	5.76802e+06	4.61318e+06	7.41011e+06	4.29032e+06	3.17215e+06	6.85037e+06	6.21851e+06	3.93565e+06	6.3579e+06	4.26326e+06	3.42929e+06	8.08066e+06	0.978076	0.923155	1	1	0.539374	1.89542
IRF2BP1	Q8IU81	Interferon regulatory factor 2-binding protein 1 OS=Homo sapiens GN=IRF2BP1 PE=1 SV=1	1	1	3	2	4	6.0296	6987950	10752100	8149200	7423970	5939080	5538700	7.30705e+06	1.02826e+07	8.52133e+06	7.09977e+06	6.21028e+06	5.29682e+06	7.87774e+06	8.77236e+06	7.31133e+06	7.05498e+06	6.71371e+06	6.24811e+06	1.07747	1.24343	1	1	0.918261	0.885632
CDK5RAP3	Q96JB5|Q96JB5-2|Q96JB5-4	CDK5 regulatory subunit-associated protein 3 OS=Homo sapiens GN=CDK5RAP3 PE=1 SV=2|Isoform 2 of CDK5 regulatory subunit-associated protein 3 OS=Homo sapiens GN=CDK5RAP3|Isoform 4 of CDK5 regulatory subunit-associated protein 3 OS=Homo sapiens GN=CDK5RAP3	1	1	3	2	4	5.64476	7463950	10444800	8965090	6521440	6298320	6239360	7.47437e+06	1.04302e+07	8.97761e+06	6.51235e+06	6.30711e+06	6.23066e+06	8.05813e+06	8.89835e+06	7.70282e+06	6.47126e+06	6.81839e+06	7.34966e+06	1.04613	1.37506	1	1	0.885181	1.13574
OCRL	Q01968|Q01968-2	Inositol polyphosphate 5-phosphatase OCRL-1 OS=Homo sapiens GN=OCRL PE=1 SV=3|Isoform B of Inositol polyphosphate 5-phosphatase OCRL-1 OS=Homo sapiens GN=OCRL	1	1	3	2	6	6.1726	15331600	24914300	19211300	17095500	15745500	14100400	1.60065e+07	2.38637e+07	2.0057e+07	1.63746e+07	1.64387e+07	1.35058e+07	1.72567e+07	2.03589e+07	1.7209e+07	1.62713e+07	1.77712e+07	1.59314e+07	1.00277	1.25121	1	1	1.03267	0.979109
SFXN3	A0A0A0MS41|Q9BWM7	Sideroflexin OS=Homo sapiens GN=SFXN3 PE=1 SV=1|Sideroflexin-3 OS=Homo sapiens GN=SFXN3 PE=1 SV=2	1	1	3	2	5	6.21416	12366700	16411700	13876900	12090000	7413480	7276620	1.26302e+07	1.60693e+07	1.41726e+07	1.18378e+07	7.57145e+06	7.1248e+06	1.36167e+07	1.37092e+07	1.21601e+07	1.17631e+07	8.18521e+06	8.40439e+06	1.11978	1.16544	1	1	0.673118	0.714472
BUB3	J3QT28|O43684|O43684-2	Mitotic checkpoint protein BUB3 (Fragment) OS=Homo sapiens GN=BUB3 PE=1 SV=1|Mitotic checkpoint protein BUB3 OS=Homo sapiens GN=BUB3 PE=1 SV=1|Isoform 2 of Mitotic checkpoint protein BUB3 OS=Homo sapiens GN=BUB3	1	1	3	2	8	6.46189	14799600	20758900	19762500	16286400	16285500	16256400	1.51569e+07	2.02696e+07	2.02396e+07	1.59025e+07	1.66787e+07	1.58732e+07	1.63407e+07	1.72926e+07	1.73657e+07	1.58022e+07	1.80307e+07	1.87239e+07	0.940976	1.09432	1	1	1.0383	1.1849
FTL	A0A087X1B9|P02792	Ferritin OS=Homo sapiens GN=FTL PE=1 SV=1|Ferritin light chain OS=Homo sapiens GN=FTL PE=1 SV=2	1	1	3	2	2	5.90735	4698050	3978910	7893900	3155520	3147700	5769920	4.33895e+06	4.30821e+06	7.29052e+06	3.41668e+06	2.9071e+06	6.24745e+06	4.67783e+06	3.67547e+06	6.2553e+06	3.39512e+06	3.14276e+06	7.36946e+06	0.747819	1.08257	1	1	0.502416	2.1706
NSF	I3L0N3|P46459	Vesicle-fusing ATPase OS=Homo sapiens GN=NSF PE=1 SV=1|Vesicle-fusing ATPase OS=Homo sapiens GN=NSF PE=1 SV=3	1	1	3	2	13	6.92411	29602300	43154000	39644000	32171900	27547400	29085000	3.07201e+07	4.15838e+07	4.1141e+07	3.10013e+07	2.85876e+07	2.80267e+07	3.31194e+07	3.54764e+07	3.52991e+07	3.08057e+07	3.0905e+07	3.30602e+07	0.93825	1.15162	1	1	0.875518	1.07318
SRP72	O76094	Signal recognition particle subunit SRP72 OS=Homo sapiens GN=SRP72 PE=1 SV=3	1	1	3	2	9	6.50158	12660900	19328800	14658700	15352400	14712600	12607100	1.33431e+07	1.83406e+07	1.54485e+07	1.45675e+07	1.55053e+07	1.19626e+07	1.43852e+07	1.56469e+07	1.32549e+07	1.44756e+07	1.67622e+07	1.4111e+07	1.08527	1.08092	1	1	1.26461	0.974811
ARAP3	Q8WWN8	Arf-GAP with Rho-GAP domain, ANK repeat and PH domain-containing protein 3 OS=Homo sapiens GN=ARAP3 PE=1 SV=1	1	1	3	2	3	5.74074	2904810	5021600	3687000	3488080	2318100	2272740	3.14263e+06	4.64158e+06	3.98886e+06	3.22412e+06	2.50789e+06	2.10075e+06	3.38808e+06	3.95988e+06	3.42246e+06	3.20378e+06	2.71118e+06	2.47803e+06	0.989954	1.236	1	1	0.792174	0.773473
RABGAP1	Q9Y3P9	Rab GTPase-activating protein 1 OS=Homo sapiens GN=RABGAP1 PE=1 SV=3	1	1	3	2	13	6.31522	21367800	36163300	29945900	22472900	21624300	20303000	2.2004e+07	3.51178e+07	3.08375e+07	2.18232e+07	2.22681e+07	1.9716e+07	2.37225e+07	2.996e+07	2.64587e+07	2.16855e+07	2.40732e+07	2.32569e+07	0.896588	1.38157	1	1	0.909843	1.07246
PDCD6IP	Q8WUM4	Programmed cell death 6-interacting protein OS=Homo sapiens GN=PDCD6IP PE=1 SV=1	1	1	3	2	19	6.95876	32877200	50821300	40521700	39159600	35140100	28559000	3.39575e+07	4.92046e+07	4.18531e+07	3.79139e+07	3.62947e+07	2.76505e+07	3.66096e+07	4.19779e+07	3.59101e+07	3.76747e+07	3.92369e+07	3.26164e+07	1.01948	1.11422	1	1	1.09264	0.865738
NUP88	J3KMX1|Q99567	Nuclear pore complex protein Nup88 (Fragment) OS=Homo sapiens GN=NUP88 PE=1 SV=1|Nuclear pore complex protein Nup88 OS=Homo sapiens GN=NUP88 PE=1 SV=2	1	1	3	2	8	6.59121	20660300	37647500	24475500	26445300	20298500	19783200	2.30309e+07	3.37724e+07	2.72839e+07	2.37232e+07	2.26276e+07	1.77469e+07	2.48297e+07	2.88122e+07	2.34097e+07	2.35736e+07	2.44619e+07	2.09341e+07	1.06066	1.22223	1	1	1.04495	0.888034
PKP4	A0A0D9SF60|Q99569	Plakophilin-4 OS=Homo sapiens GN=PKP4 PE=1 SV=1|Plakophilin-4 OS=Homo sapiens GN=PKP4 PE=1 SV=2	1	1	3	2	3	5.62747	2722170	4115740	3473690	3348990	2726790	2833060	2.91715e+06	3.84065e+06	3.7225e+06	3.12515e+06	2.9221e+06	2.6437e+06	3.14498e+06	3.27657e+06	3.19392e+06	3.10543e+06	3.15897e+06	3.1185e+06	0.984679	1.05511	1	1	0.98906	1.00421
SNRNP70	P08621|P08621-2	U1 small nuclear ribonucleoprotein 70 kDa OS=Homo sapiens GN=SNRNP70 PE=1 SV=2|Isoform 2 of U1 small nuclear ribonucleoprotein 70 kDa OS=Homo sapiens GN=SNRNP70	1	1	3	2	11	7.33074	45584000	36375700	45680200	36744700	36794600	35020100	4.199e+07	3.94892e+07	4.20786e+07	3.98898e+07	3.38936e+07	3.80176e+07	4.52695e+07	3.36894e+07	3.61036e+07	3.96381e+07	3.66411e+07	4.48453e+07	1.25388	0.849925	1	1	1.01489	1.13137
EDC3	Q96F86	Enhancer of mRNA-decapping protein 3 OS=Homo sapiens GN=EDC3 PE=1 SV=1	1	1	3	2	4	5.8133	3889010	6223890	4356440	5313350	4814580	3904800	4.19845e+06	5.76517e+06	4.70307e+06	4.92174e+06	5.19767e+06	3.617e+06	4.52636e+06	4.91844e+06	4.03525e+06	4.89069e+06	5.61901e+06	4.2666e+06	1.1217	1.00567	1	1	1.39248	0.872393
SERPINH1	P50454	Serpin H1 OS=Homo sapiens GN=SERPINH1 PE=1 SV=2	1	1	3	2	7	6.55303	31028100	24896000	43269400	28620000	24797900	27028400	2.83226e+07	2.72742e+07	3.94965e+07	3.13539e+07	2.26357e+07	2.96103e+07	3.05347e+07	2.32684e+07	3.38882e+07	3.11561e+07	2.44706e+07	3.49281e+07	0.901042	0.746833	1	1	0.722098	1.12107
SERPINB8	P50452	Serpin B8 OS=Homo sapiens GN=SERPINB8 PE=1 SV=2	1	1	3	2	4	5.52501	3567690	4981980	5280020	4134750	4788490	4538810	3.58907e+06	4.9523e+06	5.31167e+06	4.11011e+06	4.81719e+06	4.51177e+06	3.86939e+06	4.22495e+06	4.55743e+06	4.08419e+06	5.20769e+06	5.32206e+06	0.849028	1.03447	1	1	1.14268	1.30309
AKAP8L	Q9ULX6|V9GZ50	A-kinase anchor protein 8-like OS=Homo sapiens GN=AKAP8L PE=1 SV=3|A kinase (PRKA) anchor protein 8-like, isoform CRA_c OS=Homo sapiens GN=AKAP8L PE=1 SV=1	1	1	3	2	2	5.59891	2199190	2214280	2788140	3214240	3339740	1877780	2.04821e+06	2.37751e+06	2.59672e+06	3.45118e+06	3.11045e+06	2.0162e+06	2.20817e+06	2.02832e+06	2.228e+06	3.42941e+06	3.3626e+06	2.3783e+06	0.991103	0.59145	1	1	1.50925	0.693502
FAM175B	Q15018	BRISC complex subunit Abro1 OS=Homo sapiens GN=FAM175B PE=1 SV=2	1	1	3	2	2	6.23496	3025360	4124270	3896910	4525390	4048560	2415330	2.99668e+06	4.16374e+06	3.85997e+06	4.5687e+06	4.01018e+06	2.43844e+06	3.23073e+06	3.55221e+06	3.31187e+06	4.53988e+06	4.33526e+06	2.87638e+06	0.9755	0.782447	1	1	1.30901	0.633581
CBX5	P45973	Chromobox protein homolog 5 OS=Homo sapiens GN=CBX5 PE=1 SV=1	1	1	3	2	5	6.3758	31975700	29920000	37695900	35318600	29266800	20533200	2.94878e+07	3.24444e+07	3.47629e+07	3.82985e+07	2.69897e+07	2.22656e+07	3.17908e+07	2.76793e+07	2.98267e+07	3.80569e+07	2.91775e+07	2.62644e+07	1.06585	0.727314	1	1	0.978234	0.690136
IFI35	P80217|P80217-2	Interferon-induced 35 kDa protein OS=Homo sapiens GN=IFI35 PE=1 SV=5|Isoform 2 of Interferon-induced 35 kDa protein OS=Homo sapiens GN=IFI35	1	1	3	2	4	6.29699	7990450	9916650	10749100	10469800	10861900	9067850	8.0026e+06	9.9016e+06	1.07654e+07	1.04539e+07	1.08784e+07	9.05409e+06	8.62761e+06	8.44735e+06	9.23679e+06	1.0388e+07	1.17603e+07	1.06802e+07	0.934049	0.813187	1	1	1.2732	1.02813
BCCIP	Q9P287|Q9P287-2|Q9P287-3|Q9P287-4	BRCA2 and CDKN1A-interacting protein OS=Homo sapiens GN=BCCIP PE=1 SV=1|Isoform 2 of BRCA2 and CDKN1A-interacting protein OS=Homo sapiens GN=BCCIP|Isoform 3 of BRCA2 and CDKN1A-interacting protein OS=Homo sapiens GN=BCCIP|Isoform 4 of BRCA2 and CDKN1A-interacting protein OS=Homo sapiens GN=BCCIP	1	1	3	2	2	6.2166	3310610	4276720	3939410	4482780	4403550	3514420	3.39993e+06	4.16437e+06	4.04569e+06	4.36502e+06	4.52235e+06	3.42209e+06	3.66547e+06	3.55275e+06	3.47122e+06	4.33748e+06	4.88895e+06	4.03669e+06	1.05596	0.819082	1	1	1.40842	0.930653
MED6	A0A087WYL7|G3V4A5|O75586|O75586-2	Mediator of RNA polymerase II transcription subunit 6 OS=Homo sapiens GN=MED6 PE=1 SV=1|Mediator of RNA polymerase II transcription subunit 6 OS=Homo sapiens GN=MED6 PE=1 SV=1|Mediator of RNA polymerase II transcription subunit 6 OS=Homo sapiens GN=MED6 PE=1 SV=2|Isoform 2 of Mediator of RNA polymerase II transcription subunit 6 OS=Homo sapiens GN=MED6	1	1	3	2	2	5.76102	1647280	2047460	2331790	2498180	2544240	1889930	1.64429e+06	2.05118e+06	2.32756e+06	2.50272e+06	2.53963e+06	1.89336e+06	1.77271e+06	1.74992e+06	1.99706e+06	2.48693e+06	2.7455e+06	2.2334e+06	0.887664	0.703648	1	1	1.37477	0.898056
UNC119B	A6NIH7	Protein unc-119 homolog B OS=Homo sapiens GN=UNC119B PE=1 SV=1	1	1	3	2	2	5.60737	1842650	1963200	1837080	2410530	1886620	1499700	1.87534e+06	1.92898e+06	1.86967e+06	2.36851e+06	1.92009e+06	1.47356e+06	2.02181e+06	1.64567e+06	1.60419e+06	2.35357e+06	2.07574e+06	1.7382e+06	1.26033	0.699223	1	1	1.29395	0.738539
SF3B2	A0A087WZZ5|Q13435	Splicing factor 3B subunit 2 OS=Homo sapiens GN=SF3B2 PE=1 SV=1|Splicing factor 3B subunit 2 OS=Homo sapiens GN=SF3B2 PE=1 SV=2	1	1	3	2	12	6.90316	32246900	30601700	36349800	26456300	31496200	24952400	2.91638e+07	3.38368e+07	3.28745e+07	2.92531e+07	2.84849e+07	2.75903e+07	3.14416e+07	2.88672e+07	2.82064e+07	2.90686e+07	3.0794e+07	3.25454e+07	1.1147	0.993071	1	1	1.09174	1.11961
SUPT4H1	P63272	Transcription elongation factor SPT4 OS=Homo sapiens GN=SUPT4H1 PE=1 SV=1	1	1	3	2	2	5.79417	7147000	7217670	10826900	7613000	6906410	7316060	6.81578e+06	7.56842e+06	1.03251e+07	7.98296e+06	6.58634e+06	7.67159e+06	7.3481e+06	6.45685e+06	8.85901e+06	7.9326e+06	7.12025e+06	9.04938e+06	0.82945	0.813964	1	1	0.80373	1.14078
GTF3C5	H7BY84|Q5T7U1|Q9Y5Q8|Q9Y5Q8-2|Q9Y5Q8-3	General transcription factor 3C polypeptide 5 OS=Homo sapiens GN=GTF3C5 PE=1 SV=2|General transcription factor 3C polypeptide 5 OS=Homo sapiens GN=GTF3C5 PE=1 SV=1|General transcription factor 3C polypeptide 5 OS=Homo sapiens GN=GTF3C5 PE=1 SV=2|Isoform 2 of General transcription factor 3C polypeptide 5 OS=Homo sapiens GN=GTF3C5|Isoform 3 of General transcription factor 3C polypeptide 5 OS=Homo s…	1	1	3	2	3	5.84464	2718110	3316490	2298420	2850680	2620750	2510080	2.89156e+06	3.11755e+06	2.44509e+06	2.67968e+06	2.78799e+06	2.35951e+06	3.1174e+06	2.65968e+06	2.0979e+06	2.66278e+06	3.01399e+06	2.78327e+06	1.48596	0.998836	1	1	1.43667	1.04525
FBXW11	Q9UKB1|Q9UKB1-2|Q9UKB1-3	F-box/WD repeat-containing protein 11 OS=Homo sapiens GN=FBXW11 PE=1 SV=1|Isoform A of F-box/WD repeat-containing protein 11 OS=Homo sapiens GN=FBXW11|Isoform B of F-box/WD repeat-containing protein 11 OS=Homo sapiens GN=FBXW11	1	1	3	2	3	5.59431	2539160	4139400	3549150	2647310	2741590	2973250	2.65899e+06	3.95286e+06	3.71664e+06	2.52801e+06	2.87097e+06	2.83926e+06	2.86666e+06	3.3723e+06	3.18889e+06	2.51206e+06	3.1037e+06	3.34918e+06	0.898951	1.34244	1	1	0.973285	1.33324
NFKB1	P19838|P19838-2	Nuclear factor NF-kappa-B p105 subunit OS=Homo sapiens GN=NFKB1 PE=1 SV=2|Isoform 2 of Nuclear factor NF-kappa-B p105 subunit OS=Homo sapiens GN=NFKB1	1	1	3	2	2	5.60503	2052110	2798900	2545810	2104280	2305290	1839160	2.01617e+06	2.84879e+06	2.50122e+06	2.14179e+06	2.26492e+06	1.87195e+06	2.17364e+06	2.43039e+06	2.14606e+06	2.12828e+06	2.44852e+06	2.20814e+06	1.01285	1.14195	1	1	1.14094	1.03752
API5	Q9BZZ5-2	Isoform 2 of Apoptosis inhibitor 5 OS=Homo sapiens GN=API5	1	1	3	2	7	6.45558	7579010	8562020	11513600	8008470	6997590	7043420	7.28845e+06	8.90335e+06	1.10722e+07	8.32773e+06	6.72932e+06	7.32421e+06	7.85769e+06	7.59572e+06	9.49999e+06	8.27519e+06	7.27482e+06	8.6396e+06	0.827126	0.91789	1	1	0.765771	1.04404
CSNK2A1|CSNK2A3	E7EU96|P68400|Q5U5J2|Q8NEV1	Casein kinase II subunit alpha OS=Homo sapiens GN=CSNK2A1 PE=1 SV=1|Casein kinase II subunit alpha OS=Homo sapiens GN=CSNK2A1 PE=1 SV=1|CSNK2A1 protein OS=Homo sapiens GN=CSNK2A1 PE=1 SV=1|Casein kinase II subunit alpha 3 OS=Homo sapiens GN=CSNK2A3 PE=1 SV=2	1	1	3	2	3	5.95115	3460630	4383180	4374280	3191980	3077130	2958160	3.39312e+06	4.47039e+06	4.28895e+06	3.25549e+06	3.0171e+06	3.01702e+06	3.65813e+06	3.81382e+06	3.67993e+06	3.23495e+06	3.26168e+06	3.55886e+06	0.994075	1.17894	1	1	0.886342	1.10013
FERMT2	H0YJ34|Q96AC1|Q96AC1-2|Q96AC1-3	Fermitin family homolog 2 (Fragment) OS=Homo sapiens GN=FERMT2 PE=1 SV=1|Fermitin family homolog 2 OS=Homo sapiens GN=FERMT2 PE=1 SV=1|Isoform 2 of Fermitin family homolog 2 OS=Homo sapiens GN=FERMT2|Isoform 3 of Fermitin family homolog 2 OS=Homo sapiens GN=FERMT2	1	1	3	2	5	6.45057	10690400	16098800	11811500	9494420	8558400	8048590	1.09238e+07	1.57548e+07	1.20694e+07	9.29152e+06	8.74529e+06	7.87659e+06	1.1777e+07	1.34409e+07	1.03556e+07	9.2329e+06	9.45421e+06	9.29119e+06	1.13726	1.45576	1	1	0.912955	1.00631
METTL15	A6NJ78	Probable methyltransferase-like protein 15 OS=Homo sapiens GN=METTL15 PE=1 SV=1	1	1	3	2	2	5.56666	1473470	1764130	1795730	1569690	1671620	1624360	1.47761e+06	1.75919e+06	1.80077e+06	1.56529e+06	1.67631e+06	1.61981e+06	1.59301e+06	1.50082e+06	1.54507e+06	1.55542e+06	1.8122e+06	1.91072e+06	1.03103	0.964896	1	1	1.17289	1.22843
EIF4A3	P38919	Eukaryotic initiation factor 4A-III OS=Homo sapiens GN=EIF4A3 PE=1 SV=4	1	1	3	2	8	6.96233	17889900	23925000	21722400	16338100	20852000	20717200	1.7888e+07	2.39276e+07	2.17201e+07	1.63398e+07	2.08498e+07	2.07194e+07	1.92851e+07	2.04133e+07	1.86359e+07	1.62368e+07	2.25399e+07	2.44405e+07	1.03483	1.25723	1	1	1.20949	1.50526
STRN3	Q13033|Q13033-2	Striatin-3 OS=Homo sapiens GN=STRN3 PE=1 SV=3|Isoform Alpha of Striatin-3 OS=Homo sapiens GN=STRN3	1	1	3	2	2	5.64518	1896880	2193080	2506300	2669240	2365650	1277360	1.77213e+06	2.34747e+06	2.34147e+06	2.85715e+06	2.21007e+06	1.36728e+06	1.91053e+06	2.00269e+06	2.00899e+06	2.83912e+06	2.38922e+06	1.61284e+06	0.950993	0.705392	1	1	1.18927	0.568077
EIF3D	O15371|O15371-2|O15371-3	Eukaryotic translation initiation factor 3 subunit D OS=Homo sapiens GN=EIF3D PE=1 SV=1|Isoform 2 of Eukaryotic translation initiation factor 3 subunit D OS=Homo sapiens GN=EIF3D|Isoform 3 of Eukaryotic translation initiation factor 3 subunit D OS=Homo sapiens GN=EIF3D	1	1	3	2	7	6.61121	13615300	18154200	15601200	19715300	17211400	13372900	1.42406e+07	1.73571e+07	1.63177e+07	1.88496e+07	1.80018e+07	1.27857e+07	1.53528e+07	1.48078e+07	1.40006e+07	1.87307e+07	1.94611e+07	1.5082e+07	1.09658	0.790565	1	1	1.39002	0.8052
NFS1	Q9Y697|Q9Y697-2|Q9Y697-3	Cysteine desulfurase, mitochondrial OS=Homo sapiens GN=NFS1 PE=1 SV=3|Isoform Cytoplasmic of Cysteine desulfurase, mitochondrial OS=Homo sapiens GN=NFS1|Isoform 3 of Cysteine desulfurase, mitochondrial OS=Homo sapiens GN=NFS1	1	1	3	2	2	5.91915	2762330	3430780	3272150	3281080	2148240	2559810	2.95017e+06	3.21234e+06	3.49465e+06	3.07217e+06	2.29432e+06	2.39683e+06	3.18058e+06	2.74055e+06	2.99843e+06	3.05279e+06	2.4803e+06	2.82729e+06	1.06075	0.897718	1	1	0.827202	0.926131
SEPT9	Q9UHD8|Q9UHD8-2|Q9UHD8-5|Q9UHD8-7	Septin-9 OS=Homo sapiens GN=SEPT9 PE=1 SV=2|Isoform 2 of Septin-9 OS=Homo sapiens GN=SEPT9|Isoform 5 of Septin-9 OS=Homo sapiens GN=SEPT9|Isoform 7 of Septin-9 OS=Homo sapiens GN=SEPT9	1	1	3	2	12	6.90775	26577800	32936800	31426200	34236100	24773400	19038500	2.67415e+07	3.27352e+07	3.16198e+07	3.40265e+07	2.4926e+07	1.89219e+07	2.88301e+07	2.79274e+07	2.71299e+07	3.38118e+07	2.69466e+07	2.23202e+07	1.06267	0.825964	1	1	0.993243	0.660131
COL1A1	P02452	Collagen alpha-1(I) chain OS=Homo sapiens GN=COL1A1 PE=1 SV=5	1	1	3	2	12	6.76916	19243800	16347300	23754200	26072800	27590200	16881900	1.75254e+07	1.79501e+07	2.16331e+07	2.86292e+07	2.51266e+07	1.85372e+07	1.88942e+07	1.53138e+07	1.85613e+07	2.84486e+07	2.71634e+07	2.18664e+07	1.01794	0.538297	1	1	1.46344	0.768626
HSPA12A	O43301	Heat shock 70 kDa protein 12A OS=Homo sapiens GN=HSPA12A PE=1 SV=2	1	1	3	2	3	5.53325	2373500	3833930	3384220	3533210	2919760	2642850	2.54686e+06	3.57297e+06	3.6314e+06	3.29272e+06	3.13301e+06	2.46296e+06	2.74577e+06	3.04821e+06	3.11575e+06	3.27194e+06	3.38699e+06	2.9053e+06	0.881254	0.931619	1	1	1.08705	0.887942
LRPPRC	P42704	Leucine-rich PPR motif-containing protein, mitochondrial OS=Homo sapiens GN=LRPPRC PE=1 SV=3	1	1	3	2	24	6.98941	62434300	109489000	78694400	55496200	53117900	51405300	6.43323e+07	1.06259e+08	8.10867e+07	5.38589e+07	5.47327e+07	4.98887e+07	6.93567e+07	9.06526e+07	6.95727e+07	5.35191e+07	5.91695e+07	5.88485e+07	0.996896	1.69383	1	1	0.85047	1.09958
TGFBI	Q15582	Transforming growth factor-beta-induced protein ig-h3 OS=Homo sapiens GN=TGFBI PE=1 SV=1	1	1	3	2	6	6.33004	8084120	8944640	10853700	9563210	9597680	9265470	8.00281e+06	9.03552e+06	1.07445e+07	9.66038e+06	9.50114e+06	9.35961e+06	8.62784e+06	7.70848e+06	9.21885e+06	9.59944e+06	1.02713e+07	1.10406e+07	0.935891	0.803014	1	1	1.11417	1.15013
TBC1D23	E9PGE5|Q9NUY8|Q9NUY8-2	TBC1 domain family member 23 OS=Homo sapiens GN=TBC1D23 PE=1 SV=1|TBC1 domain family member 23 OS=Homo sapiens GN=TBC1D23 PE=1 SV=3|Isoform 2 of TBC1 domain family member 23 OS=Homo sapiens GN=TBC1D23	1	1	3	2	4	5.92975	3878530	6086350	4535770	4199700	3928520	2984130	3.94283e+06	5.98709e+06	4.61097e+06	4.13121e+06	3.99365e+06	2.93546e+06	4.25077e+06	5.10777e+06	3.95623e+06	4.10515e+06	4.31739e+06	3.46266e+06	1.07445	1.24424	1	1	1.09129	0.843492
KIAA1143	Q96AT1	Uncharacterized protein KIAA1143 OS=Homo sapiens GN=KIAA1143 PE=1 SV=2	1	1	3	2	2	5.80251	1770110	725017	2921890	1492710	1070710	1711850	1.47483e+06	870174	2.43448e+06	1.79157e+06	892101	2.05458e+06	1.59002e+06	742372	2.08879e+06	1.78027e+06	964418	2.42358e+06	0.761214	0.417	1	1	0.461711	1.36136
CDC73	Q6P1J9	Parafibromin OS=Homo sapiens GN=CDC73 PE=1 SV=1	1	1	3	2	9	6.47658	13569600	17059600	20120400	15259600	13433200	13705400	1.35074e+07	1.71382e+07	2.00281e+07	1.53299e+07	1.33716e+07	1.37686e+07	1.45623e+07	1.46211e+07	1.71842e+07	1.52332e+07	1.44555e+07	1.62413e+07	0.847424	0.959819	1	1	0.841211	1.06618
M6PR	P20645	Cation-dependent mannose-6-phosphate receptor OS=Homo sapiens GN=M6PR PE=1 SV=1	1	1	3	2	6	6.38042	12017400	12231200	15207700	11879400	11522300	11859000	1.16223e+07	1.2647e+07	1.47078e+07	1.22832e+07	1.11435e+07	1.22621e+07	1.25301e+07	1.07895e+07	1.26193e+07	1.22057e+07	1.20468e+07	1.44643e+07	0.992927	0.883972	1	1	0.954635	1.18505
DNAJC1	Q96KC8	DnaJ homolog subfamily C member 1 OS=Homo sapiens GN=DNAJC1 PE=1 SV=1	1	1	3	2	2	5.56278	3043340	3594730	3769360	4882590	4006470	3581090	3.20634e+06	3.41199e+06	3.97124e+06	4.63438e+06	4.22105e+06	3.39904e+06	3.45676e+06	2.91087e+06	3.40734e+06	4.60514e+06	4.56322e+06	4.0095e+06	1.0145	0.632091	1	1	1.33923	0.870656
DTD1	Q8TEA8	D-tyrosyl-tRNA(Tyr) deacylase 1 OS=Homo sapiens GN=DTD1 PE=1 SV=2	1	1	3	2	4	6.11956	4640900	4959750	6313580	4324660	4285940	5061300	4.52961e+06	5.08161e+06	6.16217e+06	4.43092e+06	4.18316e+06	5.18566e+06	4.88338e+06	4.33528e+06	5.28717e+06	4.40296e+06	4.52226e+06	6.11698e+06	0.923628	0.984627	1	1	0.855327	1.38929
RPS10	P46783	40S ribosomal protein S10 OS=Homo sapiens GN=RPS10 PE=1 SV=1	1	1	3	2	7	7.11494	71282100	50621900	111114000	33798900	31375900	71735700	6.33751e+07	5.69377e+07	9.87887e+07	3.80158e+07	2.78955e+07	8.06858e+07	6.83249e+07	4.85753e+07	8.47611e+07	3.7776e+07	3.01568e+07	9.51766e+07	0.806088	1.28588	1	1	0.355786	2.5195
RPS9	A0A024R4M0|P46781	40S ribosomal protein S9 OS=Homo sapiens GN=RPS9 PE=1 SV=1|40S ribosomal protein S9 OS=Homo sapiens GN=RPS9 PE=1 SV=3	1	1	3	2	9	7.24986	28650100	21334000	28352800	25218800	27256300	23402700	2.60778e+07	2.34383e+07	2.58072e+07	2.77063e+07	2.48092e+07	2.57111e+07	2.81146e+07	1.99959e+07	2.21427e+07	2.75315e+07	2.68203e+07	3.03287e+07	1.2697	0.726293	1	1	1.21125	1.1016
TMOD3	Q9NYL9	Tropomodulin-3 OS=Homo sapiens GN=TMOD3 PE=1 SV=1	1	1	3	2	5	5.8758	6865670	7085080	7781730	4853050	7038790	6065080	6.22309e+06	7.81667e+06	7.05341e+06	5.35416e+06	6.38001e+06	6.69134e+06	6.70912e+06	6.66863e+06	6.05186e+06	5.32039e+06	6.89719e+06	7.89308e+06	1.10861	1.25341	1	1	1.13968	1.48355
ATIC	P31939|P31939-2	Bifunctional purine biosynthesis protein PURH OS=Homo sapiens GN=ATIC PE=1 SV=3|Isoform 2 of Bifunctional purine biosynthesis protein PURH OS=Homo sapiens GN=ATIC	1	1	3	2	10	7.24406	46479700	75350800	52806200	62164600	52504800	42337300	4.99418e+07	7.01272e+07	5.67396e+07	5.78551e+07	5.64157e+07	3.94023e+07	5.38424e+07	5.98277e+07	4.86828e+07	5.74902e+07	6.0989e+07	4.64788e+07	1.10598	1.04066	1	1	1.25278	0.808466
OSBPL3	Q9H4L5|Q9H4L5-2|Q9H4L5-5|Q9H4L5-6	Oxysterol-binding protein-related protein 3 OS=Homo sapiens GN=OSBPL3 PE=1 SV=1|Isoform 1b of Oxysterol-binding protein-related protein 3 OS=Homo sapiens GN=OSBPL3|Isoform 2a of Oxysterol-binding protein-related protein 3 OS=Homo sapiens GN=OSBPL3|Isoform 2b of Oxysterol-binding protein-related protein 3 OS=Homo sapiens GN=OSBPL3	1	1	3	2	2	5.56549	2286240	2313970	2238290	2036350	1475100	1766470	2.3238e+06	2.27657e+06	2.27506e+06	2.00344e+06	1.49933e+06	1.73792e+06	2.50529e+06	1.94221e+06	1.95201e+06	1.9908e+06	1.62087e+06	2.05004e+06	1.28344	0.975594	1	1	0.830361	1.02976
CHORDC1	Q9UHD1|Q9UHD1-2	Cysteine and histidine-rich domain-containing protein 1 OS=Homo sapiens GN=CHORDC1 PE=1 SV=2|Isoform 2 of Cysteine and histidine-rich domain-containing protein 1 OS=Homo sapiens GN=CHORDC1	1	1	3	2	6	6.42181	11386200	12575700	13699900	8676750	10399800	10515300	1.07476e+07	1.3323e+07	1.29315e+07	9.19233e+06	9.8165e+06	1.11401e+07	1.1587e+07	1.13662e+07	1.10953e+07	9.13434e+06	1.06123e+07	1.31408e+07	1.04432	1.24434	1	1	0.956466	1.43862
DDX51	Q8N8A6	ATP-dependent RNA helicase DDX51 OS=Homo sapiens GN=DDX51 PE=1 SV=3	1	1	3	2	3	5.62104	2275700	3080470	2762320	2676320	2057890	1825410	2.33381e+06	3.00377e+06	2.83286e+06	2.60968e+06	2.11044e+06	1.77996e+06	2.51609e+06	2.5626e+06	2.4306e+06	2.59322e+06	2.28152e+06	2.09963e+06	1.03517	0.988195	1	1	0.938664	0.809662
ADAM10	O14672	Disintegrin and metalloproteinase domain-containing protein 10 OS=Homo sapiens GN=ADAM10 PE=1 SV=1	1	1	3	2	4	5.82218	5052420	4929060	6170750	4861090	4809300	5541230	4.95105e+06	5.02998e+06	6.04694e+06	4.96062e+06	4.7128e+06	5.65469e+06	5.33773e+06	4.29123e+06	5.18829e+06	4.92933e+06	5.09484e+06	6.67025e+06	1.0288	0.870551	1	1	0.981987	1.35318
ENSA	A6NMQ3|O43768|O43768-2|O43768-3|O43768-4|O43768-8|O43768-9|Q5T5H1	Alpha-endosulfine OS=Homo sapiens GN=ENSA PE=1 SV=2|Alpha-endosulfine OS=Homo sapiens GN=ENSA PE=1 SV=1|Isoform 2 of Alpha-endosulfine OS=Homo sapiens GN=ENSA|Isoform 3 of Alpha-endosulfine OS=Homo sapiens GN=ENSA|Isoform 4 of Alpha-endosulfine OS=Homo sapiens GN=ENSA|Isoform 8 of Alpha-endosulfine OS=Homo sapiens GN=ENSA|Isoform 9 of Alpha-endosulfine OS=Homo sapiens GN=ENSA|Alpha-endosulfine OS…	1	1	3	2	2	6.16179	6995450	3066480	11413600	4737110	2587220	6199020	6.09139e+06	3.52159e+06	9.93856e+06	5.44017e+06	2.25286e+06	7.11905e+06	6.56714e+06	3.00438e+06	8.52732e+06	5.40585e+06	2.43548e+06	8.3976e+06	0.770129	0.555764	1	1	0.285609	1.55343
FTSJ3	Q8IY81	pre-rRNA processing protein FTSJ3 OS=Homo sapiens GN=FTSJ3 PE=1 SV=2	1	1	3	2	9	6.26183	10637800	13241600	10346900	11114300	10248600	9310490	1.09883e+07	1.28192e+07	1.06878e+07	1.07598e+07	1.05863e+07	9.01352e+06	1.18465e+07	1.09365e+07	9.17017e+06	1.06919e+07	1.14444e+07	1.06323e+07	1.29185	1.02287	1	1	1.248	0.994425
GOPC	F5H1Y4|Q9HD26|Q9HD26-2|Q9HD26-3	Golgi-associated PDZ and coiled-coil motif containing protein transcript variant 3 OS=Homo sapiens GN=GOPC PE=1 SV=2|Golgi-associated PDZ and coiled-coil motif-containing protein OS=Homo sapiens GN=GOPC PE=1 SV=1|Isoform 2 of Golgi-associated PDZ and coiled-coil motif-containing protein OS=Homo sapiens GN=GOPC|Isoform 3 of Golgi-associated PDZ and coiled-coil motif-containing protein OS=Homo sapi…	1	1	3	2	2	5.82173	2291670	3027780	2972330	2859020	2536010	2399590	2.36319e+06	2.93615e+06	3.06509e+06	2.7725e+06	2.61515e+06	2.32697e+06	2.54776e+06	2.50492e+06	2.62986e+06	2.755e+06	2.82715e+06	2.74488e+06	0.968781	0.909224	1	1	1.07502	0.996326
HTT	P42858	Huntingtin OS=Homo sapiens GN=HTT PE=1 SV=2	1	1	3	2	4	5.57028	2704240	4954830	3537140	3693610	3140760	2937820	2.97971e+06	4.49676e+06	3.89745e+06	3.35214e+06	3.4607e+06	2.66622e+06	3.21243e+06	3.83632e+06	3.34403e+06	3.33099e+06	3.74123e+06	3.14506e+06	0.960646	1.15171	1	1	1.11878	0.944182
ATP2A2	P16615|P16615-4	Sarcoplasmic/endoplasmic reticulum calcium ATPase 2 OS=Homo sapiens GN=ATP2A2 PE=1 SV=1|Isoform 4 of Sarcoplasmic/endoplasmic reticulum calcium ATPase 2 OS=Homo sapiens GN=ATP2A2	1	1	3	2	16	6.9388	27111100	45907000	32625100	30498500	25988700	22794900	2.86351e+07	4.34637e+07	3.44591e+07	2.88753e+07	2.74496e+07	2.15817e+07	3.08716e+07	3.70802e+07	2.9566e+07	2.86931e+07	2.96748e+07	2.54577e+07	1.04416	1.2923	1	1	1.00368	0.887239
ECSIT	J3KTF5|Q9BQ95	Evolutionarily conserved-signaling intermediate in Toll pathway, mitochondrial (Fragment) OS=Homo sapiens GN=ECSIT PE=1 SV=1|Evolutionarily conserved signaling intermediate in Toll pathway, mitochondrial OS=Homo sapiens GN=ECSIT PE=1 SV=1	1	1	3	2	2	5.88714	4442580	4999290	5429800	3933580	3833650	4474470	4.40592e+06	5.04089e+06	5.38499e+06	3.96631e+06	3.80201e+06	4.5117e+06	4.75003e+06	4.30054e+06	4.62034e+06	3.94129e+06	4.11022e+06	5.32199e+06	1.02807	1.09115	1	1	0.889591	1.35032
MET	P08581|P08581-2	Hepatocyte growth factor receptor OS=Homo sapiens GN=MET PE=1 SV=4|Isoform 2 of Hepatocyte growth factor receptor OS=Homo sapiens GN=MET	1	1	3	2	4	5.72843	4093830	4845690	5054390	4550620	4317240	4400510	4.15066e+06	4.77934e+06	5.12456e+06	4.48831e+06	4.37717e+06	4.34026e+06	4.47483e+06	4.0774e+06	4.39689e+06	4.46e+06	4.732e+06	5.11975e+06	1.01773	0.914216	1	1	1.07622	1.14793
PBK	Q96KB5|Q96KB5-2	Lymphokine-activated killer T-cell-originated protein kinase OS=Homo sapiens GN=PBK PE=1 SV=3|Isoform 2 of Lymphokine-activated killer T-cell-originated protein kinase OS=Homo sapiens GN=PBK	1	1	3	2	3	6.47961	4444900	5415090	5176070	5826770	5635410	4636550	4.53526e+06	5.3072e+06	5.28129e+06	5.71068e+06	5.74997e+06	4.54417e+06	4.88947e+06	4.52773e+06	4.53137e+06	5.67465e+06	6.21608e+06	5.36029e+06	1.07903	0.797887	1	1	1.37179	0.944602
JUN	P05412	Transcription factor AP-1 OS=Homo sapiens GN=JUN PE=1 SV=2	1	1	3	2	2	5.62261	1290570	1340750	1564950	1241610	1106800	1213050	1.26889e+06	1.36365e+06	1.53866e+06	1.26282e+06	1.08821e+06	1.23377e+06	1.368e+06	1.16337e+06	1.32018e+06	1.25485e+06	1.17642e+06	1.45535e+06	1.03622	0.9271	1	1	0.891108	1.15978
RAB4A	P20338	Ras-related protein Rab-4A OS=Homo sapiens GN=RAB4A PE=1 SV=3	1	1	3	2	2	6.108	4825350	7061990	5597560	3653930	3016050	3560850	4.92313e+06	6.92173e+06	5.71099e+06	3.58136e+06	3.07717e+06	3.49013e+06	5.30764e+06	5.90514e+06	4.90005e+06	3.55876e+06	3.32661e+06	4.11694e+06	1.08318	1.65932	1	1	0.678893	1.15684
CD276	A0A0C4DGH0|H0YL10|H0YN29|Q5ZPR3|Q5ZPR3-2	CD276 antigen OS=Homo sapiens GN=CD276 PE=1 SV=1|CD276 antigen (Fragment) OS=Homo sapiens GN=CD276 PE=1 SV=1|CD276 antigen (Fragment) OS=Homo sapiens GN=CD276 PE=1 SV=1|CD276 antigen OS=Homo sapiens GN=CD276 PE=1 SV=1|Isoform 2 of CD276 antigen OS=Homo sapiens GN=CD276	1	1	3	2	3	5.54175	2699190	2528940	3089440	2090700	1718380	2023990	2.57099e+06	2.65504e+06	2.94271e+06	2.19495e+06	1.63677e+06	2.12491e+06	2.77179e+06	2.26509e+06	2.52486e+06	2.1811e+06	1.76945e+06	2.50654e+06	1.0978	1.03851	1	1	0.700812	1.14921
PNPLA6	Q8IY17|Q8IY17-2|Q8IY17-3|Q8IY17-4	Neuropathy target esterase OS=Homo sapiens GN=PNPLA6 PE=1 SV=2|Isoform 2 of Neuropathy target esterase OS=Homo sapiens GN=PNPLA6|Isoform 3 of Neuropathy target esterase OS=Homo sapiens GN=PNPLA6|Isoform 4 of Neuropathy target esterase OS=Homo sapiens GN=PNPLA6	1	1	3	2	5	5.73356	5809340	9474220	7579330	6440450	5389020	5118760	6.08162e+06	9.05004e+06	7.93457e+06	6.1521e+06	5.6416e+06	4.88958e+06	6.55661e+06	7.72086e+06	6.8079e+06	6.11329e+06	6.09893e+06	5.76773e+06	0.963089	1.26296	1	1	0.895861	0.943475
G3BP1	Q13283	Ras GTPase-activating protein-binding protein 1 OS=Homo sapiens GN=G3BP1 PE=1 SV=1	1	1	3	2	4	6.11923	2952590	2931440	4338170	4766020	5133430	3225180	2.77235e+06	3.12202e+06	4.07335e+06	5.07587e+06	4.82007e+06	3.43485e+06	2.98888e+06	2.66349e+06	3.49495e+06	5.04385e+06	5.2108e+06	4.05174e+06	0.855199	0.528067	1	1	1.49095	0.803304
NMI	Q13287	N-myc-interactor OS=Homo sapiens GN=NMI PE=1 SV=2	1	1	3	2	6	5.78968	4647380	4496830	5873860	5995450	5875040	4976140	4.51116e+06	4.63262e+06	5.70169e+06	6.17649e+06	5.70283e+06	5.1264e+06	4.86349e+06	3.95223e+06	4.89207e+06	6.13753e+06	6.16512e+06	6.04708e+06	0.994157	0.643945	1	1	1.26023	0.985264
THYN1	Q9P016|Q9P016-2	Thymocyte nuclear protein 1 OS=Homo sapiens GN=THYN1 PE=1 SV=1|Isoform 2 of Thymocyte nuclear protein 1 OS=Homo sapiens GN=THYN1	1	1	3	2	5	6.18696	10534200	10884200	14183500	12751300	9792840	8331420	1.01289e+07	1.13197e+07	1.36379e+07	1.32615e+07	9.41611e+06	8.66476e+06	1.092e+07	9.65715e+06	1.17013e+07	1.31778e+07	1.01794e+07	1.02209e+07	0.93323	0.732834	1	1	0.869936	0.775615
TBCE	Q15813|Q15813-2	Tubulin-specific chaperone E OS=Homo sapiens GN=TBCE PE=1 SV=1|Isoform 2 of Tubulin-specific chaperone E OS=Homo sapiens GN=TBCE	1	1	3	2	7	6.26691	8597820	12794900	10232200	11723900	11280700	8363330	8.94034e+06	1.23047e+07	1.06398e+07	1.12747e+07	1.17301e+07	8.04291e+06	9.6386e+06	1.04975e+07	9.12902e+06	1.12036e+07	1.2681e+07	9.48739e+06	1.05582	0.936976	1	1	1.38909	0.846815
EFTUD2	Q15029|Q15029-2|Q15029-3	116 kDa U5 small nuclear ribonucleoprotein component OS=Homo sapiens GN=EFTUD2 PE=1 SV=1|Isoform 2 of 116 kDa U5 small nuclear ribonucleoprotein component OS=Homo sapiens GN=EFTUD2|Isoform 3 of 116 kDa U5 small nuclear ribonucleoprotein component OS=Homo sapiens GN=EFTUD2	1	1	3	2	12	6.52038	15225900	22041900	18265900	20720000	17463600	14039100	1.59473e+07	2.10448e+07	1.91313e+07	1.97827e+07	1.8291e+07	1.3404e+07	1.71928e+07	1.7954e+07	1.64147e+07	1.96579e+07	1.97737e+07	1.58114e+07	1.0474	0.91332	1	1	1.20463	0.804324
HPS6	Q86YV9	Hermansky-Pudlak syndrome 6 protein OS=Homo sapiens GN=HPS6 PE=1 SV=1	1	1	3	2	3	5.6397	2169320	3651590	3555850	2801660	2889730	2338140	2.19498e+06	3.6089e+06	3.59791e+06	2.76891e+06	2.92391e+06	2.3108e+06	2.36641e+06	3.07886e+06	3.08702e+06	2.75144e+06	3.16094e+06	2.72582e+06	0.766568	1.119	1	1	1.02394	0.990688
SF3A2	K7EMT0|Q15428	Splicing factor 3A subunit 2 (Fragment) OS=Homo sapiens GN=SF3A2 PE=1 SV=2|Splicing factor 3A subunit 2 OS=Homo sapiens GN=SF3A2 PE=1 SV=2	1	1	3	2	2	5.7679	2631800	1981930	2403870	4067020	3200120	2116500	2.55777e+06	2.03929e+06	2.33625e+06	4.18473e+06	3.11011e+06	2.17776e+06	2.75754e+06	1.73978e+06	2.00451e+06	4.15833e+06	3.36222e+06	2.56887e+06	1.37566	0.418385	1	1	1.67732	0.617765
NAA25	Q14CX7|Q14CX7-2	N-alpha-acetyltransferase 25, NatB auxiliary subunit OS=Homo sapiens GN=NAA25 PE=1 SV=1|Isoform 2 of N-alpha-acetyltransferase 25, NatB auxiliary subunit OS=Homo sapiens GN=NAA25	1	1	3	2	8	6.18926	9018010	13727500	12081600	10666800	8776920	9306890	9.5665e+06	1.29404e+07	1.28164e+07	1.00552e+07	9.31074e+06	8.77329e+06	1.03137e+07	1.10399e+07	1.09965e+07	9.9918e+06	1.00655e+07	1.03489e+07	0.937901	1.1049	1	1	0.915334	1.03574
BIRC6	Q9NR09	Baculoviral IAP repeat-containing protein 6 OS=Homo sapiens GN=BIRC6 PE=1 SV=2	1	1	3	2	5	6.27134	7019910	10933200	9213150	8649820	7313970	6347380	7.30423e+06	1.05076e+07	9.5863e+06	8.31313e+06	7.6102e+06	6.10031e+06	7.8747e+06	8.96437e+06	8.22508e+06	8.26068e+06	8.2271e+06	7.1959e+06	0.957401	1.08519	1	1	1.00025	0.871102
CRNKL1	Q9BZJ0-2	Isoform 2 of Crooked neck-like protein 1 OS=Homo sapiens GN=CRNKL1	1	1	3	2	12	6.43195	24815800	36722100	35073000	27604700	27011300	24531900	2.50492e+07	3.63799e+07	3.54029e+07	2.73475e+07	2.72654e+07	2.43033e+07	2.70056e+07	3.10368e+07	3.03758e+07	2.71749e+07	2.94756e+07	2.86681e+07	0.889049	1.14211	1	1	0.970363	1.05494
SORD	H0YLA4|Q00796	Sorbitol dehydrogenase OS=Homo sapiens GN=SORD PE=1 SV=1|Sorbitol dehydrogenase OS=Homo sapiens GN=SORD PE=1 SV=4	1	1	3	2	2	5.87486	2466980	4095640	3633610	3359460	2891840	2689290	2.61773e+06	3.85979e+06	3.85564e+06	3.166e+06	3.06855e+06	2.53442e+06	2.82217e+06	3.2929e+06	3.30816e+06	3.14603e+06	3.31729e+06	2.98959e+06	0.853096	1.04669	1	1	1.00276	0.950276
PRDX2	P32119	Peroxiredoxin-2 OS=Homo sapiens GN=PRDX2 PE=1 SV=5	1	1	3	2	5	6.60676	23323700	26841500	29300700	27498200	24526700	17165800	2.22608e+07	2.81231e+07	2.79654e+07	2.88112e+07	2.3409e+07	1.79854e+07	2.39994e+07	2.39927e+07	2.39944e+07	2.86294e+07	2.53066e+07	2.12155e+07	1.00021	0.838043	1	1	1.05469	0.74104
THADA	Q6YHU6|Q6YHU6-3	Thyroid adenoma-associated protein OS=Homo sapiens GN=THADA PE=1 SV=1|Isoform 3 of Thyroid adenoma-associated protein OS=Homo sapiens GN=THADA	1	1	3	2	2	5.53336	1639700	3245620	2201420	1535700	1788390	1537720	1.68729e+06	3.15408e+06	2.26531e+06	1.49239e+06	1.8403e+06	1.49435e+06	1.81907e+06	2.69084e+06	1.94365e+06	1.48297e+06	1.98948e+06	1.76273e+06	0.935906	1.81449	1	1	1.02358	1.18865
MYH14	Q7Z406|Q7Z406-2|Q7Z406-6	Myosin-14 OS=Homo sapiens GN=MYH14 PE=1 SV=2|Isoform 2 of Myosin-14 OS=Homo sapiens GN=MYH14|Isoform 6 of Myosin-14 OS=Homo sapiens GN=MYH14	1	1	3	2	20	6.06017	30009800	46654300	47421500	22479300	19989600	31267700	3.07292e+07	4.55621e+07	4.85583e+07	2.1953e+07	2.04688e+07	3.05357e+07	3.31292e+07	3.88704e+07	4.16632e+07	2.18146e+07	2.2128e+07	3.60198e+07	0.795167	1.78186	1	1	0.531118	1.65118
LYAR	Q9NX58	Cell growth-regulating nucleolar protein OS=Homo sapiens GN=LYAR PE=1 SV=2	1	1	3	2	5	6.42388	14535500	17408500	14095600	16950700	17743800	12800000	1.46284e+07	1.7298e+07	1.41857e+07	1.68431e+07	1.78572e+07	1.27187e+07	1.57709e+07	1.47574e+07	1.21714e+07	1.67368e+07	1.93047e+07	1.50029e+07	1.29574	0.881734	1	1	1.58608	0.896404
N6AMT1	B2RA97|Q9Y5N5|Q9Y5N5-2	HemK methyltransferase family member 2 OS=Homo sapiens GN=N6AMT1 PE=1 SV=1|HemK methyltransferase family member 2 OS=Homo sapiens GN=N6AMT1 PE=1 SV=3|Isoform 2 of HemK methyltransferase family member 2 OS=Homo sapiens GN=N6AMT1	1	1	3	2	3	5.60361	3410480	3080610	5231310	2710480	1579750	2917760	3.32865e+06	3.15634e+06	5.1058e+06	2.77711e+06	1.54185e+06	2.98949e+06	3.58863e+06	2.69277e+06	4.38079e+06	2.75959e+06	1.66683e+06	3.52638e+06	0.819173	0.975785	1	1	0.380487	1.27786
ATP6V1A	P38606|P38606-2	V-type proton ATPase catalytic subunit A OS=Homo sapiens GN=ATP6V1A PE=1 SV=2|Isoform 2 of V-type proton ATPase catalytic subunit A OS=Homo sapiens GN=ATP6V1A	1	1	3	2	11	6.67374	30246400	42967200	36473200	26581300	23857000	24578800	3.05733e+07	4.25078e+07	3.68674e+07	2.62971e+07	2.41148e+07	2.4316e+07	3.29611e+07	3.62647e+07	3.16324e+07	2.61312e+07	2.60697e+07	2.86831e+07	1.04201	1.38779	1	1	0.824145	1.09766
CHTF18	A0A0D9SF58|E7EXA6|Q8WVB6|Q8WVB6-2	Chromosome transmission fidelity protein 18 homolog OS=Homo sapiens GN=CHTF18 PE=1 SV=1|Chromosome transmission fidelity protein 18 homolog OS=Homo sapiens GN=CHTF18 PE=1 SV=2|Chromosome transmission fidelity protein 18 homolog OS=Homo sapiens GN=CHTF18 PE=1 SV=1|Isoform 2 of Chromosome transmission fidelity protein 18 homolog OS=Homo sapiens GN=CHTF18	1	1	3	2	4	5.49635	2214680	3931760	3094270	3610800	3002680	2205370	2.37516e+06	3.6661e+06	3.31849e+06	3.36683e+06	3.22026e+06	2.05636e+06	2.56067e+06	3.12766e+06	2.84728e+06	3.34559e+06	3.48131e+06	2.42567e+06	0.899339	0.934862	1	1	1.22268	0.725036
BAIAP2	I3L4C2|Q9UQB8|Q9UQB8-2|Q9UQB8-3|Q9UQB8-4|Q9UQB8-5	Brain-specific angiogenesis inhibitor 1-associated protein 2 OS=Homo sapiens GN=BAIAP2 PE=1 SV=1|Brain-specific angiogenesis inhibitor 1-associated protein 2 OS=Homo sapiens GN=BAIAP2 PE=1 SV=1|Isoform 2 of Brain-specific angiogenesis inhibitor 1-associated protein 2 OS=Homo sapiens GN=BAIAP2|Isoform 3 of Brain-specific angiogenesis inhibitor 1-associated protein 2 OS=Homo sapiens GN=BAIAP2|Isofo…	1	1	3	2	6	6.23581	8467440	10330600	11718900	9425580	10706300	8717050	8.15655e+06	1.07244e+07	1.12886e+07	9.78485e+06	1.03132e+07	9.04931e+06	8.79359e+06	9.14928e+06	9.68568e+06	9.72312e+06	1.11492e+07	1.06745e+07	0.907895	0.940982	1	1	1.1511	1.09785
PYCARD	Q9ULZ3|Q9ULZ3-2	Apoptosis-associated speck-like protein containing a CARD OS=Homo sapiens GN=PYCARD PE=1 SV=2|Isoform 2 of Apoptosis-associated speck-like protein containing a CARD OS=Homo sapiens GN=PYCARD	1	1	3	2	3	5.7259	7838240	9152520	13031900	6880280	5046850	7419740	7.71081e+06	9.30378e+06	1.282e+07	6.99398e+06	4.9648e+06	7.54236e+06	8.31304e+06	7.93733e+06	1.09996e+07	6.94986e+06	5.36726e+06	8.89693e+06	0.755756	1.14208	1	1	0.487949	1.28016
WDR48	Q8TAF3|Q8TAF3-3|Q8TAF3-4	WD repeat-containing protein 48 OS=Homo sapiens GN=WDR48 PE=1 SV=1|Isoform 3 of WD repeat-containing protein 48 OS=Homo sapiens GN=WDR48|Isoform 4 of WD repeat-containing protein 48 OS=Homo sapiens GN=WDR48	1	1	3	2	3	5.60334	2681400	3896670	2954310	2852180	2410990	2556780	2.86497e+06	3.64699e+06	3.15656e+06	2.66943e+06	2.57605e+06	2.39296e+06	3.08873e+06	3.11136e+06	2.70834e+06	2.65259e+06	2.78487e+06	2.82272e+06	1.14045	1.17295	1	1	1.02826	1.06414
CHP1	Q99653	Calcineurin B homologous protein 1 OS=Homo sapiens GN=CHP1 PE=1 SV=3	1	1	3	2	4	6.17269	5458830	3046610	6956260	2160290	2354480	4604670	4.55819e+06	3.64858e+06	5.80856e+06	2.58714e+06	1.96602e+06	5.51449e+06	4.91419e+06	3.11271e+06	4.98377e+06	2.57081e+06	2.12539e+06	6.50487e+06	0.986039	1.21079	1	1	0.426463	2.53028
MRPL22	E7ESL0|J3KQY1|Q9NWU5|Q9NWU5-2|Q9NWU5-3	39S ribosomal protein L22, mitochondrial OS=Homo sapiens GN=MRPL22 PE=1 SV=1|39S ribosomal protein L22, mitochondrial OS=Homo sapiens GN=MRPL22 PE=1 SV=1|39S ribosomal protein L22, mitochondrial OS=Homo sapiens GN=MRPL22 PE=1 SV=1|Isoform 2 of 39S ribosomal protein L22, mitochondrial OS=Homo sapiens GN=MRPL22|Isoform 3 of 39S ribosomal protein L22, mitochondrial OS=Homo sapiens GN=MRPL22	1	1	3	2	4	6.35045	4301440	4973890	4817750	4729590	3929380	4291210	4.45827e+06	4.79892e+06	4.99341e+06	4.56321e+06	4.07265e+06	4.14025e+06	4.80647e+06	4.0941e+06	4.28436e+06	4.53442e+06	4.40279e+06	4.88382e+06	1.12186	0.902893	1	1	1.02764	1.07706
LGALS1	P09382	Galectin-1 OS=Homo sapiens GN=LGALS1 PE=1 SV=2	1	1	3	2	5	7.4758	13368300	14889200	16445900	15583500	12931900	10284500	1.29836e+07	1.53303e+07	1.59727e+07	1.60452e+07	1.25598e+07	1.05892e+07	1.39977e+07	1.30787e+07	1.37046e+07	1.5944e+07	1.35779e+07	1.2491e+07	1.02138	0.820295	1	1	0.990756	0.783429
ALDOA	P04075|P04075-2	Fructose-bisphosphate aldolase A OS=Homo sapiens GN=ALDOA PE=1 SV=2|Isoform 2 of Fructose-bisphosphate aldolase A OS=Homo sapiens GN=ALDOA	1	1	3	2	15	7.85956	77071300	87093300	92787900	85953000	77176100	71586400	7.66939e+07	8.75219e+07	9.23336e+07	8.63759e+07	7.67982e+07	7.19386e+07	8.26838e+07	7.46675e+07	7.92225e+07	8.5831e+07	8.30237e+07	8.48585e+07	1.04369	0.869936	1	1	1.04798	0.988669
ZFYVE19	H3BRF9|H3BRM1|Q96K21|Q96K21-2|Q96K21-3	Abscission/NoCut checkpoint regulator OS=Homo sapiens GN=ZFYVE19 PE=1 SV=1|Abscission/NoCut checkpoint regulator (Fragment) OS=Homo sapiens GN=ZFYVE19 PE=1 SV=1|Abscission/NoCut checkpoint regulator OS=Homo sapiens GN=ZFYVE19 PE=1 SV=3|Isoform 2 of Abscission/NoCut checkpoint regulator OS=Homo sapiens GN=ZFYVE19|Isoform 3 of Abscission/NoCut checkpoint regulator OS=Homo sapiens GN=ZFYVE19	1	1	3	2	2	5.62459	2125170	2276390	2778270	2807450	1940440	2002920	2.16481e+06	2.23471e+06	2.83009e+06	2.75605e+06	1.97663e+06	1.96625e+06	2.33388e+06	1.9065e+06	2.42823e+06	2.73866e+06	2.13686e+06	2.31938e+06	0.961147	0.696143	1	1	0.88001	0.846902
CYR61	O00622	Protein CYR61 OS=Homo sapiens GN=CYR61 PE=1 SV=1	1	1	3	2	11	7.01841	30777300	29877800	42624600	36167300	50176800	43778100	2.91285e+07	3.1569e+07	4.03412e+07	3.82145e+07	4.74888e+07	4.62561e+07	3.14035e+07	2.69325e+07	3.46129e+07	3.79734e+07	5.13384e+07	5.45635e+07	0.907279	0.709245	1	1	1.48322	1.43689
KPNA4	O00629	Importin subunit alpha-3 OS=Homo sapiens GN=KPNA4 PE=1 SV=1	1	1	3	2	3	6.01111	1918080	2664900	2536920	9460250	2960000	1853610	2.33376e+06	2.19024e+06	3.08671e+06	7.77523e+06	3.60148e+06	1.52345e+06	2.51603e+06	1.86856e+06	2.64841e+06	7.72618e+06	3.89343e+06	1.79706e+06	0.950015	0.241848	1	1	1.4701	0.232593
SAC3D1	A6NKF1|F8WC89	SAC3 domain-containing protein 1 OS=Homo sapiens GN=SAC3D1 PE=1 SV=2|SAC3 domain-containing protein 1 OS=Homo sapiens GN=SAC3D1 PE=1 SV=1	1	1	3	2	2	5.53174	1330350	1588150	1526060	1397190	1391020	1285630	1.33259e+06	1.58548e+06	1.52863e+06	1.39484e+06	1.39337e+06	1.28346e+06	1.43667e+06	1.35262e+06	1.31157e+06	1.38604e+06	1.50632e+06	1.51397e+06	1.09538	0.975888	1	1	1.14848	1.0923
CDK2	G3V5T9|P24941|P24941-2	Cyclin-dependent kinase 2 OS=Homo sapiens GN=CDK2 PE=1 SV=1|Cyclin-dependent kinase 2 OS=Homo sapiens GN=CDK2 PE=1 SV=2|Isoform 2 of Cyclin-dependent kinase 2 OS=Homo sapiens GN=CDK2	1	1	3	2	2	6.30811	1680630	2147850	2827990	2351670	1780460	2451890	1.79077e+06	2.01575e+06	3.01331e+06	2.20704e+06	1.89714e+06	2.30109e+06	1.93063e+06	1.7197e+06	2.58543e+06	2.19311e+06	2.05092e+06	2.71436e+06	0.746732	0.784136	1	1	0.793261	1.23767
C12ORF10	F8VR84|Q9HB07	UPF0160 protein MYG1, mitochondrial OS=Homo sapiens GN=C12orf10 PE=1 SV=1|UPF0160 protein MYG1, mitochondrial OS=Homo sapiens GN=C12orf10 PE=1 SV=2	1	1	3	2	5	6.29073	8511780	12185700	10841300	10625900	11056800	9348360	8.75771e+06	1.18435e+07	1.11545e+07	1.03275e+07	1.13763e+07	9.08585e+06	9.4417e+06	1.01041e+07	9.57063e+06	1.02624e+07	1.22985e+07	1.07176e+07	0.986528	0.984574	1	1	1.28502	1.04436
NPC1	K7EQ23|O15118|O15118-2	Niemann-Pick C1 protein (Fragment) OS=Homo sapiens GN=NPC1 PE=1 SV=1|Niemann-Pick C1 protein OS=Homo sapiens GN=NPC1 PE=1 SV=2|Isoform 2 of Niemann-Pick C1 protein OS=Homo sapiens GN=NPC1	1	1	3	2	2	5.6582	2474740	3402690	2683820	2944470	2752110	2364190	2.58399e+06	3.25883e+06	2.8023e+06	2.81998e+06	2.8736e+06	2.26424e+06	2.7858e+06	2.78021e+06	2.40438e+06	2.80219e+06	3.10654e+06	2.67088e+06	1.15864	0.992154	1	1	1.29203	0.95314
IK	Q13123	Protein Red OS=Homo sapiens GN=IK PE=1 SV=3	1	1	3	2	9	6.51041	21491400	13142400	19072900	13400800	13701400	15266200	1.90084e+07	1.48591e+07	1.68694e+07	1.51513e+07	1.21184e+07	1.72603e+07	2.0493e+07	1.26768e+07	1.4474e+07	1.50557e+07	1.31008e+07	2.03602e+07	1.41585	0.841992	1	1	0.905128	1.35233
CTPS2	Q9NRF8	CTP synthase 2 OS=Homo sapiens GN=CTPS2 PE=1 SV=1	1	1	3	2	2	6.0178	6806140	9108440	6782950	6532880	6113090	5457260	6.9672e+06	8.89789e+06	6.94346e+06	6.38186e+06	6.25775e+06	5.33111e+06	7.51135e+06	7.59106e+06	5.95751e+06	6.3416e+06	6.76502e+06	6.28855e+06	1.26082	1.19702	1	1	1.13554	0.991634
POLE3	Q9NRF9	DNA polymerase epsilon subunit 3 OS=Homo sapiens GN=POLE3 PE=1 SV=1	1	1	3	2	3	6.02051	5605140	3681050	7686170	3342790	2850680	5020650	4.99865e+06	4.12768e+06	6.8545e+06	3.74838e+06	2.54223e+06	5.62981e+06	5.38905e+06	3.52145e+06	5.88119e+06	3.72473e+06	2.74831e+06	6.6409e+06	0.91632	0.945424	1	1	0.467305	1.78292
TRIM28	Q13263	Transcription intermediary factor 1-beta OS=Homo sapiens GN=TRIM28 PE=1 SV=5	1	1	3	2	10	7.30679	47191900	73138600	55335900	50474300	40733700	35609600	4.8887e+07	7.06026e+07	5.73235e+07	4.87242e+07	4.21968e+07	3.43749e+07	5.27052e+07	6.02332e+07	4.91838e+07	4.84168e+07	4.56174e+07	4.05485e+07	1.0716	1.24406	1	1	0.927489	0.837488
TMEM199	Q8N511	Transmembrane protein 199 OS=Homo sapiens GN=TMEM199 PE=1 SV=1	1	1	3	2	3	5.88803	3517710	2962350	5855980	2003900	2049510	3802470	3.16912e+06	3.2882e+06	5.27567e+06	2.22432e+06	1.84641e+06	4.22073e+06	3.41663e+06	2.80526e+06	4.52655e+06	2.21029e+06	1.99609e+06	4.97876e+06	0.754798	1.26918	1	1	0.440973	2.25253
CKAP2L	Q8IYA6|Q8IYA6-2|Q8IYA6-3	Cytoskeleton-associated protein 2-like OS=Homo sapiens GN=CKAP2L PE=1 SV=4|Isoform 2 of Cytoskeleton-associated protein 2-like OS=Homo sapiens GN=CKAP2L|Isoform 3 of Cytoskeleton-associated protein 2-like OS=Homo sapiens GN=CKAP2L	1	1	3	2	3	5.43537	2946050	3974080	3681040	4025670	3639110	3431340	3.11264e+06	3.76139e+06	3.88919e+06	3.81021e+06	3.84489e+06	3.24769e+06	3.35574e+06	3.20895e+06	3.33694e+06	3.78618e+06	4.15657e+06	3.83096e+06	1.00563	0.847544	1	1	1.24562	1.01183
ANXA3	D6RA82|P12429	Annexin OS=Homo sapiens GN=ANXA3 PE=1 SV=1|Annexin A3 OS=Homo sapiens GN=ANXA3 PE=1 SV=3	1	1	3	2	3	5.68476	1853650	2108640	5045840	4030780	1966110	1557330	1.7548e+06	2.22742e+06	4.77677e+06	4.25783e+06	1.86127e+06	1.64505e+06	1.89186e+06	1.90028e+06	4.09848e+06	4.23097e+06	2.01215e+06	1.9405e+06	0.461599	0.449135	1	1	0.490949	0.458641
PGAM5	Q96HS1	Serine/threonine-protein phosphatase PGAM5, mitochondrial OS=Homo sapiens GN=PGAM5 PE=1 SV=2	1	1	3	2	6	6.63173	15322100	18710600	19336900	17616400	13573000	13166000	1.55178e+07	1.84746e+07	1.95839e+07	1.73942e+07	1.37464e+07	1.29999e+07	1.67298e+07	1.57612e+07	1.68031e+07	1.72845e+07	1.48607e+07	1.53347e+07	0.995639	0.911873	1	1	0.884404	0.887193
LSM14B	Q9BX40	Protein LSM14 homolog B OS=Homo sapiens GN=LSM14B PE=1 SV=1	1	1	3	2	3	6.00538	3971750	3696750	4911070	4091080	4839540	3619840	3.62699e+06	4.04814e+06	4.48477e+06	4.47996e+06	4.41945e+06	3.96392e+06	3.91026e+06	3.45359e+06	3.84795e+06	4.45169e+06	4.77771e+06	4.67583e+06	1.01619	0.775793	1	1	1.24162	1.05035
EIF3CL|EIF3C	B5ME19|Q99613|Q99613-2	Eukaryotic translation initiation factor 3 subunit C-like protein OS=Homo sapiens GN=EIF3CL PE=3 SV=1|Eukaryotic translation initiation factor 3 subunit C OS=Homo sapiens GN=EIF3C PE=1 SV=1|Isoform 2 of Eukaryotic translation initiation factor 3 subunit C OS=Homo sapiens GN=EIF3C	1	1	3	2	15	6.90277	26681500	39080400	33347000	32216000	26161800	27563800	2.85178e+07	3.6564e+07	3.5642e+07	3.01416e+07	2.79623e+07	2.57889e+07	3.07451e+07	3.11938e+07	3.0581e+07	2.99514e+07	3.02291e+07	3.04205e+07	1.00537	1.04148	1	1	0.988491	1.01566
PSME1	Q06323|Q06323-2|Q06323-3	Proteasome activator complex subunit 1 OS=Homo sapiens GN=PSME1 PE=1 SV=1|Isoform 2 of Proteasome activator complex subunit 1 OS=Homo sapiens GN=PSME1|Isoform 3 of Proteasome activator complex subunit 1 OS=Homo sapiens GN=PSME1	1	1	3	2	8	7.14533	42355600	34010200	63785500	20927200	20426100	42634900	3.83373e+07	3.75749e+07	5.77342e+07	2.31206e+07	1.84883e+07	4.71036e+07	4.13316e+07	3.20563e+07	4.95362e+07	2.29748e+07	1.9987e+07	5.55632e+07	0.834371	1.39528	1	1	0.403483	2.41844
POLR2H	C9JLU1|P52434|P52434-3	DNA-directed RNA polymerases I, II, and III subunit RPABC3 (Fragment) OS=Homo sapiens GN=POLR2H PE=1 SV=7|DNA-directed RNA polymerases I, II, and III subunit RPABC3 OS=Homo sapiens GN=POLR2H PE=1 SV=4|Isoform 3 of DNA-directed RNA polymerases I, II, and III subunit RPABC3 OS=Homo sapiens GN=POLR2H	1	1	3	2	2	6.09995	1228000	1080350	1399310	966069	1181290	1083760	1.11396e+06	1.19094e+06	1.26937e+06	1.06496e+06	1.07159e+06	1.1947e+06	1.20097e+06	1.01603e+06	1.08912e+06	1.05825e+06	1.15846e+06	1.40927e+06	1.10269	0.960108	1	1	1.06366	1.3317
ATL1	Q8WXF7|Q8WXF7-2	Atlastin-1 OS=Homo sapiens GN=ATL1 PE=1 SV=1|Isoform 2 of Atlastin-1 OS=Homo sapiens GN=ATL1	1	1	3	2	3	5.81469	3612220	4849320	3723380	4052580	2043820	1922640	3.80891e+06	4.59891e+06	3.92612e+06	3.84331e+06	2.15511e+06	1.82336e+06	4.10639e+06	3.92347e+06	3.36862e+06	3.81907e+06	2.32981e+06	2.15083e+06	1.21901	1.02734	1	1	0.691619	0.563181
SYNPO2	H0Y9Y3|Q9UMS6|Q9UMS6-2|Q9UMS6-3|Q9UMS6-4	Synaptopodin-2 (Fragment) OS=Homo sapiens GN=SYNPO2 PE=1 SV=1|Synaptopodin-2 OS=Homo sapiens GN=SYNPO2 PE=1 SV=2|Isoform 2 of Synaptopodin-2 OS=Homo sapiens GN=SYNPO2|Isoform 3 of Synaptopodin-2 OS=Homo sapiens GN=SYNPO2|Isoform 4 of Synaptopodin-2 OS=Homo sapiens GN=SYNPO2	1	1	3	2	4	5.59183	5656200	9101400	5276730	5141330	1908080	1926170	6.106e+06	8.43094e+06	5.69635e+06	4.76259e+06	2.05982e+06	1.78428e+06	6.58289e+06	7.19269e+06	4.88749e+06	4.73255e+06	2.22679e+06	2.10473e+06	1.34688	1.51984	1	1	0.45561	0.444734
ECD	C9J316|O95905|O95905-2|O95905-3	Protein ecdysoneless homolog (Fragment) OS=Homo sapiens GN=ECD PE=1 SV=1|Protein ecdysoneless homolog OS=Homo sapiens GN=ECD PE=1 SV=1|Isoform 2 of Protein ecdysoneless homolog OS=Homo sapiens GN=ECD|Isoform 3 of Protein ecdysoneless homolog OS=Homo sapiens GN=ECD	1	1	3	2	3	5.95017	3924930	5884040	5283810	4822830	5253240	4213130	3.98622e+06	5.79357e+06	5.36632e+06	4.74868e+06	5.33527e+06	4.14835e+06	4.29755e+06	4.94267e+06	4.60432e+06	4.71872e+06	5.76777e+06	4.89338e+06	0.933373	1.04746	1	1	1.25268	1.03701
ZFYVE21	Q9BQ24|Q9BQ24-2	Zinc finger FYVE domain-containing protein 21 OS=Homo sapiens GN=ZFYVE21 PE=1 SV=1|Isoform 2 of Zinc finger FYVE domain-containing protein 21 OS=Homo sapiens GN=ZFYVE21	1	1	3	2	2	5.67892	11450200	12168400	15826500	9459010	10339600	11112700	1.07443e+07	1.29678e+07	1.48508e+07	1.00804e+07	9.70219e+06	1.18428e+07	1.15835e+07	1.10632e+07	1.27421e+07	1.00168e+07	1.04887e+07	1.39697e+07	0.909073	1.10446	1	1	0.823153	1.39462
CWC22	B7WP74|Q9HCG8	Pre-mRNA-splicing factor CWC22 homolog (Fragment) OS=Homo sapiens GN=CWC22 PE=1 SV=1|Pre-mRNA-splicing factor CWC22 homolog OS=Homo sapiens GN=CWC22 PE=1 SV=3	1	1	3	2	7	6.05112	10661300	17355600	12099200	10852200	9256990	9324240	1.13693e+07	1.62749e+07	1.29027e+07	1.01764e+07	9.87171e+06	8.74362e+06	1.22572e+07	1.38846e+07	1.10705e+07	1.01122e+07	1.06719e+07	1.03139e+07	1.10719	1.37305	1	1	0.963995	1.01995
EFEMP1	Q12805|Q12805-2|Q12805-3|Q12805-4	EGF-containing fibulin-like extracellular matrix protein 1 OS=Homo sapiens GN=EFEMP1 PE=1 SV=2|Isoform 2 of EGF-containing fibulin-like extracellular matrix protein 1 OS=Homo sapiens GN=EFEMP1|Isoform 3 of EGF-containing fibulin-like extracellular matrix protein 1 OS=Homo sapiens GN=EFEMP1|Isoform 4 of EGF-containing fibulin-like extracellular matrix protein 1 OS=Homo sapiens GN=EFEMP1	1	1	3	2	2	5.73486	889286	603837	1241380	1301970	2066980	1165560	763842	703004	1.06627e+06	1.51579e+06	1.77541e+06	1.35698e+06	823500	599754	914863	1.50623e+06	1.91933e+06	1.60068e+06	0.900134	0.398183	1	1	2.09794	1.06271
SPARC	F5GY03|P09486	SPARC (Fragment) OS=Homo sapiens GN=SPARC PE=1 SV=1|SPARC OS=Homo sapiens GN=SPARC PE=1 SV=1	1	1	3	2	4	5.78419	5852750	3227980	6243500	4633100	3785410	5794380	5.41391e+06	3.48963e+06	5.77537e+06	5.00865e+06	3.50158e+06	6.26405e+06	5.83675e+06	2.97711e+06	4.95529e+06	4.97705e+06	3.78543e+06	7.38905e+06	1.17788	0.598168	1	1	0.763918	1.48463
A0A087WZ62|ALG9	A0A087WZ62|Q9H6U8|Q9H6U8-3	Mannosyltransferase OS=Homo sapiens PE=3 SV=1|Alpha-1,2-mannosyltransferase ALG9 OS=Homo sapiens GN=ALG9 PE=1 SV=2|Isoform 3 of Alpha-1,2-mannosyltransferase ALG9 OS=Homo sapiens GN=ALG9	1	1	3	2	3	5.60858	1176310	1731210	1537250	1287900	799197	1348890	1.32914e+06	1.53215e+06	1.73697e+06	1.13981e+06	903029	1.19379e+06	1.43295e+06	1.30712e+06	1.49033e+06	1.13262e+06	976232	1.40819e+06	0.961497	1.15407	1	1	0.655045	1.2433
GOLGA3	Q08378|Q08378-2	Golgin subfamily A member 3 OS=Homo sapiens GN=GOLGA3 PE=1 SV=2|Isoform 2 of Golgin subfamily A member 3 OS=Homo sapiens GN=GOLGA3	1	1	3	2	6	5.64485	3911660	5346300	5588930	3595250	3339000	3891820	3.92765e+06	5.32454e+06	5.61177e+06	3.58061e+06	3.35265e+06	3.87598e+06	4.2344e+06	4.54252e+06	4.81492e+06	3.55803e+06	3.62442e+06	4.57209e+06	0.879433	1.2767	1	1	0.752748	1.28501
LARP4B	Q92615	La-related protein 4B OS=Homo sapiens GN=LARP4B PE=1 SV=3	1	1	3	2	6	6.18888	11691200	15307800	13529000	16079100	14660700	8555830	1.1505e+07	1.55556e+07	1.33135e+07	1.63394e+07	1.44272e+07	8.69433e+06	1.24035e+07	1.32709e+07	1.1423e+07	1.62363e+07	1.55967e+07	1.02558e+07	1.08584	0.817363	1	1	1.36537	0.631658
PHKB	Q93100|Q93100-2|Q93100-3|Q93100-4	Phosphorylase b kinase regulatory subunit beta OS=Homo sapiens GN=PHKB PE=1 SV=3|Isoform 2 of Phosphorylase b kinase regulatory subunit beta OS=Homo sapiens GN=PHKB|Isoform 3 of Phosphorylase b kinase regulatory subunit beta OS=Homo sapiens GN=PHKB|Isoform 4 of Phosphorylase b kinase regulatory subunit beta OS=Homo sapiens GN=PHKB	1	1	3	2	2	5.65711	1591640	2797730	2262490	2092560	1541260	1594440	1.7357e+06	2.56552e+06	2.46727e+06	1.91888e+06	1.68076e+06	1.4621e+06	1.87127e+06	2.18872e+06	2.11693e+06	1.90677e+06	1.81701e+06	1.72469e+06	0.883952	1.14787	1	1	0.858324	0.904507
AHSA1	O95433	Activator of 90 kDa heat shock protein ATPase homolog 1 OS=Homo sapiens GN=AHSA1 PE=1 SV=1	1	1	3	2	7	6.91059	20851900	25612600	24075200	22265700	22759500	19136300	2.0693e+07	2.58092e+07	2.38918e+07	2.24367e+07	2.25861e+07	1.92832e+07	2.23092e+07	2.20187e+07	2.04992e+07	2.22951e+07	2.4417e+07	2.27464e+07	1.08829	0.9876	1	1	1.19112	1.02024
RBM14	Q96PK6	RNA-binding protein 14 OS=Homo sapiens GN=RBM14 PE=1 SV=2	1	1	3	2	13	6.70476	18083200	19255300	21374700	21791700	21339000	14725500	1.72333e+07	2.02049e+07	2.03701e+07	2.28664e+07	2.03361e+07	1.54517e+07	1.85793e+07	1.72374e+07	1.74776e+07	2.27221e+07	2.19846e+07	1.82268e+07	1.06303	0.758618	1	1	1.25787	0.802159
BCAR1	P56945|P56945-2|P56945-3|P56945-5|P56945-6|P56945-7|P56945-8	Breast cancer anti-estrogen resistance protein 1 OS=Homo sapiens GN=BCAR1 PE=1 SV=2|Isoform 2 of Breast cancer anti-estrogen resistance protein 1 OS=Homo sapiens GN=BCAR1|Isoform 3 of Breast cancer anti-estrogen resistance protein 1 OS=Homo sapiens GN=BCAR1|Isoform 5 of Breast cancer anti-estrogen resistance protein 1 OS=Homo sapiens GN=BCAR1|Isoform 6 of Breast cancer anti-estrogen resistance pr…	1	1	3	2	8	6.07992	6810630	8724380	10000600	6905370	6428720	6705750	6.71984e+06	8.84225e+06	9.86729e+06	6.99866e+06	6.34302e+06	6.79635e+06	7.24467e+06	7.54359e+06	8.46617e+06	6.95451e+06	6.85721e+06	8.01694e+06	0.85572	1.0847	1	1	0.809954	1.15277
RCN3	M0QZH0|Q96D15	Reticulocalbin-3 (Fragment) OS=Homo sapiens GN=RCN3 PE=1 SV=1|Reticulocalbin-3 OS=Homo sapiens GN=RCN3 PE=1 SV=1	1	1	3	2	2	6.41406	2649970	1350970	4995250	1262640	1440260	3216900	2.15325e+06	1.66262e+06	4.05893e+06	1.55391e+06	1.17029e+06	3.95898e+06	2.32143e+06	1.41843e+06	3.48257e+06	1.54411e+06	1.26516e+06	4.67e+06	0.666583	0.918607	1	1	0.363283	3.0244
STXBP3	O00186	Syntaxin-binding protein 3 OS=Homo sapiens GN=STXBP3 PE=1 SV=2	1	1	3	2	3	5.74594	4060870	6676990	5254330	4809390	4335520	4321050	4.34476e+06	6.24071e+06	5.62166e+06	4.49514e+06	4.63861e+06	4.03871e+06	4.6841e+06	5.32413e+06	4.8234e+06	4.46678e+06	5.01463e+06	4.76404e+06	0.971119	1.19194	1	1	1.03965	1.06655
JUP	P14923	Junction plakoglobin OS=Homo sapiens GN=JUP PE=1 SV=3	1	1	3	2	5	5.85779	4484600	7522850	8495900	5279890	3918000	3460020	4.42322e+06	7.62724e+06	8.37962e+06	5.35316e+06	3.86437e+06	3.50803e+06	4.76868e+06	6.50703e+06	7.18974e+06	5.31939e+06	4.17763e+06	4.13806e+06	0.663262	1.22327	1	1	0.581054	0.777921
NDUFC2	E9PRJ5|O95298|O95298-2	NADH dehydrogenase [ubiquinone] 1 subunit C2 OS=Homo sapiens GN=NDUFC2 PE=1 SV=1|NADH dehydrogenase [ubiquinone] 1 subunit C2 OS=Homo sapiens GN=NDUFC2 PE=1 SV=1|Isoform 4 of NADH dehydrogenase [ubiquinone] 1 subunit C2 OS=Homo sapiens GN=NDUFC2	1	1	3	2	2	6.36626	1565390	1292840	3074070	1320200	1025920	1636730	1.42367e+06	1.42154e+06	2.79575e+06	1.45162e+06	933037	1.79967e+06	1.53486e+06	1.21276e+06	2.39877e+06	1.44247e+06	1.00867e+06	2.12288e+06	0.639852	0.840754	1	1	0.420496	1.4717
SUB1	P53999	Activated RNA polymerase II transcriptional coactivator p15 OS=Homo sapiens GN=SUB1 PE=1 SV=3	1	1	3	2	2	6.13314	3026810	2477710	4326930	1998890	2899200	3600270	2.66854e+06	2.81036e+06	3.81477e+06	2.26725e+06	2.55603e+06	4.08363e+06	2.87696e+06	2.3976e+06	3.27309e+06	2.25295e+06	2.76323e+06	4.81703e+06	0.878974	1.06421	1	1	0.844229	2.1381
SEC24C	P53992	Protein transport protein Sec24C OS=Homo sapiens GN=SEC24C PE=1 SV=3	1	1	3	2	10	6.35493	15168500	26890900	18982700	18292600	16993700	13672600	1.59943e+07	2.55024e+07	2.00162e+07	1.73481e+07	1.79189e+07	1.29666e+07	1.72435e+07	2.17569e+07	1.7174e+07	1.72386e+07	1.93715e+07	1.52954e+07	1.00405	1.2621	1	1	1.12796	0.887273
CCT2	P78371	T-complex protein 1 subunit beta OS=Homo sapiens GN=CCT2 PE=1 SV=4	1	1	3	2	14	7.33161	37659400	45992600	57308500	47084700	36901400	42988900	3.8652e+07	4.48115e+07	5.88189e+07	4.58756e+07	3.7874e+07	4.1885e+07	4.16707e+07	3.82301e+07	5.04669e+07	4.55862e+07	4.09442e+07	4.94073e+07	0.825705	0.838633	1	1	0.811308	1.08382
STARD3NL	C9JKL2|C9JPX5|O95772|O95772-2	MLN64 N-terminal domain homolog OS=Homo sapiens GN=STARD3NL PE=1 SV=1|MLN64 N-terminal domain homolog (Fragment) OS=Homo sapiens GN=STARD3NL PE=1 SV=1|MLN64 N-terminal domain homolog OS=Homo sapiens GN=STARD3NL PE=1 SV=1|Isoform 2 of MLN64 N-terminal domain homolog OS=Homo sapiens GN=STARD3NL	1	1	3	2	3	6.05401	3197790	4036220	4548020	2431120	1667940	2648660	3.23476e+06	3.99009e+06	4.6006e+06	2.40333e+06	1.68722e+06	2.61839e+06	3.4874e+06	3.40406e+06	3.94734e+06	2.38817e+06	1.824e+06	3.08864e+06	0.883483	1.42539	1	1	0.462083	1.29331
YBX1	H0Y449|P67809	Nuclease-sensitive element-binding protein 1 (Fragment) OS=Homo sapiens GN=YBX1 PE=1 SV=1|Nuclease-sensitive element-binding protein 1 OS=Homo sapiens GN=YBX1 PE=1 SV=3	1	1	3	2	4	6.21127	2606140	2089790	2331330	3054920	4197640	2345180	2.38475e+06	2.2838e+06	2.13329e+06	3.33852e+06	3.84105e+06	2.5629e+06	2.571e+06	1.94838e+06	1.83037e+06	3.31746e+06	4.15242e+06	3.02318e+06	1.40464	0.587309	1	1	2.26863	0.911293
GLIPR1	P48060	Glioma pathogenesis-related protein 1 OS=Homo sapiens GN=GLIPR1 PE=1 SV=3	1	1	3	2	2	5.58891	1500740	1861700	1985710	1283580	1834170	1388100	1.38087e+06	2.0233e+06	1.82711e+06	1.395e+06	1.68767e+06	1.50859e+06	1.48872e+06	1.72614e+06	1.56767e+06	1.3862e+06	1.82448e+06	1.77953e+06	0.949643	1.24523	1	1	1.16382	1.28375
KTN1	Q86UP2|Q86UP2-2|Q86UP2-4	Kinectin OS=Homo sapiens GN=KTN1 PE=1 SV=1|Isoform 2 of Kinectin OS=Homo sapiens GN=KTN1|Isoform 4 of Kinectin OS=Homo sapiens GN=KTN1	1	1	3	2	22	6.68901	56164100	78991300	73203500	43352100	37923100	44945100	5.6043e+07	7.91619e+07	7.30457e+07	4.34457e+07	3.78414e+07	4.50422e+07	6.04201e+07	6.75354e+07	6.26735e+07	4.31717e+07	4.09089e+07	5.31316e+07	0.964045	1.56435	1	1	0.65273	1.2307
HNRNPA2B1	P22626|P22626-2	Heterogeneous nuclear ribonucleoproteins A2/B1 OS=Homo sapiens GN=HNRNPA2B1 PE=1 SV=2|Isoform A2 of Heterogeneous nuclear ribonucleoproteins A2/B1 OS=Homo sapiens GN=HNRNPA2B1	1	1	3	2	12	8.08458	39788600	32887400	47335000	43597400	43868300	29741900	3.56358e+07	3.67199e+07	4.23946e+07	4.8678e+07	3.92897e+07	3.32079e+07	3.8419e+07	3.13269e+07	3.63747e+07	4.83709e+07	4.24746e+07	3.91718e+07	1.0562	0.647639	1	1	1.1677	0.809822
SOWAHC	Q53LP3	Ankyrin repeat domain-containing protein SOWAHC OS=Homo sapiens GN=SOWAHC PE=1 SV=1	1	1	3	2	2	5.45211	1643290	2075490	2635990	1848610	2130240	2045880	1.59959e+06	2.1322e+06	2.56588e+06	1.89912e+06	2.07358e+06	2.10178e+06	1.72452e+06	1.81904e+06	2.20154e+06	1.88714e+06	2.24168e+06	2.47925e+06	0.783323	0.963916	1	1	1.01823	1.31376
ARID4B	H0Y7Y8|Q4LE39|Q4LE39-2|Q4LE39-3	AT-rich interactive domain-containing protein 4B (Fragment) OS=Homo sapiens GN=ARID4B PE=1 SV=2|AT-rich interactive domain-containing protein 4B OS=Homo sapiens GN=ARID4B PE=1 SV=2|Isoform 2 of AT-rich interactive domain-containing protein 4B OS=Homo sapiens GN=ARID4B|Isoform 3 of AT-rich interactive domain-containing protein 4B OS=Homo sapiens GN=ARID4B	1	1	3	2	3	5.75474	5677400	7870070	6448380	6809050	5449450	4042190	5.75578e+06	7.7629e+06	6.53741e+06	6.71632e+06	5.52468e+06	3.98714e+06	6.20532e+06	6.62276e+06	5.60912e+06	6.67395e+06	5.97253e+06	4.70322e+06	1.10629	0.992329	1	1	1.06479	0.704712
COG5	Q9UP83|Q9UP83-2|Q9UP83-3	Conserved oligomeric Golgi complex subunit 5 OS=Homo sapiens GN=COG5 PE=1 SV=3|Isoform 2 of Conserved oligomeric Golgi complex subunit 5 OS=Homo sapiens GN=COG5|Isoform 3 of Conserved oligomeric Golgi complex subunit 5 OS=Homo sapiens GN=COG5	1	1	3	2	4	5.66191	4171180	6022770	5583870	4225700	3548530	4927300	4.47132e+06	5.61849e+06	5.98566e+06	3.94205e+06	3.80387e+06	4.59655e+06	4.82054e+06	4.7933e+06	5.13572e+06	3.91718e+06	4.11222e+06	5.42207e+06	0.938629	1.22366	1	1	0.80071	1.38418
RRM2B	Q7LG56	Ribonucleoside-diphosphate reductase subunit M2 B OS=Homo sapiens GN=RRM2B PE=1 SV=1	1	1	3	2	2	5.55606	1895870	2414290	2167470	1676190	1689320	1691100	1.89137e+06	2.42003e+06	2.16233e+06	1.68018e+06	1.68531e+06	1.69512e+06	2.03909e+06	2.0646e+06	1.85528e+06	1.66958e+06	1.82193e+06	1.99956e+06	1.09907	1.2366	1	1	0.982021	1.19764
DDOST	A0A0C4DGS1|P39656|P39656-3	Dolichyl-diphosphooligosaccharide--protein glycosyltransferase 48 kDa subunit OS=Homo sapiens GN=DDOST PE=1 SV=1|Dolichyl-diphosphooligosaccharide--protein glycosyltransferase 48 kDa subunit OS=Homo sapiens GN=DDOST PE=1 SV=4|Isoform 3 of Dolichyl-diphosphooligosaccharide--protein glycosyltransferase 48 kDa subunit OS=Homo sapiens GN=DDOST	1	1	3	2	7	6.5571	21900900	26640400	27672900	16501300	21251500	19063000	2.0387e+07	2.86187e+07	2.576e+07	1.77267e+07	1.97825e+07	2.04786e+07	2.19792e+07	2.44155e+07	2.21022e+07	1.76149e+07	2.13861e+07	2.41565e+07	0.994438	1.38607	1	1	0.967602	1.37137
MPP6	B8ZZG1|Q9NZW5	MAGUK p55 subfamily member 6 OS=Homo sapiens GN=MPP6 PE=1 SV=1|MAGUK p55 subfamily member 6 OS=Homo sapiens GN=MPP6 PE=1 SV=2	1	1	3	2	4	5.79361	4300440	5035800	5179480	4626340	4218060	4627410	4.40016e+06	4.92168e+06	5.29958e+06	4.5215e+06	4.31587e+06	4.52254e+06	4.74382e+06	4.19883e+06	4.54706e+06	4.49297e+06	4.66573e+06	5.33477e+06	1.04327	0.934533	1	1	1.0261	1.18736
RBM17	Q96I25	Splicing factor 45 OS=Homo sapiens GN=RBM17 PE=1 SV=1	1	1	3	2	8	6.42313	22027000	26962300	26653600	25454400	28594800	22062200	2.16513e+07	2.74302e+07	2.6199e+07	2.58961e+07	2.81071e+07	2.2445e+07	2.33423e+07	2.34015e+07	2.24788e+07	2.57327e+07	3.03855e+07	2.64761e+07	1.03841	0.909406	1	1	1.35174	1.02889
FUBP3	Q96I24	Far upstream element-binding protein 3 OS=Homo sapiens GN=FUBP3 PE=1 SV=2	1	1	3	2	4	6.09501	7415170	9016200	8632200	8082530	7131660	5803610	7.32139e+06	9.13168e+06	8.52303e+06	8.18606e+06	7.04147e+06	5.87795e+06	7.89321e+06	7.79052e+06	7.31279e+06	8.13441e+06	7.61227e+06	6.9336e+06	1.07937	0.957723	1	1	1.04095	0.852379
CHCHD6	J3QTA6|J3QTB2|Q9BRQ6	MICOS complex subunit OS=Homo sapiens GN=CHCHD6 PE=1 SV=1|MICOS complex subunit OS=Homo sapiens GN=CHCHD6 PE=1 SV=1|MICOS complex subunit MIC25 OS=Homo sapiens GN=CHCHD6 PE=1 SV=1	1	1	3	2	3	5.93392	4698030	4016830	7443680	2896820	2803600	4253920	4.19223e+06	4.50147e+06	6.64227e+06	3.24633e+06	2.50176e+06	4.76717e+06	4.51965e+06	3.84034e+06	5.6991e+06	3.22585e+06	2.70456e+06	5.62333e+06	0.793046	1.19049	1	1	0.474559	1.74321
HNRNPF	P52597	Heterogeneous nuclear ribonucleoprotein F OS=Homo sapiens GN=HNRNPF PE=1 SV=3	1	1	3	2	9	6.89304	20350600	26154800	25751000	25911300	27320200	19638700	2.01045e+07	2.64749e+07	2.54396e+07	2.62285e+07	2.69898e+07	1.98791e+07	2.16747e+07	2.25866e+07	2.18273e+07	2.6063e+07	2.91777e+07	2.34493e+07	0.99301	0.866615	1	1	1.33675	0.899715
SMARCA4	P51532|P51532-2|P51532-3|P51532-4|P51532-5|Q9HBD4	Transcription activator BRG1 OS=Homo sapiens GN=SMARCA4 PE=1 SV=2|Isoform 2 of Transcription activator BRG1 OS=Homo sapiens GN=SMARCA4|Isoform 3 of Transcription activator BRG1 OS=Homo sapiens GN=SMARCA4|Isoform 4 of Transcription activator BRG1 OS=Homo sapiens GN=SMARCA4|Isoform 5 of Transcription activator BRG1 OS=Homo sapiens GN=SMARCA4|SMARCA4 isoform 2 OS=Homo sapiens GN=SMARCA4 PE=1 SV=1	1	1	3	2	13	6.29078	16944700	25585600	19543800	19723400	14032900	11808900	1.76617e+07	2.45469e+07	2.03708e+07	1.89227e+07	1.46267e+07	1.13295e+07	1.90411e+07	2.09417e+07	1.74782e+07	1.88033e+07	1.58124e+07	1.33642e+07	1.08942	1.11372	1	1	0.904691	0.710738
PSME2	H0YM70	Proteasome activator complex subunit 2 OS=Homo sapiens GN=PSME2 PE=1 SV=1	1	1	3	2	4	6.15609	18537700	23341400	28719500	14687100	14036000	23726000	1.88014e+07	2.3014e+07	2.91281e+07	1.44811e+07	1.42357e+07	2.33932e+07	2.02699e+07	1.96339e+07	2.4992e+07	1.43897e+07	1.53897e+07	2.75945e+07	0.811054	1.36444	1	1	0.615784	1.91765
SYMPK	Q92797	Symplekin OS=Homo sapiens GN=SYMPK PE=1 SV=2	1	1	3	2	6	6.46317	10272000	15413600	12455300	10636500	7899050	8569560	1.08518e+07	1.45901e+07	1.31583e+07	1.00682e+07	8.3449e+06	8.11171e+06	1.16993e+07	1.24472e+07	1.12899e+07	1.00047e+07	9.02136e+06	9.56854e+06	1.03627	1.24414	1	1	0.799066	0.956404
TXNDC5	Q8NBS9|Q8NBS9-2	Thioredoxin domain-containing protein 5 OS=Homo sapiens GN=TXNDC5 PE=1 SV=2|Isoform 2 of Thioredoxin domain-containing protein 5 OS=Homo sapiens GN=TXNDC5	1	1	3	2	6	6.52837	12335900	16420000	14902900	14297000	17069200	11877800	1.20954e+07	1.67465e+07	1.46124e+07	1.45813e+07	1.67364e+07	1.2114e+07	1.30401e+07	1.42869e+07	1.25375e+07	1.44893e+07	1.80931e+07	1.42896e+07	1.04009	0.986034	1	1	1.44313	0.986218
NOLC1	A0A0A0MRM9|Q14978|Q14978-2|Q14978-3	Nucleolar and coiled-body phosphoprotein 1 (Fragment) OS=Homo sapiens GN=NOLC1 PE=1 SV=1|Nucleolar and coiled-body phosphoprotein 1 OS=Homo sapiens GN=NOLC1 PE=1 SV=2|Isoform Beta of Nucleolar and coiled-body phosphoprotein 1 OS=Homo sapiens GN=NOLC1|Isoform 3 of Nucleolar and coiled-body phosphoprotein 1 OS=Homo sapiens GN=NOLC1	1	1	3	2	14	7.00384	23648700	18073100	46699300	20356500	22834600	38363200	2.14683e+07	1.99087e+07	4.23936e+07	2.2424e+07	2.07292e+07	4.22596e+07	2.3145e+07	1.69847e+07	3.63739e+07	2.22825e+07	2.24096e+07	4.98492e+07	0.636308	0.762243	1	1	0.616091	2.23714
GATAD2B	A0A0U1RRM1|Q8WXI9	Transcriptional repressor p66-beta OS=Homo sapiens GN=GATAD2B PE=1 SV=1|Transcriptional repressor p66-beta OS=Homo sapiens GN=GATAD2B PE=1 SV=1	1	1	3	2	4	5.99821	8155080	9256680	9423830	10349400	10054600	6243540	7.81433e+06	9.66033e+06	9.03007e+06	1.08007e+07	9.63448e+06	6.5158e+06	8.42464e+06	8.24152e+06	7.74783e+06	1.07326e+07	1.04155e+07	7.686e+06	1.08735	0.767899	1	1	1.34431	0.716139
VPS4A	Q9UN37	Vacuolar protein sorting-associated protein 4A OS=Homo sapiens GN=VPS4A PE=1 SV=1	1	1	3	2	4	5.96128	6024820	6935670	7347820	6048960	5449130	5008450	5.88777e+06	7.09711e+06	7.18068e+06	6.18976e+06	5.32518e+06	5.12503e+06	6.34762e+06	6.05476e+06	6.16105e+06	6.15071e+06	5.75686e+06	6.04546e+06	1.03028	0.9844	1	1	0.934395	0.982888
NDUFA10	A0A087WXC5|E7ESZ7|O95299|O95299-2	NADH dehydrogenase [ubiquinone] 1 alpha subcomplex subunit 10, mitochondrial OS=Homo sapiens GN=NDUFA10 PE=1 SV=1|NADH dehydrogenase [ubiquinone] 1 alpha subcomplex subunit 10, mitochondrial OS=Homo sapiens GN=NDUFA10 PE=1 SV=1|NADH dehydrogenase [ubiquinone] 1 alpha subcomplex subunit 10, mitochondrial OS=Homo sapiens GN=NDUFA10 PE=1 SV=1|Isoform 2 of NADH dehydrogenase [ubiquinone] 1 alpha subc…	1	1	3	2	3	5.98464	3831970	5039620	4110360	2006660	2575540	2906480	3.63162e+06	5.31765e+06	3.89545e+06	2.11736e+06	2.44088e+06	3.06683e+06	3.91525e+06	4.53665e+06	3.34231e+06	2.10401e+06	2.63875e+06	3.61762e+06	1.17142	2.15619	1	1	0.789497	1.71939
SAMM50	Q9Y512	Sorting and assembly machinery component 50 homolog OS=Homo sapiens GN=SAMM50 PE=1 SV=3	1	1	3	2	4	6.48173	18772800	27484800	21184700	18134500	18146500	15818700	1.90517e+07	2.70825e+07	2.14994e+07	1.78691e+07	1.84161e+07	1.55871e+07	2.05396e+07	2.31049e+07	1.84466e+07	1.77563e+07	1.99089e+07	1.83865e+07	1.11347	1.30122	1	1	1.07928	1.03549
STIM1	G0XQ39|Q13586|Q13586-2	STIM1L OS=Homo sapiens GN=STIM1 PE=1 SV=1|Stromal interaction molecule 1 OS=Homo sapiens GN=STIM1 PE=1 SV=3|Isoform 2 of Stromal interaction molecule 1 OS=Homo sapiens GN=STIM1	1	1	3	2	2	5.82093	2145150	2072220	2308340	2132830	2096450	1611710	2.01464e+06	2.20646e+06	2.1679e+06	2.271e+06	1.9689e+06	1.71612e+06	2.17199e+06	1.8824e+06	1.86007e+06	2.25667e+06	2.12851e+06	2.02433e+06	1.16769	0.834149	1	1	1.14432	0.897041
USP14	P54578|P54578-2	Ubiquitin carboxyl-terminal hydrolase 14 OS=Homo sapiens GN=USP14 PE=1 SV=3|Isoform 2 of Ubiquitin carboxyl-terminal hydrolase 14 OS=Homo sapiens GN=USP14	1	1	3	2	8	6.86591	27075500	37030300	31301900	27754300	27887200	23584900	2.71897e+07	3.68747e+07	3.14339e+07	2.76377e+07	2.80048e+07	2.34858e+07	2.93133e+07	3.1459e+07	2.69704e+07	2.74634e+07	3.0275e+07	2.77038e+07	1.08687	1.14549	1	1	1.12253	1.00875
RPL30	P62888	60S ribosomal protein L30 OS=Homo sapiens GN=RPL30 PE=1 SV=2	1	1	3	2	4	6.93894	13552900	13448500	17187900	13949700	12818100	12772000	1.30648e+07	1.3951e+07	1.65689e+07	1.44709e+07	1.23564e+07	1.32492e+07	1.40852e+07	1.1902e+07	1.42161e+07	1.43796e+07	1.33581e+07	1.56287e+07	0.990786	0.8277	1	1	0.939643	1.08687
ZFHX4	E7EVZ1|Q86UP3|Q86UP3-2|Q86UP3-4|Q86UP3-5	Zinc finger homeobox protein 4 OS=Homo sapiens GN=ZFHX4 PE=1 SV=1|Zinc finger homeobox protein 4 OS=Homo sapiens GN=ZFHX4 PE=1 SV=1|Isoform 2 of Zinc finger homeobox protein 4 OS=Homo sapiens GN=ZFHX4|Isoform 4 of Zinc finger homeobox protein 4 OS=Homo sapiens GN=ZFHX4|Isoform 5 of Zinc finger homeobox protein 4 OS=Homo sapiens GN=ZFHX4	1	1	3	2	2	5.50964	1680470	2125970	1729390	2022510	1430540	1179830	1.73715e+06	2.0566e+06	1.78772e+06	1.95652e+06	1.47879e+06	1.14133e+06	1.87283e+06	1.75455e+06	1.53387e+06	1.94417e+06	1.59867e+06	1.34631e+06	1.22098	0.902465	1	1	1.04224	0.692485
NIT2	Q9NQR4	Omega-amidase NIT2 OS=Homo sapiens GN=NIT2 PE=1 SV=1	1	1	3	2	5	6.4446	18225200	25739600	22262600	25902600	21906200	15473100	1.86834e+07	2.51083e+07	2.28224e+07	2.52673e+07	2.2457e+07	1.50936e+07	2.01426e+07	2.14206e+07	1.95817e+07	2.51079e+07	2.42774e+07	1.78043e+07	1.02865	0.853144	1	1	1.2398	0.709113
CIT	O14578-4	Isoform 4 of Citron Rho-interacting kinase OS=Homo sapiens GN=CIT	1	1	3	2	14	5.91854	13379200	24304600	19428700	18112300	15651400	13591500	1.42675e+07	2.27914e+07	2.07186e+07	1.69846e+07	1.66905e+07	1.27453e+07	1.53818e+07	1.94441e+07	1.77767e+07	1.68775e+07	1.80435e+07	1.50343e+07	0.865281	1.15207	1	1	1.01501	0.89079
RBM10	A0A0A0MR66|P98175|P98175-2	RNA binding motif protein 10, isoform CRA_d OS=Homo sapiens GN=RBM10 PE=1 SV=1|RNA-binding protein 10 OS=Homo sapiens GN=RBM10 PE=1 SV=3|Isoform 2 of RNA-binding protein 10 OS=Homo sapiens GN=RBM10	1	1	3	2	5	6.24159	11540100	10573600	12948400	13928900	14533800	7909860	1.04022e+07	1.17302e+07	1.16717e+07	1.54525e+07	1.31008e+07	8.77509e+06	1.12147e+07	1.00074e+07	1.00143e+07	1.5355e+07	1.41627e+07	1.03511e+07	1.11986	0.651733	1	1	1.41425	0.674114
POLA1	A0A087WU64|A6NMQ1|P09884	DNA polymerase OS=Homo sapiens GN=POLA1 PE=1 SV=1|DNA polymerase OS=Homo sapiens GN=POLA1 PE=1 SV=1|DNA polymerase alpha catalytic subunit OS=Homo sapiens GN=POLA1 PE=1 SV=2	1	1	3	2	7	5.83201	8657140	14404800	10510500	10228700	9478200	8245460	9.16595e+06	1.36052e+07	1.11282e+07	9.66089e+06	1.00353e+07	7.78775e+06	9.88183e+06	1.1607e+07	9.54807e+06	9.59995e+06	1.08488e+07	9.18639e+06	1.03496	1.20907	1	1	1.13622	0.956921
PIGT	Q969N2|Q969N2-2|Q969N2-4|Q969N2-5	GPI transamidase component PIG-T OS=Homo sapiens GN=PIGT PE=1 SV=1|Isoform 2 of GPI transamidase component PIG-T OS=Homo sapiens GN=PIGT|Isoform 4 of GPI transamidase component PIG-T OS=Homo sapiens GN=PIGT|Isoform 5 of GPI transamidase component PIG-T OS=Homo sapiens GN=PIGT	1	1	3	2	4	5.84581	3397320	4902550	3901900	3567230	3307460	2718730	3.44354e+06	4.83675e+06	3.95498e+06	3.51935e+06	3.35246e+06	2.68224e+06	3.71249e+06	4.12637e+06	3.39339e+06	3.49715e+06	3.62422e+06	3.16396e+06	1.09403	1.17993	1	1	1.06802	0.904725
CCNH	D6RG18|D6RHI7|P51946	Cyclin-H OS=Homo sapiens GN=CCNH PE=1 SV=1|Cyclin-H OS=Homo sapiens GN=CCNH PE=1 SV=1|Cyclin-H OS=Homo sapiens GN=CCNH PE=1 SV=1	1	1	3	2	3	5.84118	3679870	5002850	4214970	3671430	3959600	3822230	3.76283e+06	4.89255e+06	4.30999e+06	3.59049e+06	4.04886e+06	3.73796e+06	4.05671e+06	4.17399e+06	3.69799e+06	3.56784e+06	4.37708e+06	4.40928e+06	1.097	1.16989	1	1	1.18364	1.23584
VPRBP	Q9Y4B6|Q9Y4B6-2	Protein VPRBP OS=Homo sapiens GN=VPRBP PE=1 SV=3|Isoform 2 of Protein VPRBP OS=Homo sapiens GN=VPRBP	1	1	3	2	7	6.13059	8661230	14352000	11020100	11404000	7878430	8443070	9.5857e+06	1.29679e+07	1.21963e+07	1.03042e+07	8.71935e+06	7.6288e+06	1.03344e+07	1.10633e+07	1.04645e+07	1.02392e+07	9.42616e+06	8.9989e+06	0.987562	1.08049	1	1	0.900774	0.87887
TBC1D5	Q92609|Q92609-2	TBC1 domain family member 5 OS=Homo sapiens GN=TBC1D5 PE=1 SV=1|Isoform 2 of TBC1 domain family member 5 OS=Homo sapiens GN=TBC1D5	1	1	3	2	3	5.52268	2793760	4417670	3728440	3005720	2113530	1856430	2.8469e+06	4.33522e+06	3.79935e+06	2.94962e+06	2.15373e+06	1.82178e+06	3.06924e+06	3.6985e+06	3.25986e+06	2.93101e+06	2.32832e+06	2.14896e+06	0.941526	1.26185	1	1	0.714238	0.733182
FAM83D	A0A087WXK8|Q9H4H8|Q9H4H8-2	Chromosome 20 open reading frame 129 OS=Homo sapiens GN=FAM83D PE=1 SV=1|Protein FAM83D OS=Homo sapiens GN=FAM83D PE=1 SV=3|Isoform 2 of Protein FAM83D OS=Homo sapiens GN=FAM83D	1	1	3	2	2	5.59244	1814220	2357990	2109280	2218590	1849040	1689970	1.88283e+06	2.27206e+06	2.18905e+06	2.13774e+06	1.91897e+06	1.62839e+06	2.02988e+06	1.93837e+06	1.87821e+06	2.12426e+06	2.07452e+06	1.92084e+06	1.08075	0.912491	1	1	1.10452	0.90424
FTO	Q9C0B1	Alpha-ketoglutarate-dependent dioxygenase FTO OS=Homo sapiens GN=FTO PE=1 SV=3	1	1	3	2	4	5.91477	3361280	4715450	4418590	3668210	3050520	3087500	3.45468e+06	4.58796e+06	4.54138e+06	3.56903e+06	3.13529e+06	3.00402e+06	3.7245e+06	3.91413e+06	3.89652e+06	3.54652e+06	3.38944e+06	3.54353e+06	0.955854	1.10365	1	1	0.869865	0.999159
MRPS9	P82933	28S ribosomal protein S9, mitochondrial OS=Homo sapiens GN=MRPS9 PE=1 SV=2	1	1	3	2	7	6.91259	26972200	34340600	43419600	28947000	26942700	27375900	2.63151e+07	3.5198e+07	4.23619e+07	2.96698e+07	2.62864e+07	2.80594e+07	2.83704e+07	3.00285e+07	3.63467e+07	2.94826e+07	2.84172e+07	3.30988e+07	0.780551	1.01852	1	1	0.781839	1.12266
TUFT1	A6PVU8|Q9NNX1|Q9NNX1-2|Q9NNX1-3	Tuftelin OS=Homo sapiens GN=TUFT1 PE=1 SV=1|Tuftelin OS=Homo sapiens GN=TUFT1 PE=1 SV=1|Isoform 2 of Tuftelin OS=Homo sapiens GN=TUFT1|Isoform 3 of Tuftelin OS=Homo sapiens GN=TUFT1	1	1	3	2	3	5.62345	2513730	3081620	3072530	2849170	2673830	2485810	2.53701e+06	3.05335e+06	3.10098e+06	2.82303e+06	2.69859e+06	2.463e+06	2.73515e+06	2.6049e+06	2.66065e+06	2.80522e+06	2.91734e+06	2.90535e+06	1.028	0.928591	1	1	1.09648	1.03569
RPS27	P42677	40S ribosomal protein S27 OS=Homo sapiens GN=RPS27 PE=1 SV=3	1	1	3	2	2	6.31129	4695660	5470100	5732880	6896700	4661880	4962030	5.01927e+06	5.11742e+06	6.12798e+06	6.45204e+06	4.98317e+06	4.64211e+06	5.41129e+06	4.36583e+06	5.25783e+06	6.41134e+06	5.38712e+06	5.47581e+06	1.02919	0.680954	1	1	1.02459	0.854082
LCLAT1	C9K0C3|Q6UWP7|Q6UWP7-2|Q6UWP7-3	Lysocardiolipin acyltransferase 1 (Fragment) OS=Homo sapiens GN=LCLAT1 PE=1 SV=1|Lysocardiolipin acyltransferase 1 OS=Homo sapiens GN=LCLAT1 PE=1 SV=1|Isoform 2 of Lysocardiolipin acyltransferase 1 OS=Homo sapiens GN=LCLAT1|Isoform 3 of Lysocardiolipin acyltransferase 1 OS=Homo sapiens GN=LCLAT1	1	1	3	2	2	5.44575	2515510	3584710	3760670	3665080	2716400	2264040	2.5776e+06	3.49836e+06	3.85349e+06	3.57679e+06	2.78345e+06	2.2095e+06	2.77891e+06	2.98456e+06	3.30631e+06	3.55423e+06	3.00908e+06	2.60632e+06	0.840488	0.83972	1	1	0.910103	0.733301
ACSL4	O60488|O60488-2	Long-chain-fatty-acid--CoA ligase 4 OS=Homo sapiens GN=ACSL4 PE=1 SV=2|Isoform Short of Long-chain-fatty-acid--CoA ligase 4 OS=Homo sapiens GN=ACSL4	1	1	3	2	5	6.33122	4825530	8034670	6385280	7342610	5695030	5066760	5.27351e+06	7.35213e+06	6.97806e+06	6.71886e+06	6.22373e+06	4.63634e+06	5.68538e+06	6.27233e+06	5.9872e+06	6.67648e+06	6.72824e+06	5.46901e+06	0.949589	0.939467	1	1	1.12377	0.819146
LENG1	Q96BZ8	Leukocyte receptor cluster member 1 OS=Homo sapiens GN=LENG1 PE=1 SV=1	1	1	3	2	5	5.70767	5312820	3080820	6900790	2700800	2763950	5872300	4.70465e+06	3.47908e+06	6.11084e+06	3.04993e+06	2.44755e+06	6.63141e+06	5.07209e+06	2.96811e+06	5.24312e+06	3.03069e+06	2.64596e+06	7.82239e+06	0.967379	0.979349	1	1	0.504653	2.58106
NCAPG2	H0Y6U5|Q86XI2|Q86XI2-2	Condensin-2 complex subunit G2 (Fragment) OS=Homo sapiens GN=NCAPG2 PE=1 SV=1|Condensin-2 complex subunit G2 OS=Homo sapiens GN=NCAPG2 PE=1 SV=1|Isoform 2 of Condensin-2 complex subunit G2 OS=Homo sapiens GN=NCAPG2	1	1	3	2	4	5.70349	6223070	9934260	7377220	7307050	6366580	5440230	6.54315e+06	9.4483e+06	7.75666e+06	6.94961e+06	6.69404e+06	5.17411e+06	7.05418e+06	8.06063e+06	6.65524e+06	6.90576e+06	7.23668e+06	6.10335e+06	1.05994	1.16723	1	1	1.08736	0.883806
RCN1	Q15293	Reticulocalbin-1 OS=Homo sapiens GN=RCN1 PE=1 SV=1	1	1	3	2	7	7.22022	10240100	5997300	12788300	4169560	4886120	8558410	8.5316e+06	7.19829e+06	1.06546e+07	5.00454e+06	4.0709e+06	1.02723e+07	9.19793e+06	6.14108e+06	9.14173e+06	4.97297e+06	4.4009e+06	1.21171e+07	1.00615	1.23489	1	1	0.481408	2.4366
RBBP5	Q15291	Retinoblastoma-binding protein 5 OS=Homo sapiens GN=RBBP5 PE=1 SV=2	1	1	3	2	3	5.56879	3233670	4384020	3425380	3767380	3725600	2174540	3.15967e+06	4.48669e+06	3.347e+06	3.85561e+06	3.64035e+06	2.22547e+06	3.40645e+06	3.82773e+06	2.87174e+06	3.83129e+06	3.93544e+06	2.62515e+06	1.1862	0.999072	1	1	1.37041	0.685188
SSR4	P51571	Translocon-associated protein subunit delta OS=Homo sapiens GN=SSR4 PE=1 SV=1	1	1	3	2	3	6.6349	19547000	18381500	22971800	19387500	22519600	20764600	1.85558e+07	1.93634e+07	2.18069e+07	2.04232e+07	2.13776e+07	2.18738e+07	2.0005e+07	1.65195e+07	1.87104e+07	2.02943e+07	2.31105e+07	2.58023e+07	1.06919	0.813997	1	1	1.23517	1.2714
THOP1	P52888	Thimet oligopeptidase OS=Homo sapiens GN=THOP1 PE=1 SV=2	1	1	3	2	6	6.34301	12642800	20352300	15843700	12009100	11039800	12753000	1.33872e+07	1.92206e+07	1.67765e+07	1.13413e+07	1.16898e+07	1.20439e+07	1.44327e+07	1.63977e+07	1.43943e+07	1.12698e+07	1.26374e+07	1.42069e+07	1.00267	1.45501	1	1	0.877943	1.26062
RUVBL2	Q9Y230	RuvB-like 2 OS=Homo sapiens GN=RUVBL2 PE=1 SV=3	1	1	3	2	7	6.70979	7769250	9408950	9504990	9916330	9041740	7798050	7.88125e+06	9.27524e+06	9.64201e+06	9.77541e+06	9.17208e+06	7.68723e+06	8.49679e+06	7.91299e+06	8.27288e+06	9.71374e+06	9.9156e+06	9.06783e+06	1.02707	0.814618	1	1	1.19857	0.933505
DLAT	E9PEJ4|H0YDD4|P10515	Acetyltransferase component of pyruvate dehydrogenase complex OS=Homo sapiens GN=DLAT PE=1 SV=1|Acetyltransferase component of pyruvate dehydrogenase complex (Fragment) OS=Homo sapiens GN=DLAT PE=1 SV=1|Dihydrolipoyllysine-residue acetyltransferase component of pyruvate dehydrogenase complex, mitochondrial OS=Homo sapiens GN=DLAT PE=1 SV=3	1	1	3	2	3	5.6388	3207870	4533170	3648320	4826100	3677310	2439120	3.32493e+06	4.37358e+06	3.78145e+06	4.65619e+06	3.8115e+06	2.35325e+06	3.58461e+06	3.73123e+06	3.2445e+06	4.62682e+06	4.12047e+06	2.77588e+06	1.10483	0.806435	1	1	1.26999	0.599955
MICAL2	O94851|O94851-3|O94851-4|O94851-5|O94851-6	Protein-methionine sulfoxide oxidase MICAL2 OS=Homo sapiens GN=MICAL2 PE=1 SV=1|Isoform 3 of Protein-methionine sulfoxide oxidase MICAL2 OS=Homo sapiens GN=MICAL2|Isoform 4 of Protein-methionine sulfoxide oxidase MICAL2 OS=Homo sapiens GN=MICAL2|Isoform 5 of Protein-methionine sulfoxide oxidase MICAL2 OS=Homo sapiens GN=MICAL2|Isoform 6 of Protein-methionine sulfoxide oxidase MICAL2 OS=Homo sapie…	1	1	3	2	2	5.73618	3207550	5074650	4430040	3795630	3895210	3321960	3.28601e+06	4.95348e+06	4.5384e+06	3.705e+06	3.99049e+06	3.24264e+06	3.54265e+06	4.22597e+06	3.89397e+06	3.68163e+06	4.31397e+06	3.82501e+06	0.90978	1.14785	1	1	1.10786	1.03894
NDUFS3	O75489	NADH dehydrogenase [ubiquinone] iron-sulfur protein 3, mitochondrial OS=Homo sapiens GN=NDUFS3 PE=1 SV=1	1	1	3	2	3	5.92803	8083010	7579640	10820300	5428430	4965610	7548140	7.64368e+06	8.01528e+06	1.02322e+07	5.74043e+06	4.69572e+06	7.98197e+06	8.24067e+06	6.83808e+06	8.77926e+06	5.70422e+06	5.07637e+06	9.4155e+06	0.938651	1.19878	1	1	0.578223	1.65062
SRFBP1	Q8NEF9	Serum response factor-binding protein 1 OS=Homo sapiens GN=SRFBP1 PE=1 SV=1	1	1	3	2	3	5.71729	2672220	2000130	3538910	2904020	3479140	2678890	2.3587e+06	2.26599e+06	3.1237e+06	3.29003e+06	3.07094e+06	3.03497e+06	2.54291e+06	1.93319e+06	2.68015e+06	3.26927e+06	3.31988e+06	3.58004e+06	0.948797	0.59132	1	1	1.23869	1.09506
IDH3A	H0YL72|P50213|P50213-2	Isocitrate dehydrogenase [NAD] subunit alpha, mitochondrial OS=Homo sapiens GN=IDH3A PE=1 SV=1|Isocitrate dehydrogenase [NAD] subunit alpha, mitochondrial OS=Homo sapiens GN=IDH3A PE=1 SV=1|Isoform 2 of Isocitrate dehydrogenase [NAD] subunit alpha, mitochondrial OS=Homo sapiens GN=IDH3A	1	1	3	2	3	6.01473	11207700	16904100	13838300	15889200	12930900	9481590	1.16629e+07	1.62443e+07	1.44004e+07	1.5269e+07	1.34561e+07	9.1115e+06	1.25738e+07	1.38585e+07	1.23556e+07	1.51727e+07	1.45469e+07	1.07479e+07	1.01766	0.913385	1	1	1.17736	0.708371
NAXD	Q8IW45|Q8IW45-2|Q8IW45-4	ATP-dependent (S)-NAD(P)H-hydrate dehydratase OS=Homo sapiens GN=NAXD PE=1 SV=1|Isoform 2 of ATP-dependent (S)-NAD(P)H-hydrate dehydratase OS=Homo sapiens GN=NAXD|Isoform 4 of ATP-dependent (S)-NAD(P)H-hydrate dehydratase OS=Homo sapiens GN=NAXD	1	1	3	2	2	5.50748	1339820	1805300	1856110	1732670	1406200	1121640	1.34055e+06	1.80432e+06	1.85712e+06	1.73173e+06	1.40697e+06	1.12103e+06	1.44525e+06	1.53932e+06	1.59342e+06	1.7208e+06	1.52102e+06	1.32236e+06	0.907013	0.894535	1	1	0.954564	0.768456
C10ORF12	Q8N655	Uncharacterized protein C10orf12 OS=Homo sapiens GN=C10orf12 PE=1 SV=1	1	1	3	2	2	5.58267	1119970	1728480	1672000	1471370	1650580	1277860	1.12937e+06	1.71409e+06	1.68604e+06	1.45912e+06	1.66444e+06	1.26722e+06	1.21758e+06	1.46234e+06	1.44663e+06	1.44991e+06	1.79937e+06	1.49481e+06	0.841668	1.00857	1	1	1.24383	1.03096
ALG1	K7EID2|Q9BT22|Q9BT22-2	Chitobiosyldiphosphodolichol beta-mannosyltransferase (Fragment) OS=Homo sapiens GN=ALG1 PE=1 SV=7|Chitobiosyldiphosphodolichol beta-mannosyltransferase OS=Homo sapiens GN=ALG1 PE=1 SV=2|Isoform 2 of Chitobiosyldiphosphodolichol beta-mannosyltransferase OS=Homo sapiens GN=ALG1	1	1	3	2	2	6.14319	3261630	4572870	4266240	3872290	3006580	3308250	3.44986e+06	4.32336e+06	4.51245e+06	3.66101e+06	3.18009e+06	3.12774e+06	3.7193e+06	3.68839e+06	3.8717e+06	3.63791e+06	3.43788e+06	3.68947e+06	0.960638	1.01388	1	1	0.887952	1.01417
GABPB1	Q06547|Q06547-2	GA-binding protein subunit beta-1 OS=Homo sapiens GN=GABPB1 PE=1 SV=2|Isoform 2 of GA-binding protein subunit beta-1 OS=Homo sapiens GN=GABPB1	1	1	3	2	2	6.09388	4341120	3926890	4874040	5050630	4396650	3477750	4.12998e+06	4.12764e+06	4.63699e+06	5.30883e+06	4.18281e+06	3.65554e+06	4.45254e+06	3.52142e+06	3.97855e+06	5.27534e+06	4.52189e+06	4.31206e+06	1.11914	0.667524	1	1	1.13657	0.8174
RGS10	O43665|O43665-2|O43665-3	Regulator of G-protein signaling 10 OS=Homo sapiens GN=RGS10 PE=1 SV=2|Isoform 2 of Regulator of G-protein signaling 10 OS=Homo sapiens GN=RGS10|Isoform 3 of Regulator of G-protein signaling 10 OS=Homo sapiens GN=RGS10	1	1	3	2	2	6.42952	3408700	3966010	6122480	2000680	2211430	3535480	3.13728e+06	4.30912e+06	5.63498e+06	2.17376e+06	2.03535e+06	3.84134e+06	3.38231e+06	3.67624e+06	4.83484e+06	2.16005e+06	2.20034e+06	4.53123e+06	0.699571	1.70192	1	1	0.455101	2.09774
ING3	E7ET07|Q9NXR8	Inhibitor of growth protein OS=Homo sapiens GN=ING3 PE=1 SV=1|Inhibitor of growth protein 3 OS=Homo sapiens GN=ING3 PE=1 SV=2	1	1	3	2	2	5.47427	3316580	4133850	4242920	2400150	2206580	3086290	3.30889e+06	4.14345e+06	4.23309e+06	2.40572e+06	2.20147e+06	3.09346e+06	3.56733e+06	3.5349e+06	3.63201e+06	2.39055e+06	2.37992e+06	3.64903e+06	0.982192	1.4787	1	1	0.655265	1.52644
TACC3	Q9Y6A5	Transforming acidic coiled-coil-containing protein 3 OS=Homo sapiens GN=TACC3 PE=1 SV=1	1	1	3	2	6	6.03394	9137140	11953600	11466700	9879780	8772380	7646770	9.11038e+06	1.19887e+07	1.14331e+07	9.9088e+06	8.74669e+06	7.66923e+06	9.82192e+06	1.02279e+07	9.80966e+06	9.84629e+06	9.45572e+06	9.04659e+06	1.00125	1.03876	1	1	0.96392	0.918782
PRKCDBP	E9PIE3|Q969G5	Protein kinase C delta-binding protein OS=Homo sapiens GN=PRKCDBP PE=1 SV=1|Protein kinase C delta-binding protein OS=Homo sapiens GN=PRKCDBP PE=1 SV=3	1	1	3	2	4	5.84173	6682630	4889520	10846000	4788010	6309840	9387930	5.91435e+06	5.52468e+06	9.59906e+06	5.40998e+06	5.58441e+06	1.06074e+07	6.37627e+06	4.71327e+06	8.23603e+06	5.37585e+06	6.0371e+06	1.25125e+07	0.774191	0.876748	1	1	0.733011	2.32754
RABL3	Q5HYI8	Rab-like protein 3 OS=Homo sapiens GN=RABL3 PE=1 SV=1	1	1	3	2	2	6.02902	4969740	5919220	6365770	4854810	5573890	4842160	4.77737e+06	6.15757e+06	6.11937e+06	5.0503e+06	5.35814e+06	5.03714e+06	5.15049e+06	5.2532e+06	5.25044e+06	5.01843e+06	5.79248e+06	5.94178e+06	0.980964	1.04678	1	1	1.10324	1.18399
UQCRH	P07919	Cytochrome b-c1 complex subunit 6, mitochondrial OS=Homo sapiens GN=UQCRH PE=1 SV=2	1	1	3	2	2	6.14279	5750450	3252710	8946630	3492000	1842230	4604680	5.208e+06	3.5915e+06	8.10268e+06	3.85572e+06	1.66845e+06	5.08429e+06	5.61475e+06	3.06402e+06	6.95213e+06	3.83139e+06	1.8037e+06	5.99741e+06	0.807631	0.799714	1	1	0.259446	1.56533
COPS4	D6RD63|Q9BT78	COP9 signalosome complex subunit 4 (Fragment) OS=Homo sapiens GN=COPS4 PE=1 SV=1|COP9 signalosome complex subunit 4 OS=Homo sapiens GN=COPS4 PE=1 SV=1	1	1	3	2	5	6.35511	13240800	17302600	17742200	14241800	13463300	12364700	1.31587e+07	1.74106e+07	1.76321e+07	1.43307e+07	1.33798e+07	1.24419e+07	1.41864e+07	1.48535e+07	1.51285e+07	1.42403e+07	1.44644e+07	1.46764e+07	0.937729	1.04306	1	1	0.956106	1.03062
MARCKSL1	P49006	MARCKS-related protein OS=Homo sapiens GN=MARCKSL1 PE=1 SV=2	1	1	3	2	2	5.44791	1522470	1168180	1614600	1319860	625618	761094	1.45537e+06	1.22204e+06	1.54344e+06	1.38071e+06	598046	796183	1.56904e+06	1.04256e+06	1.32428e+06	1.372e+06	646526	939174	1.18483	0.759881	1	1	0.488209	0.684529
GEMIN5	Q8TEQ6	Gem-associated protein 5 OS=Homo sapiens GN=GEMIN5 PE=1 SV=3	1	1	3	2	15	6.63136	21498800	37359800	26270300	28831800	25882700	21228600	2.31632e+07	3.46753e+07	2.83041e+07	2.67601e+07	2.78865e+07	1.97032e+07	2.49723e+07	2.95825e+07	2.42851e+07	2.65912e+07	3.01471e+07	2.32418e+07	1.0283	1.11249	1	1	1.24138	0.87404
ACO1	P21399	Cytoplasmic aconitate hydratase OS=Homo sapiens GN=ACO1 PE=1 SV=3	1	1	3	2	5	6.2817	4928610	6774540	5293410	7286860	6016920	4782730	5.27555e+06	6.32902e+06	5.66603e+06	6.80764e+06	6.44047e+06	4.4682e+06	5.68758e+06	5.39947e+06	4.86148e+06	6.7647e+06	6.96256e+06	5.27066e+06	1.16993	0.798184	1	1	1.43219	0.779143
AKAP12	Q02952|Q02952-2|Q02952-3	A-kinase anchor protein 12 OS=Homo sapiens GN=AKAP12 PE=1 SV=4|Isoform 2 of A-kinase anchor protein 12 OS=Homo sapiens GN=AKAP12|Isoform 3 of A-kinase anchor protein 12 OS=Homo sapiens GN=AKAP12	1	1	3	2	7	6.06922	7027850	10780600	9730780	8575780	8932110	6222460	6.95795e+06	1.08889e+07	9.634e+06	8.66193e+06	8.84328e+06	6.28497e+06	7.50138e+06	9.28965e+06	8.26601e+06	8.60728e+06	9.56014e+06	7.41372e+06	0.907497	1.07928	1	1	1.15656	0.861331
LAS1L	Q9Y4W2|Q9Y4W2-2|Q9Y4W2-3	Ribosomal biogenesis protein LAS1L OS=Homo sapiens GN=LAS1L PE=1 SV=2|Isoform 2 of Ribosomal biogenesis protein LAS1L OS=Homo sapiens GN=LAS1L|Isoform 3 of Ribosomal biogenesis protein LAS1L OS=Homo sapiens GN=LAS1L	1	1	3	2	5	6.25133	8988910	13522700	10748700	10988400	11013000	8444170	9.23928e+06	1.31563e+07	1.10481e+07	1.06906e+07	1.13197e+07	8.21535e+06	9.96088e+06	1.1224e+07	9.4793e+06	1.06232e+07	1.22374e+07	9.69079e+06	1.0508	1.05656	1	1	1.29096	0.91223
MIA3	Q5JRA6	Melanoma inhibitory activity protein 3 OS=Homo sapiens GN=MIA3 PE=1 SV=1	1	1	3	2	7	6.34996	12997700	17229700	17313000	12863000	11667800	11759700	1.29817e+07	1.72509e+07	1.72917e+07	1.28789e+07	1.16534e+07	1.17742e+07	1.39956e+07	1.47173e+07	1.48363e+07	1.27976e+07	1.25981e+07	1.38888e+07	0.943332	1.15	1	1	0.849138	1.08526
HIP1R	O75146	Huntingtin-interacting protein 1-related protein OS=Homo sapiens GN=HIP1R PE=1 SV=2	1	1	3	2	6	6.12222	9327520	12560500	11518300	9129520	6770580	6989290	9.47947e+06	1.23592e+07	1.17059e+07	8.98318e+06	6.88088e+06	6.87726e+06	1.02198e+07	1.0544e+07	1.00437e+07	8.92651e+06	7.43866e+06	8.11238e+06	1.01753	1.1812	1	1	0.740627	0.908797
GBF1	Q92538|Q92538-2|Q92538-3	Golgi-specific brefeldin A-resistance guanine nucleotide exchange factor 1 OS=Homo sapiens GN=GBF1 PE=1 SV=2|Isoform 2 of Golgi-specific brefeldin A-resistance guanine nucleotide exchange factor 1 OS=Homo sapiens GN=GBF1|Isoform 3 of Golgi-specific brefeldin A-resistance guanine nucleotide exchange factor 1 OS=Homo sapiens GN=GBF1	1	1	3	2	10	6.75434	11581300	19375000	16775100	14769900	12830100	11977100	1.22127e+07	1.83734e+07	1.76896e+07	1.40063e+07	1.35295e+07	1.13579e+07	1.31665e+07	1.56749e+07	1.51778e+07	1.3918e+07	1.46263e+07	1.33977e+07	0.867487	1.12623	1	1	0.963666	0.962622
DNAJB2	C9JXB9|P25686|P25686-2	DnaJ homolog subfamily B member 2 (Fragment) OS=Homo sapiens GN=DNAJB2 PE=1 SV=1|DnaJ homolog subfamily B member 2 OS=Homo sapiens GN=DNAJB2 PE=1 SV=3|Isoform 2 of DnaJ homolog subfamily B member 2 OS=Homo sapiens GN=DNAJB2	1	1	3	2	4	5.71586	3742750	2385730	5377960	3077070	2852300	3260650	3.23495e+06	2.76023e+06	4.6483e+06	3.56009e+06	2.46531e+06	3.77249e+06	3.4876e+06	2.35483e+06	3.98826e+06	3.53763e+06	2.66516e+06	4.45001e+06	0.874468	0.665653	1	1	0.668251	1.25791
PRDX4	H7C3T4|Q13162	Peroxiredoxin-4 (Fragment) OS=Homo sapiens GN=PRDX4 PE=1 SV=1|Peroxiredoxin-4 OS=Homo sapiens GN=PRDX4 PE=1 SV=1	1	1	3	2	2	7.09931	7420000	7735640	7402390	7905840	7145070	5923150	7.32161e+06	7.8396e+06	7.30423e+06	8.01209e+06	7.05032e+06	6.00275e+06	7.89344e+06	6.6882e+06	6.26706e+06	7.96154e+06	7.62184e+06	7.08082e+06	1.25951	0.840063	1	1	1.21618	0.889378
INTS7	Q9NVH2|Q9NVH2-2|Q9NVH2-3	Integrator complex subunit 7 OS=Homo sapiens GN=INTS7 PE=1 SV=1|Isoform 2 of Integrator complex subunit 7 OS=Homo sapiens GN=INTS7|Isoform 3 of Integrator complex subunit 7 OS=Homo sapiens GN=INTS7	1	1	3	2	5	6.48183	7561590	11589500	9541190	7647760	7337880	6594070	7.68731e+06	1.14e+07	9.69982e+06	7.52269e+06	7.45988e+06	6.48623e+06	8.2877e+06	9.72566e+06	8.32248e+06	7.47523e+06	8.0646e+06	7.65113e+06	0.995821	1.30105	1	1	0.969014	1.02353
MYLK	Q15746|Q15746-2|Q15746-3|Q15746-4|Q15746-5|Q15746-6	Myosin light chain kinase, smooth muscle OS=Homo sapiens GN=MYLK PE=1 SV=4|Isoform 2 of Myosin light chain kinase, smooth muscle OS=Homo sapiens GN=MYLK|Isoform 3A of Myosin light chain kinase, smooth muscle OS=Homo sapiens GN=MYLK|Isoform 3B of Myosin light chain kinase, smooth muscle OS=Homo sapiens GN=MYLK|Isoform 4 of Myosin light chain kinase, smooth muscle OS=Homo sapiens GN=MYLK|Isoform De…	1	1	3	2	8	5.97016	10826600	16128300	12791700	14626100	13787900	10121600	1.12374e+07	1.55387e+07	1.32771e+07	1.40914e+07	1.43111e+07	9.75157e+06	1.21151e+07	1.32565e+07	1.13918e+07	1.40025e+07	1.54712e+07	1.15029e+07	1.06349	0.946725	1	1	1.3581	0.82149
PPIF	P30405	Peptidyl-prolyl cis-trans isomerase F, mitochondrial OS=Homo sapiens GN=PPIF PE=1 SV=1	1	1	3	2	5	6.86165	8598860	10176200	11448000	12557300	12587400	8411030	8.3974e+06	1.04203e+07	1.11798e+07	1.28586e+07	1.22925e+07	8.61281e+06	9.05325e+06	8.8899e+06	9.5923e+06	1.27774e+07	1.3289e+07	1.01596e+07	0.943804	0.69575	1	1	1.38538	0.795123
SEC24D	O94855|O94855-2	Protein transport protein Sec24D OS=Homo sapiens GN=SEC24D PE=1 SV=2|Isoform 2 of Protein transport protein Sec24D OS=Homo sapiens GN=SEC24D	1	1	3	2	6	6.05223	7472560	12834000	9416560	9393000	7814070	6925080	8.01115e+06	1.19712e+07	1.00953e+07	8.76151e+06	8.37727e+06	6.45951e+06	8.63683e+06	1.0213e+07	8.66177e+06	8.70624e+06	9.05636e+06	7.61961e+06	0.997121	1.17306	1	1	1.04555	0.875189
GREM1	O60565	Gremlin-1 OS=Homo sapiens GN=GREM1 PE=1 SV=1	1	1	3	2	2	6.37996	2181140	1646920	2348790	2192530	3411820	3002050	2.01421e+06	1.78341e+06	2.16902e+06	2.37424e+06	3.1507e+06	3.25085e+06	2.17152e+06	1.52148e+06	1.86103e+06	2.35926e+06	3.4061e+06	3.83469e+06	1.16684	0.644898	1	1	1.83022	1.62538
DHX37	Q8IY37	Probable ATP-dependent RNA helicase DHX37 OS=Homo sapiens GN=DHX37 PE=1 SV=1	1	1	3	2	7	6.06942	8875250	13504900	10404400	10751900	9480350	8401750	9.37997e+06	1.27782e+07	1.09961e+07	1.01734e+07	1.00195e+07	7.94967e+06	1.01126e+07	1.09015e+07	9.43468e+06	1.01092e+07	1.08317e+07	9.37739e+06	1.07185	1.07838	1	1	1.14807	0.927612
SUGT1	Q9Y2Z0|Q9Y2Z0-2	Protein SGT1 homolog OS=Homo sapiens GN=SUGT1 PE=1 SV=3|Isoform 2 of Protein SGT1 homolog OS=Homo sapiens GN=SUGT1	1	1	3	2	7	6.61296	13316200	15471600	16664000	17786100	18719700	13803500	1.31191e+07	1.5704e+07	1.64174e+07	1.80533e+07	1.84427e+07	1.40109e+07	1.41437e+07	1.33976e+07	1.40862e+07	1.79394e+07	1.99377e+07	1.65271e+07	1.00409	0.746824	1	1	1.41541	0.921277
DDB1	Q16531	DNA damage-binding protein 1 OS=Homo sapiens GN=DDB1 PE=1 SV=1	1	1	3	2	17	6.95794	44947300	74394100	57810100	48260100	49480700	43619900	4.64496e+07	7.19881e+07	5.97423e+07	4.66993e+07	5.11345e+07	4.22092e+07	5.00774e+07	6.14152e+07	5.12591e+07	4.64047e+07	5.52796e+07	4.97897e+07	0.976946	1.32347	1	1	1.07843	1.07295
NQO1	B4DLR8|P15559|P15559-2|P15559-3	NAD(P)H dehydrogenase [quinone] 1 OS=Homo sapiens GN=NQO1 PE=1 SV=1|NAD(P)H dehydrogenase [quinone] 1 OS=Homo sapiens GN=NQO1 PE=1 SV=1|Isoform 2 of NAD(P)H dehydrogenase [quinone] 1 OS=Homo sapiens GN=NQO1|Isoform 3 of NAD(P)H dehydrogenase [quinone] 1 OS=Homo sapiens GN=NQO1	1	1	3	2	4	6.54827	5178430	6697640	7535810	6082000	6818750	6224250	5.13691e+06	6.75178e+06	7.47539e+06	6.13116e+06	6.76408e+06	6.27456e+06	5.53811e+06	5.76014e+06	6.41391e+06	6.09248e+06	7.31239e+06	7.40144e+06	0.863453	0.945451	1	1	1.14008	1.21485
DHCR7	Q9UBM7	7-dehydrocholesterol reductase OS=Homo sapiens GN=DHCR7 PE=1 SV=1	1	1	3	2	4	6.38443	10473900	16354100	11866900	13111600	11018300	9944610	1.12761e+07	1.51906e+07	1.27758e+07	1.21788e+07	1.18622e+07	9.23711e+06	1.21568e+07	1.29596e+07	1.09617e+07	1.2102e+07	1.28238e+07	1.08961e+07	1.10903	1.07087	1	1	1.16987	0.900355
ACOX3	O15254	Peroxisomal acyl-coenzyme A oxidase 3 OS=Homo sapiens GN=ACOX3 PE=1 SV=2	1	1	3	2	2	5.83863	3156440	5103820	3851140	3754750	2935220	2876720	3.39382e+06	4.74684e+06	4.14076e+06	3.49213e+06	3.15596e+06	2.67551e+06	3.65888e+06	4.04967e+06	3.55279e+06	3.4701e+06	3.41179e+06	3.15602e+06	1.02986	1.16702	1	1	0.960314	0.909491
STAG2	Q8N3U4|Q8N3U4-2	Cohesin subunit SA-2 OS=Homo sapiens GN=STAG2 PE=1 SV=3|Isoform 2 of Cohesin subunit SA-2 OS=Homo sapiens GN=STAG2	1	1	3	2	5	5.94058	6372670	10058200	8138070	6270610	6146030	5380970	6.43967e+06	9.95355e+06	8.22363e+06	6.20537e+06	6.21065e+06	5.32498e+06	6.94262e+06	8.49168e+06	7.05591e+06	6.16622e+06	6.7141e+06	6.28133e+06	0.983944	1.37713	1	1	0.951558	1.01867
MAP4K4	A0A0D9SEY1|A0A0D9SG62|C9J840|E7EN19|E7ENQ1|E7ESS2|E7EX83|G3XAA2|G5E948|H7C0P6|H7C360|O95819|O95819-2|O95819-3|O95819-4|O95819-5	Mitogen-activated protein kinase kinase kinase kinase 4 OS=Homo sapiens GN=MAP4K4 PE=1 SV=1|Mitogen-activated protein kinase kinase kinase kinase 4 OS=Homo sapiens GN=MAP4K4 PE=1 SV=1|Mitogen-activated protein kinase kinase kinase kinase 4 OS=Homo sapiens GN=MAP4K4 PE=1 SV=3|Mitogen-activated protein kinase kinase kinase kinase 4 OS=Homo sapiens GN=MAP4K4 PE=1 SV=1|Mitogen-activated protein kinas…	1	1	3	2	2	5.57881	2945030	4721140	3514680	3518730	2709710	1984410	3.02541e+06	4.59571e+06	3.61061e+06	3.42524e+06	2.78367e+06	1.93169e+06	3.2617e+06	3.92074e+06	3.09791e+06	3.40364e+06	3.00932e+06	2.27861e+06	1.05287	1.15193	1	1	0.971402	0.669464
FASTKD5	Q7L8L6	FAST kinase domain-containing protein 5, mitochondrial OS=Homo sapiens GN=FASTKD5 PE=1 SV=1	1	1	3	2	2	5.67167	3318670	5102280	4500070	4295550	3590630	3196580	3.4699e+06	4.87991e+06	4.70513e+06	4.10834e+06	3.75425e+06	3.05727e+06	3.7409e+06	4.1632e+06	4.03702e+06	4.08242e+06	4.05858e+06	3.60634e+06	0.926649	1.01979	1	1	1.00534	0.883382
MANF	A8K878|P55145	Mesencephalic astrocyte-derived neurotrophic factor OS=Homo sapiens GN=MANF PE=1 SV=1|Mesencephalic astrocyte-derived neurotrophic factor OS=Homo sapiens GN=MANF PE=1 SV=3	1	1	3	2	6	6.27898	14915600	9143170	25163500	6118650	4994900	14712700	1.30034e+07	1.04877e+07	2.19376e+07	7.0184e+06	4.35456e+06	1.68762e+07	1.4019e+07	8.94735e+06	1.88225e+07	6.97412e+06	4.70756e+06	1.99071e+07	0.744801	1.28294	1	1	0.250102	2.85442
FCHSD1	Q86WN1	F-BAR and double SH3 domains protein 1 OS=Homo sapiens GN=FCHSD1 PE=1 SV=1	1	1	3	2	4	5.92247	3660230	4111190	5230340	4075630	3663660	3658030	3.57891e+06	4.2046e+06	5.11414e+06	4.16823e+06	3.58227e+06	3.74115e+06	3.85843e+06	3.58707e+06	4.38795e+06	4.14194e+06	3.87266e+06	4.41304e+06	0.879324	0.866037	1	1	0.882566	1.06545
SLMAP	B7Z964|H7BZK0|H7C3M8|Q14BN4|Q14BN4-2|Q14BN4-3|Q14BN4-4|Q14BN4-5	Sarcolemmal membrane-associated protein OS=Homo sapiens GN=SLMAP PE=1 SV=1|Sarcolemmal membrane-associated protein (Fragment) OS=Homo sapiens GN=SLMAP PE=1 SV=1|Sarcolemmal membrane-associated protein (Fragment) OS=Homo sapiens GN=SLMAP PE=1 SV=1|Sarcolemmal membrane-associated protein OS=Homo sapiens GN=SLMAP PE=1 SV=1|Isoform 2 of Sarcolemmal membrane-associated protein OS=Homo sapiens GN=SLMAP…	1	1	3	2	3	5.57564	3136170	4347840	3768250	2511900	2648360	3011190	3.16215e+06	4.31212e+06	3.79947e+06	2.49126e+06	2.6703e+06	2.98645e+06	3.40912e+06	3.6788e+06	3.25996e+06	2.47555e+06	2.88676e+06	3.5228e+06	1.04576	1.48606	1	1	0.885522	1.42304
RANBP2	P49792	E3 SUMO-protein ligase RanBP2 OS=Homo sapiens GN=RANBP2 PE=1 SV=2	1	1	3	2	23	6.61893	36690800	67888000	47008300	53386900	46782000	30635200	3.86958e+07	6.43705e+07	4.95771e+07	5.06207e+07	4.93384e+07	2.90479e+07	4.1718e+07	5.49164e+07	4.25373e+07	5.03014e+07	5.33379e+07	3.42647e+07	0.980738	1.09175	1	1	1.25391	0.681189
FXR2	P51116	Fragile X mental retardation syndrome-related protein 2 OS=Homo sapiens GN=FXR2 PE=1 SV=2	1	1	3	2	5	6.34573	7953070	10776400	8942980	9721890	10872100	7548560	7.98291e+06	1.07361e+07	8.97653e+06	9.68555e+06	1.09129e+07	7.52035e+06	8.60639e+06	9.15931e+06	7.7019e+06	9.62445e+06	1.17975e+07	8.87097e+06	1.11744	0.951671	1	1	1.53177	0.921712
FXR1	P51114	Fragile X mental retardation syndrome-related protein 1 OS=Homo sapiens GN=FXR1 PE=1 SV=3	1	1	3	2	7	6.65161	15884500	19161200	17092800	17117100	18961200	14010700	1.55866e+07	1.95275e+07	1.67722e+07	1.74443e+07	1.86055e+07	1.42785e+07	1.68039e+07	1.66595e+07	1.43906e+07	1.73342e+07	2.01138e+07	1.68429e+07	1.1677	0.961073	1	1	1.3977	0.971653
TRMT112	Q9UI30|Q9UI30-2	Multifunctional methyltransferase subunit TRM112-like protein OS=Homo sapiens GN=TRMT112 PE=1 SV=1|Isoform 2 of Multifunctional methyltransferase subunit TRM112-like protein OS=Homo sapiens GN=TRMT112	1	1	3	2	3	5.89542	22165400	22488000	33697200	19460600	15647200	21369200	2.1357e+07	2.33392e+07	3.24682e+07	2.01972e+07	1.50765e+07	2.21781e+07	2.3025e+07	1.99114e+07	2.78579e+07	2.00698e+07	1.62987e+07	2.61611e+07	0.826518	0.992107	1	1	0.585066	1.30351
RFC2	P35250	Replication factor C subunit 2 OS=Homo sapiens GN=RFC2 PE=1 SV=3	1	1	3	2	5	6.25853	12686200	18053700	15300600	15380500	13673800	12034000	1.31826e+07	1.73739e+07	1.58993e+07	1.48013e+07	1.42088e+07	1.15808e+07	1.42122e+07	1.48222e+07	1.36417e+07	1.4708e+07	1.53607e+07	1.36607e+07	1.04182	1.00777	1	1	1.12601	0.928798
SRSF4	Q08170	Serine/arginine-rich splicing factor 4 OS=Homo sapiens GN=SRSF4 PE=1 SV=2	1	1	3	2	7	6.73214	23050100	41298900	35123900	21816200	14806300	16706800	2.39417e+07	3.9761e+07	3.64825e+07	2.10038e+07	1.5379e+07	1.60847e+07	2.58115e+07	3.39213e+07	3.13021e+07	2.08713e+07	1.66257e+07	1.89734e+07	0.824595	1.62526	1	1	0.531136	0.909067
REEP5	Q00765	Receptor expression-enhancing protein 5 OS=Homo sapiens GN=REEP5 PE=1 SV=3	1	1	3	2	3	5.92681	12685100	15862100	18356200	14024400	10957400	14597700	1.32054e+07	1.52371e+07	1.91091e+07	1.34718e+07	1.14068e+07	1.40225e+07	1.42368e+07	1.29993e+07	1.63957e+07	1.33868e+07	1.23315e+07	1.65409e+07	0.868324	0.971047	1	1	0.752119	1.23561
LIG3	P49916|P49916-2|P49916-3|P49916-4	DNA ligase 3 OS=Homo sapiens GN=LIG3 PE=1 SV=2|Isoform 2 of DNA ligase 3 OS=Homo sapiens GN=LIG3|Isoform 3 of DNA ligase 3 OS=Homo sapiens GN=LIG3|Isoform 4 of DNA ligase 3 OS=Homo sapiens GN=LIG3	1	1	3	2	6	5.77049	5247390	8319190	6021120	7550860	6483920	4212620	5.47611e+06	7.97173e+06	6.28356e+06	7.23549e+06	6.76653e+06	4.03667e+06	5.9038e+06	6.80092e+06	5.39132e+06	7.18984e+06	7.31505e+06	4.76164e+06	1.09506	0.945907	1	1	1.35682	0.662274
RPSA	A0A0C4DG17|C9J9K3|P08865	40S ribosomal protein SA OS=Homo sapiens GN=RPSA PE=1 SV=1|40S ribosomal protein SA (Fragment) OS=Homo sapiens GN=RPSA PE=1 SV=7|40S ribosomal protein SA OS=Homo sapiens GN=RPSA PE=1 SV=4	1	1	3	2	8	7.2803	17443500	13347200	25884000	12466600	12415600	18036300	1.57184e+07	1.4812e+07	2.33242e+07	1.38348e+07	1.11878e+07	2.00158e+07	1.69461e+07	1.26366e+07	2.00123e+07	1.37475e+07	1.20947e+07	2.36105e+07	0.846784	0.919191	1	1	0.604363	1.71744
NAMPT	P43490	Nicotinamide phosphoribosyltransferase OS=Homo sapiens GN=NAMPT PE=1 SV=1	1	1	3	2	3	6.03313	3247200	3951180	4279740	4002360	4078070	2905730	3.13566e+06	4.09173e+06	4.13273e+06	4.14473e+06	3.93799e+06	3.00909e+06	3.38056e+06	3.49078e+06	3.5459e+06	4.11859e+06	4.25721e+06	3.54951e+06	0.953372	0.847568	1	1	1.2006	0.861828
ZKSCAN1	B3KRF7|E9PC66|P17029	Zinc finger protein with KRAB and SCAN domains 1 OS=Homo sapiens GN=ZKSCAN1 PE=1 SV=1|Zinc finger protein with KRAB and SCAN domains 1 OS=Homo sapiens GN=ZKSCAN1 PE=1 SV=1|Zinc finger protein with KRAB and SCAN domains 1 OS=Homo sapiens GN=ZKSCAN1 PE=1 SV=3	1	1	3	2	3	5.44199	3413820	4933910	3455130	3718060	1586830	1425990	3.60971e+06	4.66616e+06	3.65339e+06	3.51629e+06	1.67788e+06	1.34861e+06	3.89163e+06	3.98084e+06	3.13462e+06	3.49411e+06	1.8139e+06	1.59081e+06	1.2415	1.1393	1	1	0.578666	0.455283
SLC39A7	A0A087WTX2|Q92504	Zinc transporter SLC39A7 OS=Homo sapiens GN=SLC39A7 PE=1 SV=1|Zinc transporter SLC39A7 OS=Homo sapiens GN=SLC39A7 PE=1 SV=2	1	1	3	2	3	5.98353	5412880	5997910	7324530	4746620	4273500	4763020	5.21564e+06	6.22473e+06	7.05763e+06	4.92612e+06	4.11778e+06	4.94314e+06	5.62299e+06	5.31051e+06	6.05547e+06	4.89505e+06	4.45158e+06	5.83091e+06	0.92858	1.08487	1	1	0.735133	1.19119
DDX54	Q8TDD1|Q8TDD1-2	ATP-dependent RNA helicase DDX54 OS=Homo sapiens GN=DDX54 PE=1 SV=2|Isoform 2 of ATP-dependent RNA helicase DDX54 OS=Homo sapiens GN=DDX54	1	1	3	2	8	6.2271	11131800	13620400	11155300	13978000	13155400	12463000	1.18463e+07	1.27989e+07	1.18713e+07	1.31349e+07	1.39998e+07	1.17113e+07	1.27715e+07	1.09191e+07	1.01856e+07	1.30521e+07	1.51347e+07	1.38146e+07	1.25388	0.836582	1	1	1.48588	1.05842
PDLIM5	Q96HC4	PDZ and LIM domain protein 5 OS=Homo sapiens GN=PDLIM5 PE=1 SV=5	1	1	3	2	3	5.9278	8281000	15772100	13006900	8857800	6588440	7494330	8.83556e+06	1.47822e+07	1.38779e+07	8.30184e+06	7.02966e+06	7.02395e+06	9.52564e+06	1.26111e+07	1.19073e+07	8.24947e+06	7.5995e+06	8.28542e+06	0.799981	1.52872	1	1	0.63822	1.00436
NOL11	Q9H8H0	Nucleolar protein 11 OS=Homo sapiens GN=NOL11 PE=1 SV=1	1	1	3	2	2	5.67738	8276130	12670700	10480000	9527370	7773200	8819340	8.93095e+06	1.17417e+07	1.13092e+07	8.82882e+06	8.38822e+06	8.17271e+06	9.62847e+06	1.00172e+07	9.70333e+06	8.77313e+06	9.0682e+06	9.64049e+06	0.992285	1.1418	1	1	0.934545	1.09887
NAB2	Q15742|Q15742-2|Q15742-3	NGFI-A-binding protein 2 OS=Homo sapiens GN=NAB2 PE=1 SV=1|Isoform 2 of NGFI-A-binding protein 2 OS=Homo sapiens GN=NAB2|Isoform 3 of NGFI-A-binding protein 2 OS=Homo sapiens GN=NAB2	1	1	3	2	4	5.65805	3685310	4586220	4739200	4844900	4796040	3586060	3.65474e+06	4.62458e+06	4.69989e+06	4.88542e+06	4.75626e+06	3.61605e+06	3.94018e+06	3.94537e+06	4.03252e+06	4.8546e+06	5.14181e+06	4.26548e+06	0.977101	0.812707	1	1	1.27509	0.878647
KDELC1	Q6UW63	KDEL motif-containing protein 1 OS=Homo sapiens GN=KDELC1 PE=1 SV=1	1	1	3	2	6	6.21238	7594860	9052560	9384400	8980390	9274670	7994940	7.57349e+06	9.07811e+06	9.35799e+06	9.00573e+06	9.24857e+06	8.0175e+06	8.16499e+06	7.74481e+06	8.02919e+06	8.94892e+06	9.99829e+06	9.45741e+06	1.01691	0.865446	1	1	1.24524	1.05682
FAM120B	A0A0D9SEJ5|F5GY05|Q96EK7|Q96EK7-2	Constitutive coactivator of peroxisome proliferator-activated receptor gamma OS=Homo sapiens GN=FAM120B PE=1 SV=1|Constitutive coactivator of peroxisome proliferator-activated receptor gamma OS=Homo sapiens GN=FAM120B PE=1 SV=1|Constitutive coactivator of peroxisome proliferator-activated receptor gamma OS=Homo sapiens GN=FAM120B PE=1 SV=1|Isoform 2 of Constitutive coactivator of peroxisome proli…	1	1	3	2	2	5.41032	1325430	1617160	1250290	1231150	1033090	791369	1.30721e+06	1.6397e+06	1.23311e+06	1.24831e+06	1.01889e+06	802397	1.40931e+06	1.39887e+06	1.05801e+06	1.24043e+06	1.10149e+06	946504	1.33204	1.12773	1	1	1.04109	0.763044
LYRM4	Q9HD34	LYR motif-containing protein 4 OS=Homo sapiens GN=LYRM4 PE=1 SV=1	1	1	3	2	3	6.14553	3900880	3863580	6697020	2714450	2453860	4053670	3.64279e+06	4.13732e+06	6.25392e+06	2.90677e+06	2.29151e+06	4.34088e+06	3.92729e+06	3.52967e+06	5.36589e+06	2.88843e+06	2.47726e+06	5.12048e+06	0.7319	1.222	1	1	0.461668	1.77275
SLC39A10	Q9ULF5	Zinc transporter ZIP10 OS=Homo sapiens GN=SLC39A10 PE=1 SV=2	1	1	3	2	2	5.74685	4697880	4679310	6211510	3051370	2671410	4347020	4.52279e+06	4.86046e+06	5.98001e+06	3.1695e+06	2.57185e+06	4.5153e+06	4.87603e+06	4.1466e+06	5.13087e+06	3.1495e+06	2.78033e+06	5.32623e+06	0.950332	1.31659	1	1	0.541883	1.69114
COLGALT1	Q8NBJ5	Procollagen galactosyltransferase 1 OS=Homo sapiens GN=COLGALT1 PE=1 SV=1	1	1	3	2	6	6.2819	8600180	9794240	10141700	11502900	10802500	8881310	8.6868e+06	9.69658e+06	1.02438e+07	1.13882e+07	1.09113e+07	8.79275e+06	9.36525e+06	8.27245e+06	8.78925e+06	1.13164e+07	1.17958e+07	1.03719e+07	1.06553	0.731017	1	1	1.34207	0.91654
RAB21	Q9UL25	Ras-related protein Rab-21 OS=Homo sapiens GN=RAB21 PE=1 SV=3	1	1	3	2	2	6.15744	6584380	9852510	7789730	8295030	7369540	6240710	6.92152e+06	9.3726e+06	8.18859e+06	7.89098e+06	7.74689e+06	5.93673e+06	7.46211e+06	7.99605e+06	7.02584e+06	7.8412e+06	8.37487e+06	7.00294e+06	1.06209	1.01975	1	1	1.19201	0.893095
EMG1	Q92979	Ribosomal RNA small subunit methyltransferase NEP1 OS=Homo sapiens GN=EMG1 PE=1 SV=4	1	1	3	2	4	6.28608	5721630	6652290	6751440	5774290	7668030	5861120	5.4659e+06	6.96353e+06	6.44968e+06	6.04445e+06	7.3253e+06	6.13534e+06	5.89279e+06	5.9408e+06	5.53385e+06	6.00632e+06	7.91911e+06	7.23722e+06	1.06486	0.989091	1	1	1.43103	1.20494
C19ORF52	Q9BSF4	Uncharacterized protein C19orf52 OS=Homo sapiens GN=C19orf52 PE=1 SV=2	1	1	3	2	2	5.67229	1228750	1463500	1536360	1179650	1022260	1129590	1.2309e+06	1.46095e+06	1.53904e+06	1.17759e+06	1.02405e+06	1.12762e+06	1.32703e+06	1.24638e+06	1.32051e+06	1.17016e+06	1.10706e+06	1.33014e+06	1.00494	1.06513	1	1	0.838359	1.13671
CHERP	J3QK89|Q8IWX8	Calcium homeostasis endoplasmic reticulum protein OS=Homo sapiens GN=CHERP PE=1 SV=1|Calcium homeostasis endoplasmic reticulum protein OS=Homo sapiens GN=CHERP PE=1 SV=3	1	1	3	2	4	6.42995	17094800	23898500	20921300	20219800	18865500	14898400	1.72806e+07	2.36416e+07	2.11487e+07	2.00024e+07	1.90705e+07	1.47382e+07	1.86302e+07	2.01693e+07	1.81456e+07	1.98762e+07	2.06164e+07	1.73851e+07	1.02671	1.01475	1	1	1.13617	0.87467
TPM4	P67936	Tropomyosin alpha-4 chain OS=Homo sapiens GN=TPM4 PE=1 SV=3	1	1	3	2	9	7.64499	41608000	29442000	54320700	24311600	21211900	38901100	3.80055e+07	3.22327e+07	4.96176e+07	2.6616e+07	1.93754e+07	4.25884e+07	4.09738e+07	2.74987e+07	4.25721e+07	2.64481e+07	2.0946e+07	5.02371e+07	0.962459	1.03972	1	1	0.492012	1.89946
BDH2	Q9BUT1	3-hydroxybutyrate dehydrogenase type 2 OS=Homo sapiens GN=BDH2 PE=1 SV=2	1	1	3	2	3	5.97416	6319810	8542800	6389210	6941210	5575190	4164300	6.41798e+06	8.41213e+06	6.48846e+06	6.83504e+06	5.66179e+06	4.1006e+06	6.91924e+06	7.17664e+06	5.56712e+06	6.79192e+06	6.12076e+06	4.83705e+06	1.24287	1.05664	1	1	1.09945	0.712178
HSPA8	E9PN89|P11142	Heat shock cognate 71 kDa protein (Fragment) OS=Homo sapiens GN=HSPA8 PE=1 SV=1|Heat shock cognate 71 kDa protein OS=Homo sapiens GN=HSPA8 PE=1 SV=1	1	1	3	2	16	7.76245	62979100	68643500	81432800	185120000	107420000	53997000	6.53261e+07	6.61773e+07	8.44675e+07	1.78469e+08	1.11423e+08	5.2057e+07	7.04282e+07	5.64579e+07	7.24734e+07	1.77343e+08	1.20455e+08	6.14062e+07	0.971779	0.318354	1	1	1.66206	0.346256
NCDN	C9J5H8|Q9UBB6|Q9UBB6-2|Q9UBB6-3	Neurochondrin (Fragment) OS=Homo sapiens GN=NCDN PE=1 SV=1|Neurochondrin OS=Homo sapiens GN=NCDN PE=1 SV=1|Isoform 2 of Neurochondrin OS=Homo sapiens GN=NCDN|Isoform 3 of Neurochondrin OS=Homo sapiens GN=NCDN	1	1	3	2	2	6.11271	2705830	4714780	3760980	3423940	2966840	2771670	2.88917e+06	4.41559e+06	4.01581e+06	3.20667e+06	3.16786e+06	2.59579e+06	3.11482e+06	3.76708e+06	3.44558e+06	3.18644e+06	3.42466e+06	3.06198e+06	0.904003	1.18222	1	1	0.993928	0.960942
SLC7A6OS	A0A087WY19|Q96CW6	Probable RNA polymerase II nuclear localization protein SLC7A6OS OS=Homo sapiens GN=SLC7A6OS PE=1 SV=1|Probable RNA polymerase II nuclear localization protein SLC7A6OS OS=Homo sapiens GN=SLC7A6OS PE=1 SV=2	1	1	3	2	3	5.49336	5020670	5355330	6103770	5275770	5337980	4923980	4.88694e+06	5.50188e+06	5.94119e+06	5.42014e+06	5.1958e+06	5.05872e+06	5.26862e+06	4.69382e+06	5.09756e+06	5.38595e+06	5.61698e+06	5.96725e+06	1.03356	0.871494	1	1	1.1019	1.10793
PRRC2A	P48634|P48634-2|P48634-3	Protein PRRC2A OS=Homo sapiens GN=PRRC2A PE=1 SV=3|Isoform 2 of Protein PRRC2A OS=Homo sapiens GN=PRRC2A|Isoform 3 of Protein PRRC2A OS=Homo sapiens GN=PRRC2A	1	1	3	2	2	5.45429	890667	1090770	1059920	732751	710836	841672	891034	1.09032e+06	1.06036e+06	732449	711129	841325	960626	930185	909791	727828	768776	992423	1.05588	1.27803	1	1	0.845003	1.36354
CHURC1	A0A0C4DGJ7|H0YIM9|Q8WUH1|Q8WUH1-2	Protein Churchill OS=Homo sapiens GN=CHURC1 PE=4 SV=1|Protein CHURC1-FNTB (Fragment) OS=Homo sapiens GN=CHURC1-FNTB PE=4 SV=1|Protein Churchill OS=Homo sapiens GN=CHURC1 PE=1 SV=2|Isoform 2 of Protein Churchill OS=Homo sapiens GN=CHURC1	1	1	3	2	2	5.8377	270180	505703	479657	455514	517655	454335	290968	469574	516562	422971	557483	421876	313693	400608	443212	420302	602675	497643	0.707771	0.953142	1	1	1.35979	1.18401
TNRC11|MED12	Q7Z3Z5|Q93074|Q93074-2|Q93074-3	Mediator of RNA polymerase II transcription subunit 12 OS=Homo sapiens GN=TNRC11 PE=1 SV=1|Mediator of RNA polymerase II transcription subunit 12 OS=Homo sapiens GN=MED12 PE=1 SV=4|Isoform 2 of Mediator of RNA polymerase II transcription subunit 12 OS=Homo sapiens GN=MED12|Isoform 3 of Mediator of RNA polymerase II transcription subunit 12 OS=Homo sapiens GN=MED12	1	1	3	2	2	5.6748	1410300	2861680	2229350	1922790	1727090	1396130	1.49425e+06	2.7009e+06	2.36206e+06	1.81476e+06	1.8299e+06	1.31769e+06	1.61096e+06	2.30422e+06	2.02665e+06	1.80331e+06	1.97824e+06	1.55434e+06	0.794884	1.27777	1	1	0.976109	0.861937
IKBIP	Q70UQ0|Q70UQ0-4	Inhibitor of nuclear factor kappa-B kinase-interacting protein OS=Homo sapiens GN=IKBIP PE=1 SV=1|Isoform 4 of Inhibitor of nuclear factor kappa-B kinase-interacting protein OS=Homo sapiens GN=IKBIP	1	1	3	2	11	6.42414	11927000	10750700	17869500	9577080	11163900	13499000	1.09048e+07	1.17585e+07	1.6338e+07	1.04748e+07	1.02071e+07	1.47644e+07	1.17565e+07	1.00315e+07	1.4018e+07	1.04088e+07	1.10345e+07	1.7416e+07	0.838667	0.963757	1	1	0.787164	1.67321
TMEM106B	Q9NUM4	Transmembrane protein 106B OS=Homo sapiens GN=TMEM106B PE=1 SV=2	1	1	3	2	2	5.44874	1043080	963006	903901	904933	653968	670975	1.0339e+06	971560	895943	912971	648210	676935	1.11465e+06	828867	768722	907211	700756	798509	1.45	0.913643	1	1	0.911586	0.88018
RAB24	F8W8H5|Q969Q5	Ras-related protein Rab-24 OS=Homo sapiens GN=RAB24 PE=1 SV=1|Ras-related protein Rab-24 OS=Homo sapiens GN=RAB24 PE=1 SV=1	1	1	3	2	2	5.97576	3036580	3937710	3708450	3272840	3259050	2848560	3.03673e+06	3.93752e+06	3.70863e+06	3.27268e+06	3.25921e+06	2.84842e+06	3.2739e+06	3.35922e+06	3.18202e+06	3.25204e+06	3.52341e+06	3.35999e+06	1.02888	1.03296	1	1	1.10729	1.03319
NDUFS7	F5GXJ1|F5H5N1|O75251|O75251-2	NADH dehydrogenase [ubiquinone] iron-sulfur protein 7, mitochondrial OS=Homo sapiens GN=NDUFS7 PE=1 SV=1|NADH dehydrogenase [ubiquinone] iron-sulfur protein 7, mitochondrial OS=Homo sapiens GN=NDUFS7 PE=1 SV=1|NADH dehydrogenase [ubiquinone] iron-sulfur protein 7, mitochondrial OS=Homo sapiens GN=NDUFS7 PE=1 SV=3|Isoform 2 of NADH dehydrogenase [ubiquinone] iron-sulfur protein 7, mitochondrial OS…	1	1	3	2	3	6.32433	14490700	16205800	17212200	17545400	13909900	12194100	1.44892e+07	1.62075e+07	1.72104e+07	1.75472e+07	1.39085e+07	1.21953e+07	1.56209e+07	1.38271e+07	1.47666e+07	1.74365e+07	1.50359e+07	1.43856e+07	1.05785	0.792996	1	1	1.01824	0.825027
NENF	Q9UMX5	Neudesin OS=Homo sapiens GN=NENF PE=1 SV=1	1	1	3	2	3	5.74297	3451430	2614780	4644410	2371820	1364360	2884680	3.33779e+06	2.70381e+06	4.49148e+06	2.45258e+06	1.31944e+06	2.9829e+06	3.59847e+06	2.3067e+06	3.85371e+06	2.4371e+06	1.42639e+06	3.51861e+06	0.933768	0.946493	1	1	0.370135	1.44377
CD47	Q08722|Q08722-2|Q08722-3|Q08722-4	Leukocyte surface antigen CD47 OS=Homo sapiens GN=CD47 PE=1 SV=1|Isoform OA3-293 of Leukocyte surface antigen CD47 OS=Homo sapiens GN=CD47|Isoform OA3-305 of Leukocyte surface antigen CD47 OS=Homo sapiens GN=CD47|Isoform OA3-312 of Leukocyte surface antigen CD47 OS=Homo sapiens GN=CD47	1	1	3	2	2	5.96334	1960260	2383330	2658110	1951680	1784660	1908090	1.94509e+06	2.40192e+06	2.63753e+06	1.96691e+06	1.77084e+06	1.92298e+06	2.097e+06	2.04915e+06	2.26301e+06	1.9545e+06	1.91439e+06	2.26833e+06	0.92664	1.04843	1	1	0.845949	1.16057
HMGN2	P05204	Non-histone chromosomal protein HMG-17 OS=Homo sapiens GN=HMGN2 PE=1 SV=3	1	1	3	2	2	7.64166	13291500	9153150	27411700	12110700	7410900	12150000	1.18367e+07	1.02781e+07	2.44114e+07	1.35992e+07	6.59974e+06	1.36433e+07	1.27611e+07	8.7686e+06	2.0945e+07	1.35134e+07	7.13474e+06	1.60936e+07	0.609268	0.648881	1	1	0.340641	1.19094
SERINC3	Q13530|Q13530-2	Serine incorporator 3 OS=Homo sapiens GN=SERINC3 PE=2 SV=2|Isoform 2 of Serine incorporator 3 OS=Homo sapiens GN=SERINC3	1	1	3	2	2	5.68531	3324680	4543670	5234380	3026000	2967530	4864770	3.47113e+06	4.35197e+06	5.46495e+06	2.89833e+06	3.09825e+06	4.65952e+06	3.74223e+06	3.71279e+06	4.68895e+06	2.88004e+06	3.3494e+06	5.49635e+06	0.798096	1.28914	1	1	0.714318	1.90842
TXNRD2	A0A096LNN4|A0A096LPK7|D3YTF8|Q9NNW7|Q9NNW7-2|Q9NNW7-3	Thioredoxin reductase 2, mitochondrial OS=Homo sapiens GN=TXNRD2 PE=1 SV=2|Thioredoxin reductase 2, mitochondrial OS=Homo sapiens GN=TXNRD2 PE=1 SV=1|Thioredoxin reductase 2, mitochondrial OS=Homo sapiens GN=TXNRD2 PE=1 SV=3|Thioredoxin reductase 2, mitochondrial OS=Homo sapiens GN=TXNRD2 PE=1 SV=3|Isoform 2 of Thioredoxin reductase 2, mitochondrial OS=Homo sapiens GN=TXNRD2|Isoform 3 of Thioredo…	1	1	3	2	2	6.80983	5582420	8400570	6645120	6121470	4292670	4372140	5.91276e+06	7.93124e+06	7.03834e+06	5.77947e+06	4.54669e+06	4.12787e+06	6.37456e+06	6.76638e+06	6.03893e+06	5.74301e+06	4.91526e+06	4.86922e+06	1.05558	1.17819	1	1	0.813929	0.847852
ME1	P48163|P48163-2	NADP-dependent malic enzyme OS=Homo sapiens GN=ME1 PE=1 SV=1|Isoform 2 of NADP-dependent malic enzyme OS=Homo sapiens GN=ME1	1	1	3	2	4	6.41551	9645750	13836200	13078200	10664100	8651360	8468880	9.86588e+06	1.35275e+07	1.33767e+07	1.04262e+07	8.8488e+06	8.27992e+06	1.06364e+07	1.15407e+07	1.14772e+07	1.03604e+07	9.56611e+06	9.76696e+06	0.926741	1.11393	1	1	0.833486	0.942721
BYSL	Q13895	Bystin OS=Homo sapiens GN=BYSL PE=1 SV=3	1	1	3	2	3	6.1708	7315840	7322860	11261300	8760560	7939540	8919030	7.15448e+06	7.48802e+06	1.10129e+07	8.95815e+06	7.76442e+06	9.12019e+06	7.71325e+06	6.38826e+06	9.44912e+06	8.90163e+06	8.39383e+06	1.07581e+07	0.816293	0.71765	1	1	0.888318	1.20856
GNAI2	P04899|P04899-4	Guanine nucleotide-binding protein G(i) subunit alpha-2 OS=Homo sapiens GN=GNAI2 PE=1 SV=3|Isoform sGi2 of Guanine nucleotide-binding protein G(i) subunit alpha-2 OS=Homo sapiens GN=GNAI2	1	1	3	2	2	6.31152	2293760	3378020	2976380	2678590	2163410	2683050	2.49183e+06	3.10951e+06	3.23339e+06	2.46568e+06	2.35022e+06	2.46978e+06	2.68645e+06	2.65282e+06	2.77426e+06	2.45012e+06	2.54074e+06	2.91334e+06	0.968345	1.08273	1	1	0.915825	1.18906
ARHGEF7	Q14155-1|Q14155-5	Isoform 1 of Rho guanine nucleotide exchange factor 7 OS=Homo sapiens GN=ARHGEF7|Isoform 5 of Rho guanine nucleotide exchange factor 7 OS=Homo sapiens GN=ARHGEF7	1	1	3	2	10	6.17226	14287800	20276700	14813000	17195500	14060900	11197900	1.49493e+07	1.93795e+07	1.54988e+07	1.64346e+07	1.47119e+07	1.07024e+07	1.61168e+07	1.65332e+07	1.3298e+07	1.6331e+07	1.59045e+07	1.26245e+07	1.21197	1.01239	1	1	1.196	0.773043
MDH1	P40925|P40925-3	Malate dehydrogenase, cytoplasmic OS=Homo sapiens GN=MDH1 PE=1 SV=4|Isoform 3 of Malate dehydrogenase, cytoplasmic OS=Homo sapiens GN=MDH1	1	1	3	2	10	7.31485	50387700	66549700	65567700	61713600	56196700	48178500	5.09253e+07	6.58471e+07	6.62673e+07	6.10621e+07	5.67963e+07	4.76699e+07	5.49027e+07	5.61762e+07	5.68576e+07	6.06769e+07	6.14004e+07	5.62312e+07	0.965617	0.925825	1	1	1.0799	0.926732
TP53	A0A0U1RQC9|P04637|P04637-4	Cellular tumor antigen p53 OS=Homo sapiens GN=TP53 PE=1 SV=1|Cellular tumor antigen p53 OS=Homo sapiens GN=TP53 PE=1 SV=4|Isoform 4 of Cellular tumor antigen p53 OS=Homo sapiens GN=TP53	1	1	3	2	8	7.15303	11262100	14363200	13949700	15580500	15336900	11861300	1.14453e+07	1.41333e+07	1.41766e+07	1.53311e+07	1.55864e+07	1.16715e+07	1.23392e+07	1.20576e+07	1.21636e+07	1.52344e+07	1.68498e+07	1.37676e+07	1.01444	0.791468	1	1	1.38527	0.903717
NUMA1	Q14980|Q14980-2	Nuclear mitotic apparatus protein 1 OS=Homo sapiens GN=NUMA1 PE=1 SV=2|Isoform 2 of Nuclear mitotic apparatus protein 1 OS=Homo sapiens GN=NUMA1	1	1	3	2	44	6.79308	84906100	145761000	104638000	90677500	74263300	61039900	8.78006e+07	1.40956e+08	1.08205e+08	8.76881e+07	7.6795e+07	5.90276e+07	9.4658e+07	1.20254e+08	9.28405e+07	8.71349e+07	8.30202e+07	6.96287e+07	1.01958	1.38008	1	1	0.894225	0.79909
TXNDC17	Q9BRA2	Thioredoxin domain-containing protein 17 OS=Homo sapiens GN=TXNDC17 PE=1 SV=1	1	1	3	2	3	6.64816	17294300	17833400	20990400	14481300	15281900	14935100	1.62778e+07	1.89471e+07	1.97566e+07	1.53857e+07	1.43836e+07	1.58678e+07	1.75491e+07	1.61643e+07	1.69512e+07	1.52886e+07	1.55496e+07	1.87176e+07	1.03527	1.05728	1	1	0.917315	1.22428
COA3	K7EPV0|Q9Y2R0	Cytochrome c oxidase assembly factor 3 homolog, mitochondrial OS=Homo sapiens GN=COA3 PE=1 SV=1|Cytochrome c oxidase assembly factor 3 homolog, mitochondrial OS=Homo sapiens GN=COA3 PE=1 SV=1	1	1	3	2	2	5.9857	1534130	1013810	2992950	1454530	1108720	1867770	1.38484e+06	1.1231e+06	2.70169e+06	1.61134e+06	1.00083e+06	2.06913e+06	1.493e+06	958154	2.31806e+06	1.60117e+06	1.08196e+06	2.44073e+06	0.64407	0.598408	1	1	0.46675	1.52434
ZMYM3	A6NHB5|A6NHN7|Q14202|Q14202-2	Zinc finger MYM-type protein 3 OS=Homo sapiens GN=ZMYM3 PE=1 SV=1|Zinc finger MYM-type protein 3 OS=Homo sapiens GN=ZMYM3 PE=1 SV=1|Zinc finger MYM-type protein 3 OS=Homo sapiens GN=ZMYM3 PE=1 SV=2|Isoform 2 of Zinc finger MYM-type protein 3 OS=Homo sapiens GN=ZMYM3	1	1	3	2	2	5.6163	2812970	4289830	2929300	3577720	3486760	2858330	3.01856e+06	3.99766e+06	3.14339e+06	3.33405e+06	3.74159e+06	2.66365e+06	3.25431e+06	3.41052e+06	2.69704e+06	3.31301e+06	4.0449e+06	3.14203e+06	1.20662	1.02943	1	1	1.49975	0.948391
IRS2	Q9Y4H2	Insulin receptor substrate 2 OS=Homo sapiens GN=IRS2 PE=1 SV=2	1	1	3	2	2	5.65918	2314110	3716230	2608840	3036140	3000950	2002590	2.40089e+06	3.58191e+06	2.70667e+06	2.9264e+06	3.11348e+06	1.93021e+06	2.5884e+06	3.05584e+06	2.32233e+06	2.90794e+06	3.36587e+06	2.27687e+06	1.11457	1.05086	1	1	1.44935	0.782982
SMARCA5	O60264	SWI/SNF-related matrix-associated actin-dependent regulator of chromatin subfamily A member 5 OS=Homo sapiens GN=SMARCA5 PE=1 SV=1	1	1	3	2	14	6.55197	20521600	31014100	24681900	22509300	19086700	17491600	2.13362e+07	2.98301e+07	2.56616e+07	2.165e+07	1.98443e+07	1.68238e+07	2.30025e+07	2.54489e+07	2.20177e+07	2.15134e+07	2.14529e+07	1.98453e+07	1.04473	1.18294	1	1	0.974348	0.922463
UBE2V2	Q15819	Ubiquitin-conjugating enzyme E2 variant 2 OS=Homo sapiens GN=UBE2V2 PE=1 SV=4	1	1	3	2	2	5.8773	442011	343992	771574	624133	541620	312967	373453	407141	651900	738710	457612	370421	402621	347345	559332	734050	494708	436947	0.719824	0.473189	1	1	0.884462	0.595255
STXBP1	P61764|P61764-2	Syntaxin-binding protein 1 OS=Homo sapiens GN=STXBP1 PE=1 SV=1|Isoform 2 of Syntaxin-binding protein 1 OS=Homo sapiens GN=STXBP1	1	1	3	2	6	6.25773	12099000	17447300	13534700	12882900	8261810	7490730	1.25482e+07	1.68227e+07	1.40372e+07	1.24217e+07	8.56855e+06	7.22257e+06	1.35282e+07	1.4352e+07	1.2044e+07	1.23434e+07	9.26314e+06	8.51972e+06	1.12324	1.16273	1	1	0.76911	0.690227
SNIP1	Q8TAD8	Smad nuclear-interacting protein 1 OS=Homo sapiens GN=SNIP1 PE=1 SV=1	1	1	3	2	5	5.87631	5028440	5080190	6108540	4591260	4388890	4648550	4.84917e+06	5.268e+06	5.89076e+06	4.761e+06	4.23242e+06	4.8204e+06	5.2279e+06	4.49429e+06	5.0543e+06	4.73096e+06	4.57551e+06	5.68613e+06	1.03435	0.949974	1	1	0.905272	1.2019
RBSN	Q9H1K0	Rabenosyn-5 OS=Homo sapiens GN=RBSN PE=1 SV=2	1	1	3	2	3	5.61976	3268200	4422720	3822100	2992850	2709600	2531680	3.26277e+06	4.43008e+06	3.81575e+06	2.99783e+06	2.7051e+06	2.53589e+06	3.5176e+06	3.77944e+06	3.27393e+06	2.97892e+06	2.92438e+06	2.99133e+06	1.07443	1.26873	1	1	0.893233	1.00417
ISCU	B3KQ30|B4DNC9|F5H5N2|Q9H1K1	Iron-sulfur cluster assembly enzyme ISCU, mitochondrial OS=Homo sapiens GN=ISCU PE=1 SV=1|Iron-sulfur cluster assembly enzyme ISCU, mitochondrial OS=Homo sapiens GN=ISCU PE=1 SV=1|Iron-sulfur cluster assembly enzyme ISCU, mitochondrial OS=Homo sapiens GN=ISCU PE=1 SV=1|Iron-sulfur cluster assembly enzyme ISCU, mitochondrial OS=Homo sapiens GN=ISCU PE=1 SV=2	1	1	3	2	2	5.84394	2589650	3609510	3794030	3031530	3225780	2736270	2.56521e+06	3.6439e+06	3.75823e+06	3.06041e+06	3.19534e+06	2.76234e+06	2.76556e+06	3.10872e+06	3.22457e+06	3.0411e+06	3.45436e+06	3.25844e+06	0.857652	1.02223	1	1	1.07126	1.07147
GALNT3	C9J2C3|Q14435	Polypeptide N-acetylgalactosaminyltransferase 3 (Fragment) OS=Homo sapiens GN=GALNT3 PE=1 SV=1|Polypeptide N-acetylgalactosaminyltransferase 3 OS=Homo sapiens GN=GALNT3 PE=1 SV=2	1	1	3	2	2	6.23927	6817350	9125240	9262820	7390210	8206300	7247320	6.75115e+06	9.21472e+06	9.17287e+06	7.46268e+06	8.12661e+06	7.31839e+06	7.27842e+06	7.86136e+06	7.87036e+06	7.4156e+06	8.78538e+06	8.63274e+06	0.92479	1.06011	1	1	1.11626	1.16413
BCL10	A0A087WWW9|O95999	B-cell lymphoma/leukemia 10 OS=Homo sapiens GN=BCL10 PE=1 SV=1|B-cell lymphoma/leukemia 10 OS=Homo sapiens GN=BCL10 PE=1 SV=1	1	1	3	2	2	5.85535	2258960	1993010	2641670	2136690	2560420	1832990	2.01973e+06	2.22907e+06	2.36191e+06	2.38977e+06	2.28927e+06	2.0501e+06	2.17748e+06	1.90169e+06	2.02653e+06	2.37469e+06	2.47484e+06	2.41829e+06	1.07449	0.800814	1	1	1.22122	1.01836
PIP5K1A	A6PW57|Q99755|Q99755-3|Q99755-4	Phosphatidylinositol 4-phosphate 5-kinase type-1 alpha OS=Homo sapiens GN=PIP5K1A PE=1 SV=2|Phosphatidylinositol 4-phosphate 5-kinase type-1 alpha OS=Homo sapiens GN=PIP5K1A PE=1 SV=1|Isoform 3 of Phosphatidylinositol 4-phosphate 5-kinase type-1 alpha OS=Homo sapiens GN=PIP5K1A|Isoform 4 of Phosphatidylinositol 4-phosphate 5-kinase type-1 alpha OS=Homo sapiens GN=PIP5K1A	1	1	3	2	3	5.63831	2515270	3599510	2996050	4379260	3952240	2034630	2.5465e+06	3.55537e+06	3.03325e+06	4.32556e+06	4.00131e+06	2.00968e+06	2.74538e+06	3.03319e+06	2.60254e+06	4.29827e+06	4.32567e+06	2.37061e+06	1.05489	0.705678	1	1	1.6621	0.551526
LRCH3	Q96II8|Q96II8-2|Q96II8-3|Q96II8-4	Leucine-rich repeat and calponin homology domain-containing protein 3 OS=Homo sapiens GN=LRCH3 PE=1 SV=2|Isoform 2 of Leucine-rich repeat and calponin homology domain-containing protein 3 OS=Homo sapiens GN=LRCH3|Isoform 3 of Leucine-rich repeat and calponin homology domain-containing protein 3 OS=Homo sapiens GN=LRCH3|Isoform 4 of Leucine-rich repeat and calponin homology domain-containing prote…	1	1	3	2	2	5.76782	2244110	3225080	2569490	2418970	1895360	1933250	2.36786e+06	3.05652e+06	2.71119e+06	2.29254e+06	1.99988e+06	1.83221e+06	2.5528e+06	2.60761e+06	2.32621e+06	2.27808e+06	2.162e+06	2.16127e+06	1.09741	1.14465	1	1	0.929408	0.948722
DDX46	A0A0C4DG89|Q7L014	Probable ATP-dependent RNA helicase DDX46 OS=Homo sapiens GN=DDX46 PE=1 SV=1|Probable ATP-dependent RNA helicase DDX46 OS=Homo sapiens GN=DDX46 PE=1 SV=2	1	1	3	2	19	6.35166	47623500	61216700	56923500	38804300	38462500	45202800	4.78574e+07	6.09176e+07	5.7203e+07	3.86147e+07	3.86514e+07	4.49819e+07	5.15951e+07	5.19706e+07	4.90804e+07	3.83711e+07	4.17846e+07	5.30605e+07	1.05124	1.35442	1	1	0.851349	1.38282
DOCK7	H0Y7L2|Q96N67|Q96N67-2|Q96N67-3|Q96N67-4|Q96N67-5|Q96N67-6	Dedicator of cytokinesis protein 7 OS=Homo sapiens GN=DOCK7 PE=1 SV=2|Dedicator of cytokinesis protein 7 OS=Homo sapiens GN=DOCK7 PE=1 SV=4|Isoform 2 of Dedicator of cytokinesis protein 7 OS=Homo sapiens GN=DOCK7|Isoform 3 of Dedicator of cytokinesis protein 7 OS=Homo sapiens GN=DOCK7|Isoform 4 of Dedicator of cytokinesis protein 7 OS=Homo sapiens GN=DOCK7|Isoform 5 of Dedicator of cytokinesis pr…	1	1	3	2	8	6.00055	8720720	15557000	11350900	10441100	8830350	7451950	9.20695e+06	1.47354e+07	1.19838e+07	9.88969e+06	9.3227e+06	7.0584e+06	9.92603e+06	1.25712e+07	1.02821e+07	9.8273e+06	1.00784e+07	8.32606e+06	0.965367	1.27921	1	1	0.980188	0.847238
CROCC	Q5TZA2	Rootletin OS=Homo sapiens GN=CROCC PE=1 SV=1	1	1	3	2	3	5.3717	4117880	4012390	5846410	3904980	3274190	3319640	3.84221e+06	4.30027e+06	5.45503e+06	4.18515e+06	3.055e+06	3.55781e+06	4.1423e+06	3.66869e+06	4.68043e+06	4.15875e+06	3.30265e+06	4.19678e+06	0.885024	0.882162	1	1	0.705629	1.00915
MSN	P26038	Moesin OS=Homo sapiens GN=MSN PE=1 SV=3	1	1	3	2	17	7.44294	45288900	43725800	60608300	62132400	55176600	51077400	4.46333e+07	4.4368e+07	5.9731e+07	6.3045e+07	5.43779e+07	5.18276e+07	4.81193e+07	3.78517e+07	5.12494e+07	6.26473e+07	5.8786e+07	6.11356e+07	0.938924	0.604204	1	1	1.14706	0.975871
AK1	P00568|Q5T9B7	Adenylate kinase isoenzyme 1 OS=Homo sapiens GN=AK1 PE=1 SV=3|Adenylate kinase isoenzyme 1 OS=Homo sapiens GN=AK1 PE=1 SV=1	1	1	3	2	6	6.30026	6041750	5671020	8676810	5961720	5825410	5853870	5.6204e+06	6.09617e+06	8.07169e+06	6.40866e+06	5.41915e+06	6.29272e+06	6.05936e+06	5.20082e+06	6.92554e+06	6.36823e+06	5.85844e+06	7.42287e+06	0.87493	0.816683	1	1	0.845918	1.16561
GTF2E2	P29084	Transcription initiation factor IIE subunit beta OS=Homo sapiens GN=GTF2E2 PE=1 SV=1	1	1	3	2	3	5.83782	3588030	2729790	4726290	4157230	4365040	3040040	3.15935e+06	3.10019e+06	4.16161e+06	4.72131e+06	3.84352e+06	3.45253e+06	3.4061e+06	2.64486e+06	3.57068e+06	4.69153e+06	4.15509e+06	4.07259e+06	0.953907	0.563753	1	1	1.16367	0.868074
TBC1D2B	Q9UPU7|Q9UPU7-2	TBC1 domain family member 2B OS=Homo sapiens GN=TBC1D2B PE=1 SV=2|Isoform 2 of TBC1 domain family member 2B OS=Homo sapiens GN=TBC1D2B	1	1	3	2	2	5.48975	1009340	1513240	1213090	992058	893125	869545	1.03957e+06	1.46924e+06	1.24942e+06	963211	919873	844260	1.12076e+06	1.25345e+06	1.07201e+06	957134	994441	995886	1.04548	1.30959	1	1	0.927643	1.04049
MAP1LC3B2|MAP1LC3B|MAP1LC3A	A6NCE7|H3BTL1|Q9GZQ8|Q9H492|Q9H492-2	Microtubule-associated proteins 1A/1B light chain 3 beta 2 OS=Homo sapiens GN=MAP1LC3B2 PE=2 SV=1|Microtubule-associated protein 1 light chain 3 beta, isoform CRA_f OS=Homo sapiens GN=MAP1LC3B PE=3 SV=1|Microtubule-associated proteins 1A/1B light chain 3B OS=Homo sapiens GN=MAP1LC3B PE=1 SV=3|Microtubule-associated proteins 1A/1B light chain 3A OS=Homo sapiens GN=MAP1LC3A PE=1 SV=2|Isoform 2 of M…	1	1	3	2	2	6.41657	2399270	2067650	4208090	1956290	1487910	2068780	2.17634e+06	2.27945e+06	3.81709e+06	2.15668e+06	1.34966e+06	2.28069e+06	2.34631e+06	1.94467e+06	3.27508e+06	2.14308e+06	1.45907e+06	2.6903e+06	0.716415	0.907418	1	1	0.445506	1.25534
UCKL1	Q9NWZ5	Uridine-cytidine kinase-like 1 OS=Homo sapiens GN=UCKL1 PE=1 SV=2	1	1	3	2	2	5.7295	1879590	2099490	3055790	2338300	1614160	1938830	1.88785e+06	2.09031e+06	3.06921e+06	2.32807e+06	1.62125e+06	1.93035e+06	2.03529e+06	1.78331e+06	2.6334e+06	2.31339e+06	1.75267e+06	2.27703e+06	0.772877	0.770863	1	1	0.665556	0.984286
USP25	Q9UHP3|Q9UHP3-1|Q9UHP3-3	Ubiquitin carboxyl-terminal hydrolase 25 OS=Homo sapiens GN=USP25 PE=1 SV=4|Isoform USP25b of Ubiquitin carboxyl-terminal hydrolase 25 OS=Homo sapiens GN=USP25|Isoform USP25m of Ubiquitin carboxyl-terminal hydrolase 25 OS=Homo sapiens GN=USP25	1	1	3	2	2	5.43756	1051630	1752410	1751200	1082960	1241470	1073290	1.03158e+06	1.78648e+06	1.71781e+06	1.10401e+06	1.2178e+06	1.09415e+06	1.11214e+06	1.5241e+06	1.47388e+06	1.09705e+06	1.31651e+06	1.29066e+06	0.754567	1.38927	1	1	0.893228	1.17648
PFDN4	Q9NQP4	Prefoldin subunit 4 OS=Homo sapiens GN=PFDN4 PE=1 SV=1	1	1	3	2	2	5.62804	974895	637054	1074210	425375	315367	851277	918298	676317	1.01185e+06	451592	297059	903743	990019	576986	868169	448743	321139	1.06605e+06	1.14035	1.28578	1	1	0.369904	2.37564
DCTN1	E7EX90|Q14203|Q14203-3|Q14203-4|Q14203-6	Dynactin subunit 1 OS=Homo sapiens GN=DCTN1 PE=1 SV=1|Dynactin subunit 1 OS=Homo sapiens GN=DCTN1 PE=1 SV=3|Isoform 3 of Dynactin subunit 1 OS=Homo sapiens GN=DCTN1|Isoform 4 of Dynactin subunit 1 OS=Homo sapiens GN=DCTN1|Isoform 6 of Dynactin subunit 1 OS=Homo sapiens GN=DCTN1	1	1	3	2	18	6.78565	31853700	49538500	39915600	41586600	31775000	26716200	3.35382e+07	4.70503e+07	4.20265e+07	3.94978e+07	3.34554e+07	2.53743e+07	3.61576e+07	4.014e+07	3.60589e+07	3.92486e+07	3.61674e+07	2.99314e+07	1.00274	1.02271	1	1	1.00301	0.762611
HDAC7	C9J102|C9JNI4|F8VWY3|J3KPH8|Q8WUI4|Q8WUI4-3|Q8WUI4-4|Q8WUI4-5|Q8WUI4-6|Q8WUI4-7|Q8WUI4-8	Histone deacetylase 7 (Fragment) OS=Homo sapiens GN=HDAC7 PE=1 SV=1|Histone deacetylase 7 (Fragment) OS=Homo sapiens GN=HDAC7 PE=1 SV=2|Histone deacetylase 7 OS=Homo sapiens GN=HDAC7 PE=1 SV=1|Histone deacetylase OS=Homo sapiens GN=HDAC7 PE=1 SV=1|Histone deacetylase 7 OS=Homo sapiens GN=HDAC7 PE=1 SV=2|Isoform 3 of Histone deacetylase 7 OS=Homo sapiens GN=HDAC7|Isoform 4 of Histone deacetylase 7…	1	1	3	2	2	5.67496	1649820	2449630	2014760	1776870	2135670	1620990	1.64814e+06	2.45213e+06	2.01271e+06	1.77868e+06	2.13349e+06	1.62264e+06	1.77686e+06	2.09199e+06	1.72691e+06	1.76746e+06	2.30644e+06	1.91406e+06	1.02893	1.18361	1	1	1.33559	1.08294
HOOK3	Q86VS8	Protein Hook homolog 3 OS=Homo sapiens GN=HOOK3 PE=1 SV=2	1	1	3	2	4	5.8656	4916690	6520780	6770000	5052180	4993540	4325710	4.79219e+06	6.69019e+06	6.59857e+06	5.18344e+06	4.86709e+06	4.43809e+06	5.16647e+06	5.70761e+06	5.6616e+06	5.15074e+06	5.26163e+06	5.23516e+06	0.912546	1.10811	1	1	0.929355	1.01639
RPL36	Q9Y3U8	60S ribosomal protein L36 OS=Homo sapiens GN=RPL36 PE=1 SV=3	1	1	3	2	4	6.35132	8069580	7010200	9370860	6126970	6701360	6085060	7.22646e+06	7.82809e+06	8.39178e+06	6.84181e+06	6.00119e+06	6.79501e+06	7.79086e+06	6.67838e+06	7.20018e+06	6.79865e+06	6.48767e+06	8.01537e+06	1.08204	0.98231	1	1	0.901043	1.17896
MGAT4B	Q9UQ53|Q9UQ53-2	Alpha-1,3-mannosyl-glycoprotein 4-beta-N-acetylglucosaminyltransferase B OS=Homo sapiens GN=MGAT4B PE=1 SV=1|Isoform 2 of Alpha-1,3-mannosyl-glycoprotein 4-beta-N-acetylglucosaminyltransferase B OS=Homo sapiens GN=MGAT4B	1	1	3	2	2	5.54749	1746940	2779890	2860270	1802680	1489030	1797380	1.80348e+06	2.69274e+06	2.95284e+06	1.74617e+06	1.53722e+06	1.74103e+06	1.94433e+06	2.29726e+06	2.53355e+06	1.73515e+06	1.66183e+06	2.05371e+06	0.767435	1.32395	1	1	0.655931	1.18359
UBLCP1	Q8WVY7	Ubiquitin-like domain-containing CTD phosphatase 1 OS=Homo sapiens GN=UBLCP1 PE=1 SV=2	1	1	3	2	4	6.22875	4575750	4296030	4990900	4245060	4596670	3806570	4.27099e+06	4.60257e+06	4.65849e+06	4.54796e+06	4.29052e+06	4.07819e+06	4.60457e+06	3.92659e+06	3.99701e+06	4.51927e+06	4.63832e+06	4.81061e+06	1.152	0.868855	1	1	1.16045	1.06447
RECQL5	O94762|O94762-4	ATP-dependent DNA helicase Q5 OS=Homo sapiens GN=RECQL5 PE=1 SV=2|Isoform 4 of ATP-dependent DNA helicase Q5 OS=Homo sapiens GN=RECQL5	1	1	3	2	2	5.52998	1253180	2149830	1750930	1005010	1084510	1304390	1.28901e+06	2.09006e+06	1.801e+06	977071	1.11552e+06	1.26813e+06	1.38969e+06	1.7831e+06	1.54526e+06	970907	1.20595e+06	1.49588e+06	0.899322	1.83653	1	1	0.780417	1.5407
CD2AP	Q9Y5K6	CD2-associated protein OS=Homo sapiens GN=CD2AP PE=1 SV=1	1	1	3	2	6	6.28766	12391900	12741500	15463000	17460500	17632500	12195300	1.1947e+07	1.3216e+07	1.49078e+07	1.81107e+07	1.69994e+07	1.26495e+07	1.28801e+07	1.1275e+07	1.2791e+07	1.79965e+07	1.83775e+07	1.49212e+07	1.00697	0.62651	1	1	1.43675	0.82912
ATP6V1D	G3V559|Q9Y5K8	V-type proton ATPase subunit D OS=Homo sapiens GN=ATP6V1D PE=1 SV=1|V-type proton ATPase subunit D OS=Homo sapiens GN=ATP6V1D PE=1 SV=1	1	1	3	2	3	6.22081	10977300	7359740	15092700	5069250	4843540	9259690	9.53876e+06	8.46967e+06	1.31148e+07	5.83375e+06	4.20881e+06	1.06561e+07	1.02837e+07	7.22573e+06	1.12526e+07	5.79694e+06	4.54999e+06	1.25699e+07	0.913901	1.24647	1	1	0.40435	2.16837
GMPPA	Q96IJ6|Q96IJ6-2	Mannose-1-phosphate guanyltransferase alpha OS=Homo sapiens GN=GMPPA PE=1 SV=1|Isoform 2 of Mannose-1-phosphate guanyltransferase alpha OS=Homo sapiens GN=GMPPA	1	1	3	2	3	6.0194	3873930	5017630	5309590	4162850	3839820	3520930	3.82815e+06	5.07763e+06	5.24684e+06	4.21263e+06	3.79444e+06	3.56304e+06	4.12714e+06	4.33188e+06	4.50181e+06	4.18606e+06	4.10203e+06	4.20294e+06	0.916772	1.03484	1	1	0.911196	1.00403
CEP97	E9PG22|Q8IW35|Q8IW35-2	Centrosomal protein of 97 kDa OS=Homo sapiens GN=CEP97 PE=1 SV=1|Centrosomal protein of 97 kDa OS=Homo sapiens GN=CEP97 PE=1 SV=1|Isoform 2 of Centrosomal protein of 97 kDa OS=Homo sapiens GN=CEP97	1	1	3	2	3	5.70752	3289050	4757240	3127440	3666690	3519510	2560840	3.40629e+06	4.5935e+06	3.23892e+06	3.54048e+06	3.64497e+06	2.4727e+06	3.67233e+06	3.91885e+06	2.77901e+06	3.51815e+06	3.94044e+06	2.91678e+06	1.32145	1.1139	1	1	1.41793	0.829067
PDS5B	Q9NTI5|Q9NTI5-2	Sister chromatid cohesion protein PDS5 homolog B OS=Homo sapiens GN=PDS5B PE=1 SV=1|Isoform 2 of Sister chromatid cohesion protein PDS5 homolog B OS=Homo sapiens GN=PDS5B	1	1	3	2	9	6.3924	12302800	21335200	16765600	13658200	12223500	9221700	1.24342e+07	2.11097e+07	1.69447e+07	1.35139e+07	1.2354e+07	9.12425e+06	1.34053e+07	1.80094e+07	1.45386e+07	1.34286e+07	1.33555e+07	1.07629e+07	0.922052	1.34112	1	1	0.918625	0.801492
LETM1	O95202	LETM1 and EF-hand domain-containing protein 1, mitochondrial OS=Homo sapiens GN=LETM1 PE=1 SV=1	1	1	3	2	6	6.55032	12992800	13735800	17871900	10213400	8261310	10772100	1.24864e+07	1.42929e+07	1.71753e+07	1.06276e+07	7.93931e+06	1.1209e+07	1.34616e+07	1.21937e+07	1.47365e+07	1.05606e+07	8.58289e+06	1.32221e+07	0.913487	1.15464	1	1	0.582425	1.25202
KARS	Q15046	Lysine--tRNA ligase OS=Homo sapiens GN=KARS PE=1 SV=3	1	1	3	2	9	6.6141	8378300	11590000	10512300	12156500	9029180	7770980	8.83691e+06	1.09885e+07	1.10877e+07	1.15256e+07	9.52341e+06	7.36769e+06	9.52708e+06	9.37464e+06	9.5133e+06	1.14529e+07	1.02954e+07	8.6909e+06	1.00145	0.818538	1	1	1.08221	0.758838
TLN1	Q9Y490	Talin-1 OS=Homo sapiens GN=TLN1 PE=1 SV=3	1	1	3	2	52	7.40537	162396000	267244000	228460000	202600000	181961000	182096000	1.72977e+08	2.50896e+08	2.43346e+08	1.90207e+08	1.93817e+08	1.70957e+08	1.86487e+08	2.14047e+08	2.08792e+08	1.89007e+08	2.09529e+08	2.0166e+08	0.893173	1.13248	1	1	1.00353	1.06695
KIF3A	A0A087X011|E9PES4|J3KPF9|Q9Y496	Kinesin-like protein OS=Homo sapiens GN=KIF3A PE=1 SV=1|Kinesin-like protein OS=Homo sapiens GN=KIF3A PE=1 SV=1|Kinesin-like protein OS=Homo sapiens GN=KIF3A PE=1 SV=1|Kinesin-like protein KIF3A OS=Homo sapiens GN=KIF3A PE=1 SV=4	1	1	3	2	7	6.43222	9851100	12072500	12916700	11358900	10322800	9383940	9.81745e+06	1.21139e+07	1.28726e+07	1.13978e+07	1.02875e+07	9.4161e+06	1.05842e+07	1.03347e+07	1.10447e+07	1.13259e+07	1.11215e+07	1.11072e+07	0.958305	0.912483	1	1	1.00695	0.980687
SMYD4	Q8IYR2	SET and MYND domain-containing protein 4 OS=Homo sapiens GN=SMYD4 PE=2 SV=3	1	1	3	2	2	5.37463	1485730	2619460	2039640	2396120	1618350	1391340	1.6357e+06	2.37929e+06	2.24553e+06	2.17643e+06	1.78171e+06	1.26377e+06	1.76345e+06	2.02984e+06	1.92667e+06	2.1627e+06	1.92614e+06	1.49074e+06	0.915286	0.938571	1	1	0.999725	0.689297
L1CAM	P32004|P32004-2|P32004-3	Neural cell adhesion molecule L1 OS=Homo sapiens GN=L1CAM PE=1 SV=2|Isoform 2 of Neural cell adhesion molecule L1 OS=Homo sapiens GN=L1CAM|Isoform 3 of Neural cell adhesion molecule L1 OS=Homo sapiens GN=L1CAM	1	1	3	2	4	6.05329	5054820	3450400	6362490	4744910	5240900	3907080	4.30105e+06	4.05509e+06	5.41372e+06	5.57647e+06	4.45938e+06	4.59181e+06	4.63697e+06	3.45952e+06	4.64499e+06	5.54129e+06	4.82087e+06	5.41648e+06	0.998273	0.624317	1	1	1.03786	0.977476
MAPKAPK2	P49137	MAP kinase-activated protein kinase 2 OS=Homo sapiens GN=MAPKAPK2 PE=1 SV=1	1	1	3	2	2	5.61444	1885830	2552120	2140530	2013960	1935120	1690010	1.9195e+06	2.50736e+06	2.17874e+06	1.97864e+06	1.96967e+06	1.66037e+06	2.06941e+06	2.1391e+06	1.86937e+06	1.96615e+06	2.12933e+06	1.95856e+06	1.10701	1.08796	1	1	1.13906	0.996139
GCDH	Q92947|Q92947-2	Glutaryl-CoA dehydrogenase, mitochondrial OS=Homo sapiens GN=GCDH PE=1 SV=1|Isoform Short of Glutaryl-CoA dehydrogenase, mitochondrial OS=Homo sapiens GN=GCDH	1	1	3	2	2	5.7006	2406950	3219480	2842760	3424880	3234240	1873310	2.37945e+06	3.25668e+06	2.81029e+06	3.46446e+06	3.19729e+06	1.89496e+06	2.56529e+06	2.77837e+06	2.41124e+06	3.4426e+06	3.45648e+06	2.23528e+06	1.06389	0.807057	1	1	1.43349	0.649301
ROCK1	Q13464	Rho-associated protein kinase 1 OS=Homo sapiens GN=ROCK1 PE=1 SV=1	1	1	3	2	11	6.05313	14286300	19563600	16929400	15208700	13875700	12373600	1.45085e+07	1.92639e+07	1.71927e+07	1.49758e+07	1.40915e+07	1.21841e+07	1.56417e+07	1.64347e+07	1.47514e+07	1.48813e+07	1.52338e+07	1.43723e+07	1.06035	1.10438	1	1	1.0327	0.965796
MINA	Q8IUF8|Q8IUF8-4	Bifunctional lysine-specific demethylase and histidyl-hydroxylase MINA OS=Homo sapiens GN=MINA PE=1 SV=1|Isoform 4 of Bifunctional lysine-specific demethylase and histidyl-hydroxylase MINA OS=Homo sapiens GN=MINA	1	1	3	2	2	5.80459	3663760	3523490	3375700	2236080	2907750	3141920	3.44267e+06	3.74977e+06	3.17199e+06	2.37968e+06	2.73228e+06	3.3437e+06	3.71154e+06	3.19905e+06	2.72158e+06	2.36467e+06	2.95377e+06	3.94421e+06	1.36375	1.35285	1	1	1.08531	1.66797
DLST	P36957	Dihydrolipoyllysine-residue succinyltransferase component of 2-oxoglutarate dehydrogenase complex, mitochondrial OS=Homo sapiens GN=DLST PE=1 SV=4	1	1	3	2	7	6.63451	16084100	17155200	20206900	18491200	12847400	12609100	1.59693e+07	1.72785e+07	2.00627e+07	1.86241e+07	1.27557e+07	1.26998e+07	1.72165e+07	1.47408e+07	1.72138e+07	1.85066e+07	1.37897e+07	1.49806e+07	1.00016	0.796516	1	1	0.801083	0.80947
BID	P55957	BH3-interacting domain death agonist OS=Homo sapiens GN=BID PE=1 SV=1	1	1	3	2	2	6.6994	1823070	1848890	2973430	1835170	1301830	1460190	1.7187e+06	1.96117e+06	2.8032e+06	1.94661e+06	1.2273e+06	1.54886e+06	1.85293e+06	1.67313e+06	2.40516e+06	1.93433e+06	1.32679e+06	1.82703e+06	0.7704	0.864965	1	1	0.551643	0.944528
LZTFL1	Q9NQ48|Q9NQ48-2	Leucine zipper transcription factor-like protein 1 OS=Homo sapiens GN=LZTFL1 PE=1 SV=1|Isoform 2 of Leucine zipper transcription factor-like protein 1 OS=Homo sapiens GN=LZTFL1	1	1	3	2	5	6.14696	10925700	8336950	14471000	6217960	6918040	8872560	9.45681e+06	9.63189e+06	1.25255e+07	7.18377e+06	5.98796e+06	1.02507e+07	1.01954e+07	8.21726e+06	1.07469e+07	7.13845e+06	6.47336e+06	1.20917e+07	0.948683	1.15113	1	1	0.602346	1.69388
GTF3C4	Q9UKN8	General transcription factor 3C polypeptide 4 OS=Homo sapiens GN=GTF3C4 PE=1 SV=2	1	1	3	2	8	6.28412	13027200	22334300	15641000	14867600	14439800	12352600	1.37689e+07	2.11312e+07	1.65316e+07	1.40667e+07	1.5262e+07	1.16872e+07	1.48443e+07	1.80276e+07	1.41841e+07	1.39779e+07	1.64991e+07	1.37861e+07	1.04654	1.28972	1	1	1.16321	0.986277
ACAT1	P24752	Acetyl-CoA acetyltransferase, mitochondrial OS=Homo sapiens GN=ACAT1 PE=1 SV=1	1	1	3	2	9	6.79988	23551600	28754000	26294000	32565300	26203000	18217200	2.37486e+07	2.85155e+07	2.6514e+07	3.22951e+07	2.64222e+07	1.80661e+07	2.56034e+07	2.43274e+07	2.27491e+07	3.20914e+07	2.85641e+07	2.13107e+07	1.12547	0.758066	1	1	1.25561	0.664061
TCEB2	Q15370|Q15370-2	Transcription elongation factor B polypeptide 2 OS=Homo sapiens GN=TCEB2 PE=1 SV=1|Isoform 2 of Transcription elongation factor B polypeptide 2 OS=Homo sapiens GN=TCEB2	1	1	3	2	5	6.54246	9064050	8689230	14600500	6076220	7875630	9200600	7.98114e+06	9.86822e+06	1.28561e+07	6.90066e+06	6.9347e+06	1.0449e+07	8.60448e+06	8.41887e+06	1.10306e+07	6.85713e+06	7.49685e+06	1.23256e+07	0.780055	1.22775	1	1	0.679641	1.79748
MAP2K7	O14733|O14733-3|O14733-4	Dual specificity mitogen-activated protein kinase kinase 7 OS=Homo sapiens GN=MAP2K7 PE=1 SV=2|Isoform 3 of Dual specificity mitogen-activated protein kinase kinase 7 OS=Homo sapiens GN=MAP2K7|Isoform 4 of Dual specificity mitogen-activated protein kinase kinase 7 OS=Homo sapiens GN=MAP2K7	1	1	3	2	4	5.68324	4115060	5486840	4887140	5599080	4602540	4030230	4.31949e+06	5.22716e+06	5.12993e+06	5.33409e+06	4.83119e+06	3.83949e+06	4.65685e+06	4.45945e+06	4.4015e+06	5.30043e+06	5.22282e+06	4.52904e+06	1.05802	0.841336	1	1	1.1866	0.854466
LRPAP1	P30533	Alpha-2-macroglobulin receptor-associated protein OS=Homo sapiens GN=LRPAP1 PE=1 SV=1	1	1	3	2	12	6.80962	39086200	26509000	49830600	16077200	16490800	31725300	3.38375e+07	3.06209e+07	4.31391e+07	1.8571e+07	1.42763e+07	3.66464e+07	3.64803e+07	2.61237e+07	3.70135e+07	1.84539e+07	1.54336e+07	4.32279e+07	0.985594	1.41562	1	1	0.416973	2.34249
AQR	O60306	Intron-binding protein aquarius OS=Homo sapiens GN=AQR PE=1 SV=4	1	1	3	2	8	6.2389	10209900	17722600	14452500	10555500	9494020	10035400	1.07204e+07	1.68787e+07	1.51751e+07	1.00529e+07	9.96868e+06	9.55756e+06	1.15576e+07	1.43998e+07	1.30203e+07	9.98947e+06	1.07768e+07	1.12741e+07	0.887665	1.44149	1	1	0.827692	1.12859
ARID1B	Q8NFD5|Q8NFD5-2|Q8NFD5-3	AT-rich interactive domain-containing protein 1B OS=Homo sapiens GN=ARID1B PE=1 SV=2|Isoform 2 of AT-rich interactive domain-containing protein 1B OS=Homo sapiens GN=ARID1B|Isoform 3 of AT-rich interactive domain-containing protein 1B OS=Homo sapiens GN=ARID1B	1	1	3	2	4	5.69383	3027510	6044270	4511360	3662790	2554030	2364290	3.23935e+06	5.64899e+06	4.82703e+06	3.42325e+06	2.73274e+06	2.20967e+06	3.49235e+06	4.81933e+06	4.14161e+06	3.40166e+06	2.95427e+06	2.60652e+06	0.843235	1.41676	1	1	0.713313	0.76625
PEX14	O75381|O75381-2	Peroxisomal membrane protein PEX14 OS=Homo sapiens GN=PEX14 PE=1 SV=1|Isoform 2 of Peroxisomal membrane protein PEX14 OS=Homo sapiens GN=PEX14	1	1	3	2	2	5.74726	847247	692824	1020260	681521	533334	689858	799589	734118	962870	722141	503334	730975	862039	626298	826146	717586	544136	862255	1.04345	0.872785	1	1	0.658643	1.20161
GNPAT	O15228|O15228-2	Dihydroxyacetone phosphate acyltransferase OS=Homo sapiens GN=GNPAT PE=1 SV=1|Isoform 2 of Dihydroxyacetone phosphate acyltransferase OS=Homo sapiens GN=GNPAT	1	1	3	2	3	5.737	4383870	7350780	5791180	4729200	4444590	3365240	4.41033e+06	7.30668e+06	5.82613e+06	4.70083e+06	4.47142e+06	3.34505e+06	4.75478e+06	6.23355e+06	4.99885e+06	4.67117e+06	4.83388e+06	3.94581e+06	0.951177	1.33447	1	1	0.967	0.844715
REXO2	F5GYG5|H0YG54|H0YGR4|Q9Y3B8|Q9Y3B8-2|Q9Y3B8-3	Oligoribonuclease, mitochondrial OS=Homo sapiens GN=REXO2 PE=1 SV=1|Oligoribonuclease, mitochondrial OS=Homo sapiens GN=REXO2 PE=1 SV=2|Oligoribonuclease, mitochondrial (Fragment) OS=Homo sapiens GN=REXO2 PE=1 SV=1|Oligoribonuclease, mitochondrial OS=Homo sapiens GN=REXO2 PE=1 SV=3|Isoform 2 of Oligoribonuclease, mitochondrial OS=Homo sapiens GN=REXO2|Isoform 3 of Oligoribonuclease, mitochondrial…	1	1	3	2	2	5.98405	1892780	1990020	3209240	2959400	2731170	2536840	1.86002e+06	2.02507e+06	3.15369e+06	3.01153e+06	2.6839e+06	2.58152e+06	2.00529e+06	1.72765e+06	2.70588e+06	2.99253e+06	2.90146e+06	3.04515e+06	0.741086	0.577321	1	1	1.07228	1.01759
BLVRA	P53004	Biliverdin reductase A OS=Homo sapiens GN=BLVRA PE=1 SV=2	1	1	3	2	5	6.41098	4495580	6377310	5486050	6363470	5016760	3694720	4.64187e+06	6.17633e+06	5.66457e+06	6.16292e+06	5.18001e+06	3.57828e+06	5.00441e+06	5.26921e+06	4.86022e+06	6.12404e+06	5.59992e+06	4.22092e+06	1.02967	0.860414	1	1	1.15219	0.689238
SEPT2	B5MCX3|Q15019|Q15019-2	Septin-2 OS=Homo sapiens GN=SEPT2 PE=1 SV=1|Septin-2 OS=Homo sapiens GN=SEPT2 PE=1 SV=1|Isoform 2 of Septin-2 OS=Homo sapiens GN=SEPT2	1	1	3	2	7	6.48206	8996320	9337590	11558200	9203290	8018630	7617650	8.64083e+06	9.72174e+06	1.11015e+07	9.58192e+06	7.70177e+06	7.93104e+06	9.31569e+06	8.29391e+06	9.52511e+06	9.52147e+06	8.3261e+06	9.35543e+06	0.978014	0.871075	1	1	0.874121	0.982561
PFDN5	H3BPF6|Q99471	Prefoldin subunit 5 (Fragment) OS=Homo sapiens GN=PFDN5 PE=1 SV=1|Prefoldin subunit 5 OS=Homo sapiens GN=PFDN5 PE=1 SV=2	1	1	3	2	3	5.9177	3817740	3263150	7176910	2707750	2440370	3862520	3.41292e+06	3.65021e+06	6.41589e+06	3.02893e+06	2.1816e+06	4.32067e+06	3.67947e+06	3.1141e+06	5.50486e+06	3.00982e+06	2.35845e+06	5.09665e+06	0.668405	1.03465	1	1	0.42843	1.69334
CUL4B	K4DI93|Q13620|Q13620-1	Cullin 4B, isoform CRA_e OS=Homo sapiens GN=CUL4B PE=1 SV=1|Cullin-4B OS=Homo sapiens GN=CUL4B PE=1 SV=4|Isoform 2 of Cullin-4B OS=Homo sapiens GN=CUL4B	1	1	3	2	12	6.6668	17937200	28224500	26334300	21835300	19394300	20281900	1.88906e+07	2.68001e+07	2.7734e+07	2.07333e+07	2.04251e+07	1.92583e+07	2.0366e+07	2.28639e+07	2.37959e+07	2.06025e+07	2.20808e+07	2.2717e+07	0.855861	1.10976	1	1	0.927928	1.10263
AP1S2	F6SFB5|P56377	AP-1 complex subunit sigma-2 OS=Homo sapiens GN=AP1S2 PE=1 SV=1|AP-1 complex subunit sigma-2 OS=Homo sapiens GN=AP1S2 PE=1 SV=1	1	1	3	2	2	6.01684	1116290	1116500	1142660	1230500	954036	900742	1.11941e+06	1.11338e+06	1.14586e+06	1.22707e+06	956706	898228	1.20684e+06	949862	983150	1.21933e+06	1.03426e+06	1.05955e+06	1.22753	0.779006	1	1	1.05199	0.868961
PSMB1	P20618	Proteasome subunit beta type-1 OS=Homo sapiens GN=PSMB1 PE=1 SV=2	1	1	3	2	5	6.62931	5011410	5508130	5835980	4743560	5242320	5667800	4.9825e+06	5.54009e+06	5.80232e+06	4.77108e+06	5.21208e+06	5.70068e+06	5.37165e+06	4.72642e+06	4.97841e+06	4.74098e+06	5.63459e+06	6.7245e+06	1.07899	0.996928	1	1	1.1318	1.41838
PCBP1	Q15365	Poly(rC)-binding protein 1 OS=Homo sapiens GN=PCBP1 PE=1 SV=2	1	1	3	2	4	6.67687	7080740	9870450	8931540	7237880	6618940	5248140	6.95193e+06	1.00533e+07	8.76906e+06	7.37199e+06	6.49853e+06	5.34538e+06	7.49489e+06	8.57681e+06	7.52389e+06	7.32548e+06	7.02532e+06	6.30539e+06	0.996146	1.17082	1	1	0.933736	0.860747
TMED2	F5GX39|Q15363	Transmembrane emp24 domain-containing protein 2 OS=Homo sapiens GN=TMED2 PE=1 SV=1|Transmembrane emp24 domain-containing protein 2 OS=Homo sapiens GN=TMED2 PE=1 SV=1	1	1	3	2	2	6.96798	20344700	18416200	26061100	14670600	18081800	23978200	1.90582e+07	1.96594e+07	2.44131e+07	1.56609e+07	1.69384e+07	2.55969e+07	2.05466e+07	1.6772e+07	2.09465e+07	1.55622e+07	1.83114e+07	3.01939e+07	0.98091	1.07774	1	1	0.8742	1.94022
IFIH1	Q9BYX4|Q9BYX4-2	Interferon-induced helicase C domain-containing protein 1 OS=Homo sapiens GN=IFIH1 PE=1 SV=3|Isoform 2 of Interferon-induced helicase C domain-containing protein 1 OS=Homo sapiens GN=IFIH1	1	1	3	2	2	5.52646	1249890	1474970	1277320	900733	1131820	1211610	1.22604e+06	1.50366e+06	1.25294e+06	918256	1.11022e+06	1.23518e+06	1.32179e+06	1.28282e+06	1.07503e+06	912463	1.20022e+06	1.45701e+06	1.22954	1.40589	1	1	1.11645	1.59679
ZC3H15	Q8WU90	Zinc finger CCCH domain-containing protein 15 OS=Homo sapiens GN=ZC3H15 PE=1 SV=1	1	1	3	2	6	6.53695	7966550	6624600	8695270	7795130	8437880	7037590	7.35993e+06	7.17061e+06	8.03316e+06	8.43762e+06	7.79537e+06	7.61764e+06	7.93475e+06	6.11747e+06	6.89248e+06	8.38439e+06	8.42729e+06	8.98574e+06	1.15122	0.729626	1	1	1.22268	1.07172
ACBD5	B7Z2R7|Q5T8D3|Q5T8D3-2|Q5T8D3-3|Q5T8D3-4	Acyl-CoA-binding domain-containing protein 5 OS=Homo sapiens GN=ACBD5 PE=1 SV=1|Acyl-CoA-binding domain-containing protein 5 OS=Homo sapiens GN=ACBD5 PE=1 SV=1|Isoform 2 of Acyl-CoA-binding domain-containing protein 5 OS=Homo sapiens GN=ACBD5|Isoform 3 of Acyl-CoA-binding domain-containing protein 5 OS=Homo sapiens GN=ACBD5|Isoform 4 of Acyl-CoA-binding domain-containing protein 5 OS=Homo sapiens…	1	1	3	2	2	5.76179	1486490	1059130	2127260	1230940	1022770	1420710	1.35462e+06	1.16224e+06	1.93854e+06	1.35077e+06	932037	1.55901e+06	1.46042e+06	991538	1.66328e+06	1.34225e+06	1.00759e+06	1.83901e+06	0.878035	0.738714	1	1	0.605786	1.37009
TGM2	P21980	Protein-glutamine gamma-glutamyltransferase 2 OS=Homo sapiens GN=TGM2 PE=1 SV=2	1	1	3	2	2	6.43184	3899520	6630630	4471640	4518560	4424550	3386260	4.08162e+06	6.33481e+06	4.68046e+06	4.31697e+06	4.63117e+06	3.23518e+06	4.4004e+06	5.40442e+06	4.01585e+06	4.28973e+06	5.00658e+06	3.81621e+06	1.09576	1.25985	1	1	1.24671	0.889615
NELFB	A0A0X1KG71	Negative elongation factor B OS=Homo sapiens GN=NELFB PE=1 SV=1	1	1	3	2	5	6.37065	16441800	25680100	24725400	18274800	15014200	16383500	1.70868e+07	2.47108e+07	2.56953e+07	1.7585e+07	1.56032e+07	1.57651e+07	1.84213e+07	2.10815e+07	2.20467e+07	1.74741e+07	1.6868e+07	1.85964e+07	0.835558	1.20645	1	1	0.765104	1.06423
RBM22	Q9NW64	Pre-mRNA-splicing factor RBM22 OS=Homo sapiens GN=RBM22 PE=1 SV=1	1	1	3	2	6	6.22114	12324300	16722500	15067700	12773100	14149500	11130400	1.21205e+07	1.70036e+07	1.48186e+07	1.29878e+07	1.39156e+07	1.13175e+07	1.30672e+07	1.45063e+07	1.27144e+07	1.29059e+07	1.50436e+07	1.33501e+07	1.02775	1.12401	1	1	1.18319	1.03442
P4HA2	O15460|O15460-2	Prolyl 4-hydroxylase subunit alpha-2 OS=Homo sapiens GN=P4HA2 PE=1 SV=1|Isoform IIa of Prolyl 4-hydroxylase subunit alpha-2 OS=Homo sapiens GN=P4HA2	1	1	3	2	7	6.38342	13621400	18479300	17312200	19157100	19871000	15058600	1.39173e+07	1.80864e+07	1.76883e+07	1.87497e+07	2.03027e+07	1.47384e+07	1.50043e+07	1.543e+07	1.51766e+07	1.86315e+07	2.19485e+07	1.73853e+07	0.988644	0.82817	1	1	1.4462	0.933118
PBRM1	Q86U86|Q86U86-2|Q86U86-4|Q86U86-5|Q86U86-7|Q86U86-8|Q86U86-9	Protein polybromo-1 OS=Homo sapiens GN=PBRM1 PE=1 SV=1|Isoform 2 of Protein polybromo-1 OS=Homo sapiens GN=PBRM1|Isoform 4 of Protein polybromo-1 OS=Homo sapiens GN=PBRM1|Isoform 5 of Protein polybromo-1 OS=Homo sapiens GN=PBRM1|Isoform 7 of Protein polybromo-1 OS=Homo sapiens GN=PBRM1|Isoform 8 of Protein polybromo-1 OS=Homo sapiens GN=PBRM1|Isoform 9 of Protein polybromo-1 OS=Homo sapiens GN=PB…	1	1	3	2	6	6.22459	9337190	14087500	11165900	11048200	8829590	7319790	9.67487e+06	1.35958e+07	1.15697e+07	1.06626e+07	9.14891e+06	7.06431e+06	1.04305e+07	1.1599e+07	9.92686e+06	1.05953e+07	9.89055e+06	8.33303e+06	1.05073	1.09473	1	1	0.996342	0.786482
HNRNPH1	D6RAM1|E9PCY7|G8JLB6|P31943	Heterogeneous nuclear ribonucleoprotein H (Fragment) OS=Homo sapiens GN=HNRNPH1 PE=1 SV=1|Heterogeneous nuclear ribonucleoprotein H OS=Homo sapiens GN=HNRNPH1 PE=1 SV=1|Heterogeneous nuclear ribonucleoprotein H OS=Homo sapiens GN=HNRNPH1 PE=1 SV=1|Heterogeneous nuclear ribonucleoprotein H OS=Homo sapiens GN=HNRNPH1 PE=1 SV=4	1	1	3	2	6	6.93094	5354160	5041310	6527110	6403020	5940820	4135420	4.9742e+06	5.4264e+06	6.06391e+06	6.89213e+06	5.51922e+06	4.45131e+06	5.36269e+06	4.62943e+06	5.20285e+06	6.84865e+06	5.96663e+06	5.25075e+06	1.03072	0.675962	1	1	1.1468	0.766684
NUP93	H3BVG0|Q8N1F7	Nuclear pore complex protein Nup93 OS=Homo sapiens GN=NUP93 PE=1 SV=1|Nuclear pore complex protein Nup93 OS=Homo sapiens GN=NUP93 PE=1 SV=2	1	1	3	2	21	6.76637	30932200	49541200	41887900	35850800	32388500	29726300	3.21388e+07	4.76812e+07	4.35219e+07	3.45048e+07	3.36519e+07	2.86102e+07	3.46489e+07	4.06783e+07	3.7342e+07	3.42871e+07	3.63799e+07	3.37485e+07	0.927882	1.1864	1	1	0.974236	0.984291
S100A11	P31949	Protein S100-A11 OS=Homo sapiens GN=S100A11 PE=1 SV=2	1	1	3	2	3	7.21716	11706700	16021000	21846600	17838500	10829900	14269900	1.24864e+07	1.50205e+07	2.33017e+07	1.67245e+07	1.15512e+07	1.33788e+07	1.34617e+07	1.28145e+07	1.9993e+07	1.6619e+07	1.24876e+07	1.57816e+07	0.673319	0.771072	1	1	0.624601	0.949608
GRSF1	F5H5I6|Q12849	G-rich sequence factor 1 OS=Homo sapiens GN=GRSF1 PE=1 SV=2|G-rich sequence factor 1 OS=Homo sapiens GN=GRSF1 PE=1 SV=3	1	1	3	2	6	6.23638	6265440	8312520	7791870	8006100	7424920	6301840	6.41959e+06	8.11291e+06	7.98358e+06	7.81385e+06	7.6076e+06	6.15051e+06	6.92098e+06	6.92137e+06	6.84994e+06	7.76455e+06	8.2243e+06	7.25512e+06	1.01037	0.891406	1	1	1.20064	0.93439
ILKAP	Q9H0C8	Integrin-linked kinase-associated serine/threonine phosphatase 2C OS=Homo sapiens GN=ILKAP PE=1 SV=1	1	1	3	2	7	6.23297	13824600	21103900	16546200	17449600	19164000	13559400	1.41279e+07	2.06508e+07	1.69092e+07	1.7075e+07	1.95845e+07	1.32683e+07	1.52313e+07	1.76178e+07	1.45082e+07	1.69673e+07	2.1172e+07	1.56512e+07	1.04984	1.03834	1	1	1.45932	0.922437
HACD2	Q6Y1H2	Very-long-chain (3R)-3-hydroxyacyl-CoA dehydratase 2 OS=Homo sapiens GN=HACD2 PE=1 SV=1	1	1	3	2	2	6.30484	2365000	3607640	3549970	3486420	2458440	2018860	2.44811e+06	3.48517e+06	3.67471e+06	3.36807e+06	2.54483e+06	1.95033e+06	2.63931e+06	2.97331e+06	3.15292e+06	3.34682e+06	2.75112e+06	2.3006e+06	0.837099	0.888397	1	1	0.872563	0.687398
GPD2	P43304	Glycerol-3-phosphate dehydrogenase, mitochondrial OS=Homo sapiens GN=GPD2 PE=1 SV=3	1	1	3	2	7	6.39838	8079850	12879900	10576600	10328100	8744490	8407710	8.64154e+06	1.20427e+07	1.13119e+07	9.65679e+06	9.35238e+06	7.86122e+06	9.31646e+06	1.0274e+07	9.70562e+06	9.59587e+06	1.01105e+07	9.27306e+06	0.959904	1.07067	1	1	1.04172	0.96636
SSR1	E9PAL7|P43307	Translocon-associated protein subunit alpha OS=Homo sapiens GN=SSR1 PE=1 SV=1|Translocon-associated protein subunit alpha OS=Homo sapiens GN=SSR1 PE=1 SV=3	1	1	3	2	2	5.48203	2124420	1997350	3703910	2264170	1697820	2399930	2.05212e+06	2.06772e+06	3.57785e+06	2.34395e+06	1.64004e+06	2.48449e+06	2.21239e+06	1.76404e+06	3.06981e+06	2.32916e+06	1.77298e+06	2.93069e+06	0.720693	0.757371	1	1	0.577555	1.25826
MTA3	E7EQY4|E7EV10|Q9BTC8|Q9BTC8-2	Metastasis-associated protein MTA3 OS=Homo sapiens GN=MTA3 PE=1 SV=1|Metastasis-associated protein MTA3 OS=Homo sapiens GN=MTA3 PE=1 SV=1|Metastasis-associated protein MTA3 OS=Homo sapiens GN=MTA3 PE=1 SV=2|Isoform 2 of Metastasis-associated protein MTA3 OS=Homo sapiens GN=MTA3	1	1	3	2	2	6.18417	2202700	2979980	2830830	2059910	2218250	1747620	2.11135e+06	3.10891e+06	2.71343e+06	2.14903e+06	2.12625e+06	1.82323e+06	2.27625e+06	2.65231e+06	2.32813e+06	2.13548e+06	2.29862e+06	2.15068e+06	0.977715	1.24202	1	1	0.987321	1.00712
VPS50	Q96JG6|Q96JG6-3	Syndetin OS=Homo sapiens GN=VPS50 PE=1 SV=3|Isoform 3 of Syndetin OS=Homo sapiens GN=VPS50	1	1	3	2	3	5.50941	3623350	5649040	4266400	2980300	2661910	3230200	3.79571e+06	5.39252e+06	4.46935e+06	2.84496e+06	2.78854e+06	3.08352e+06	4.09217e+06	4.60052e+06	3.83472e+06	2.82702e+06	3.01459e+06	3.6373e+06	1.06713	1.62734	1	1	0.786129	1.28662
GNA13	Q14344	Guanine nucleotide-binding protein subunit alpha-13 OS=Homo sapiens GN=GNA13 PE=1 SV=2	1	1	3	2	5	5.88346	4757120	7509410	6329770	5249760	4634450	4792720	5.00354e+06	7.13959e+06	6.65765e+06	4.99122e+06	4.87451e+06	4.55669e+06	5.39432e+06	6.091e+06	5.71229e+06	4.95973e+06	5.26965e+06	5.37505e+06	0.944336	1.22809	1	1	0.922512	1.08374
RPS12	P25398	40S ribosomal protein S12 OS=Homo sapiens GN=RPS12 PE=1 SV=3	1	1	3	2	3	6.63354	7316910	7178330	10424600	7806240	6279720	7071870	7.08935e+06	7.40875e+06	1.01004e+07	8.05681e+06	6.08442e+06	7.29887e+06	7.64304e+06	6.32063e+06	8.66617e+06	8.00598e+06	6.57764e+06	8.60971e+06	0.88194	0.789488	1	1	0.759002	1.07541
RMDN1	E5RH53|Q96DB5	Regulator of microtubule dynamics protein 1 OS=Homo sapiens GN=RMDN1 PE=1 SV=1|Regulator of microtubule dynamics protein 1 OS=Homo sapiens GN=RMDN1 PE=1 SV=1	1	1	3	2	2	5.39108	1553710	1766710	2542910	1204430	1357850	1161830	1.3655e+06	2.01021e+06	2.23488e+06	1.37044e+06	1.19337e+06	1.32196e+06	1.47215e+06	1.71498e+06	1.91753e+06	1.36179e+06	1.29011e+06	1.55938e+06	0.767732	1.25935	1	1	0.672795	1.1451
SNU13	P55769	NHP2-like protein 1 OS=Homo sapiens GN=SNU13 PE=1 SV=3	1	1	3	2	4	6.68547	3548490	4218460	5219900	4532180	3729130	3332550	3.50104e+06	4.27563e+06	5.15011e+06	4.5936e+06	3.67927e+06	3.37771e+06	3.77448e+06	3.64767e+06	4.41881e+06	4.56462e+06	3.97752e+06	3.98433e+06	0.854185	0.799117	1	1	0.900134	0.872873
ARCN1	B0YIW6|P48444	Archain 1, isoform CRA_a OS=Homo sapiens GN=ARCN1 PE=1 SV=1|Coatomer subunit delta OS=Homo sapiens GN=ARCN1 PE=1 SV=1	1	1	3	2	12	7.35988	62206700	85885700	76939500	74658600	75339200	60992300	6.30544e+07	8.47311e+07	7.79879e+07	7.36549e+07	7.63658e+07	6.01724e+07	6.7979e+07	7.22867e+07	6.69139e+07	7.31903e+07	8.25563e+07	7.0979e+07	1.01592	0.987654	1	1	1.23377	0.969788
SPDL1	Q96EA4|Q96EA4-3	Protein Spindly OS=Homo sapiens GN=SPDL1 PE=1 SV=2|Isoform 3 of Protein Spindly OS=Homo sapiens GN=SPDL1	1	1	3	2	2	5.65479	1570090	2260330	2111510	1334820	1855630	1529530	1.49663e+06	2.37127e+06	2.01272e+06	1.40034e+06	1.76881e+06	1.6046e+06	1.61352e+06	2.023e+06	1.72692e+06	1.3915e+06	1.9122e+06	1.89278e+06	0.934334	1.45383	1	1	1.10729	1.36024
KHDRBS1	Q07666|Q07666-2	KH domain-containing, RNA-binding, signal transduction-associated protein 1 OS=Homo sapiens GN=KHDRBS1 PE=1 SV=1|Isoform 2 of KH domain-containing, RNA-binding, signal transduction-associated protein 1 OS=Homo sapiens GN=KHDRBS1	1	1	3	2	3	6.28519	6660590	6774570	8955350	9307590	7588200	5358820	6.34388e+06	7.11278e+06	8.52953e+06	9.77226e+06	7.22738e+06	5.62635e+06	6.83935e+06	6.06813e+06	7.31837e+06	9.71061e+06	7.81326e+06	6.63682e+06	0.934546	0.624897	1	1	1.06762	0.683461
ABR	A0A0G2JQ41|Q12979|Q12979-2|Q12979-4	Active breakpoint cluster region-related protein (Fragment) OS=Homo sapiens GN=ABR PE=1 SV=1|Active breakpoint cluster region-related protein OS=Homo sapiens GN=ABR PE=2 SV=2|Isoform Short of Active breakpoint cluster region-related protein OS=Homo sapiens GN=ABR|Isoform 4 of Active breakpoint cluster region-related protein OS=Homo sapiens GN=ABR	1	1	3	2	5	5.90862	4678910	7942930	6233440	5976060	5310880	4639570	4.96155e+06	7.49046e+06	6.60998e+06	5.63563e+06	5.63169e+06	4.37527e+06	5.34905e+06	6.39034e+06	5.67139e+06	5.60008e+06	6.08821e+06	5.16105e+06	0.943165	1.14112	1	1	1.0735	0.921604
AIFM1	O95831|O95831-3	Apoptosis-inducing factor 1, mitochondrial OS=Homo sapiens GN=AIFM1 PE=1 SV=1|Isoform 3 of Apoptosis-inducing factor 1, mitochondrial OS=Homo sapiens GN=AIFM1	1	1	3	2	8	6.61439	23020600	24640900	27008300	25094300	24439400	20158300	2.22731e+07	2.54679e+07	2.61313e+07	2.59365e+07	2.36458e+07	2.08349e+07	2.40126e+07	2.17274e+07	2.24207e+07	2.57729e+07	2.55626e+07	2.45767e+07	1.071	0.843034	1	1	1.14013	0.953587
PPP1R10	Q96QC0	Serine/threonine-protein phosphatase 1 regulatory subunit 10 OS=Homo sapiens GN=PPP1R10 PE=1 SV=1	1	1	3	2	4	5.78909	4854990	5573480	5584330	4283970	3819910	4127750	4.81505e+06	5.61971e+06	5.53839e+06	4.31951e+06	3.78848e+06	4.16199e+06	5.19111e+06	4.79435e+06	4.75196e+06	4.29226e+06	4.09559e+06	4.90947e+06	1.09242	1.11698	1	1	0.861874	1.1438
NDUFAF7	B4E0W7|C9JEL7|C9JP36|C9JS27|Q7L592|Q7L592-2	NADH dehydrogenase [ubiquinone] complex I, assembly factor 7 OS=Homo sapiens GN=NDUFAF7 PE=1 SV=1|NADH dehydrogenase [ubiquinone] complex I, assembly factor 7 (Fragment) OS=Homo sapiens GN=NDUFAF7 PE=1 SV=1|NADH dehydrogenase [ubiquinone] complex I, assembly factor 7 (Fragment) OS=Homo sapiens GN=NDUFAF7 PE=1 SV=1|NADH dehydrogenase [ubiquinone] complex I, assembly factor 7 (Fragment) OS=Homo sap…	1	1	3	2	2	5.63447	2433170	2664850	2852820	3139500	2616330	2395910	2.47353e+06	2.62137e+06	2.90014e+06	3.08828e+06	2.65972e+06	2.35682e+06	2.66671e+06	2.23637e+06	2.48833e+06	3.0688e+06	2.87533e+06	2.78009e+06	1.07169	0.728746	1	1	1.15553	0.905924
MRPL21	Q7Z2W9|Q7Z2W9-2	39S ribosomal protein L21, mitochondrial OS=Homo sapiens GN=MRPL21 PE=1 SV=2|Isoform 2 of 39S ribosomal protein L21, mitochondrial OS=Homo sapiens GN=MRPL21	1	1	3	2	2	6.13904	2657020	3006170	3503100	3533670	2579780	1975630	2.59805e+06	3.0744e+06	3.42535e+06	3.61388e+06	2.52252e+06	2.02047e+06	2.80096e+06	2.62287e+06	2.93896e+06	3.59108e+06	2.72701e+06	2.38334e+06	0.953044	0.730384	1	1	0.92788	0.663684
NES	P48681	Nestin OS=Homo sapiens GN=NES PE=1 SV=2	1	1	3	2	12	6.2118	20726200	37361200	23871100	14506500	5136130	6402420	2.18308e+07	3.54708e+07	2.51433e+07	1.37725e+07	5.40986e+06	6.07847e+06	2.35358e+07	3.02612e+07	2.15731e+07	1.36856e+07	5.8484e+06	7.17014e+06	1.09098	2.21117	1	1	0.271097	0.523918
ARMC9	A0A087X1I8|Q7Z3E5|Q7Z3E5-2	LisH domain-containing protein ARMC9 OS=Homo sapiens GN=ARMC9 PE=1 SV=1|LisH domain-containing protein ARMC9 OS=Homo sapiens GN=ARMC9 PE=1 SV=2|Isoform 2 of LisH domain-containing protein ARMC9 OS=Homo sapiens GN=ARMC9	1	1	3	2	2	6.14012	4659690	7824840	4486740	4975550	4493340	4118900	5.09406e+06	7.15762e+06	4.90498e+06	4.55129e+06	4.9122e+06	3.76768e+06	5.49191e+06	6.10638e+06	4.2085e+06	4.52258e+06	5.3104e+06	4.44434e+06	1.30496	1.3502	1	1	1.26183	0.982702
ANXA7	P20073|P20073-2	Annexin A7 OS=Homo sapiens GN=ANXA7 PE=1 SV=3|Isoform 2 of Annexin A7 OS=Homo sapiens GN=ANXA7	1	1	3	2	7	6.84998	9151320	12537100	13561500	8625550	10071600	10570300	9.016e+06	1.27253e+07	1.3361e+07	8.75501e+06	9.92267e+06	1.07289e+07	9.72017e+06	1.08563e+07	1.14638e+07	8.69978e+06	1.0727e+07	1.26558e+07	0.847904	1.24788	1	1	0.935734	1.45473
PAK2	Q13177	Serine/threonine-protein kinase PAK 2 OS=Homo sapiens GN=PAK2 PE=1 SV=3	1	1	3	2	3	6.04125	7435970	9814230	7785860	12105700	10898600	6163070	7.6227e+06	9.57381e+06	7.98138e+06	1.18091e+07	1.11723e+07	6.01209e+06	8.21805e+06	8.16771e+06	6.84805e+06	1.17346e+07	1.20779e+07	7.09184e+06	1.20006	0.696033	1	1	1.76371	0.60435
KIAA0391	O15091|O15091-2	Mitochondrial ribonuclease P protein 3 OS=Homo sapiens GN=KIAA0391 PE=1 SV=2|Isoform 2 of Mitochondrial ribonuclease P protein 3 OS=Homo sapiens GN=KIAA0391	1	1	3	2	3	5.74292	2085500	2878440	2799340	1993080	1642810	2073900	2.16179e+06	2.77686e+06	2.90174e+06	1.92275e+06	1.7029e+06	2.00071e+06	2.33063e+06	2.36903e+06	2.4897e+06	1.91062e+06	1.84095e+06	2.36003e+06	0.936106	1.23993	1	1	0.739424	1.23522
SMC1A	G8JLG1|Q14683	Structural maintenance of chromosomes protein OS=Homo sapiens GN=SMC1A PE=1 SV=2|Structural maintenance of chromosomes protein 1A OS=Homo sapiens GN=SMC1A PE=1 SV=2	1	1	3	2	27	6.74184	60771300	87485800	76129200	71162500	58285400	56347700	6.34952e+07	8.37327e+07	7.95415e+07	6.81096e+07	6.08979e+07	5.39304e+07	6.84543e+07	7.14349e+07	6.82469e+07	6.768e+07	6.58345e+07	6.36161e+07	1.00304	1.05548	1	1	0.964651	0.939954
ADH5	P11766	Alcohol dehydrogenase class-3 OS=Homo sapiens GN=ADH5 PE=1 SV=4	1	1	3	2	6	6.44772	18071500	26458900	21827600	17464200	18752600	14275000	1.77296e+07	2.69691e+07	2.14147e+07	1.78009e+07	1.83979e+07	1.45502e+07	1.91144e+07	2.30081e+07	1.83739e+07	1.76886e+07	1.98892e+07	1.71634e+07	1.0403	1.30073	1	1	1.08247	0.970307
CDC23	Q9UJX2|Q9UJX2-3	Cell division cycle protein 23 homolog OS=Homo sapiens GN=CDC23 PE=1 SV=3|Isoform 3 of Cell division cycle protein 23 homolog OS=Homo sapiens GN=CDC23	1	1	3	2	2	5.72453	778279	1734350	1623750	888222	843513	993929	826697	1.63277e+06	1.72477e+06	836200	895990	935716	891264	1.39297e+06	1.47986e+06	830925	968621	1.10377e+06	0.602264	1.67641	1	1	0.654537	1.32836
SLC25A6	P12236	ADP/ATP translocase 3 OS=Homo sapiens GN=SLC25A6 PE=1 SV=4	1	1	3	2	2	6.79012	11434300	23203500	13678100	25215700	12271000	11851500	1.41641e+07	1.87315e+07	1.69436e+07	2.03559e+07	1.52006e+07	9.56738e+06	1.52704e+07	1.59804e+07	1.45377e+07	2.02275e+07	1.64328e+07	1.12856e+07	1.0504	0.790035	1	1	1.13036	0.557935
LIG1	F5GZ28|M0R0Q7|P18858|P18858-2|P18858-3	DNA ligase OS=Homo sapiens GN=LIG1 PE=1 SV=1|DNA ligase OS=Homo sapiens GN=LIG1 PE=1 SV=1|DNA ligase 1 OS=Homo sapiens GN=LIG1 PE=1 SV=1|Isoform 2 of DNA ligase 1 OS=Homo sapiens GN=LIG1|Isoform 3 of DNA ligase 1 OS=Homo sapiens GN=LIG1	1	1	3	2	6	6.30227	6221140	9114850	7165650	8018770	6460910	5793310	6.63383e+06	8.54782e+06	7.64099e+06	7.51993e+06	6.8895e+06	5.43291e+06	7.15194e+06	7.2924e+06	6.556e+06	7.47249e+06	7.44799e+06	6.40864e+06	1.0909	0.975901	1	1	1.13606	0.857631
MLEC	F5H1S8|Q14165	Malectin (Fragment) OS=Homo sapiens GN=MLEC PE=1 SV=1|Malectin OS=Homo sapiens GN=MLEC PE=1 SV=1	1	1	3	2	3	6.24429	7770900	11554100	10866000	8134540	7364230	7918230	8.00712e+06	1.12132e+07	1.11963e+07	7.89456e+06	7.58808e+06	7.68464e+06	8.63249e+06	9.56636e+06	9.60647e+06	7.84476e+06	8.2032e+06	9.06476e+06	0.898612	1.21946	1	1	0.853924	1.15552
TCEB3	A0A024RAC6	Transcription elongation factor B (SIII), polypeptide 3 (110kDa, elongin A), isoform CRA_a OS=Homo sapiens GN=TCEB3 PE=1 SV=1	1	1	3	2	5	5.97179	4613590	5262130	4419140	4659380	4912300	3299360	4.45227e+06	5.45279e+06	4.26462e+06	4.8282e+06	4.74054e+06	3.4189e+06	4.80001e+06	4.65194e+06	3.65906e+06	4.79774e+06	5.12482e+06	4.03292e+06	1.31181	0.96961	1	1	1.40058	0.840588
PLCD3	Q8N3E9	1-phosphatidylinositol 4,5-bisphosphate phosphodiesterase delta-3 OS=Homo sapiens GN=PLCD3 PE=1 SV=3	1	1	3	2	2	5.64246	1746910	2868110	2758160	2591310	1975450	2339540	1.93146e+06	2.59407e+06	3.04954e+06	2.34371e+06	2.18414e+06	2.116e+06	2.08231e+06	2.21308e+06	2.61652e+06	2.32893e+06	2.3612e+06	2.49602e+06	0.795832	0.950255	1	1	0.902419	1.07175
SLC25A20	O43772	Mitochondrial carnitine/acylcarnitine carrier protein OS=Homo sapiens GN=SLC25A20 PE=1 SV=1	1	1	3	2	3	5.98942	3902310	6522760	5264050	6028940	3472720	3742520	4.40294e+06	5.7811e+06	5.93938e+06	5.34343e+06	3.91824e+06	3.31698e+06	4.74682e+06	4.93203e+06	5.09601e+06	5.30972e+06	4.23586e+06	3.9127e+06	0.931477	0.928869	1	1	0.831212	0.736894
MYH9	P35579	Myosin-9 OS=Homo sapiens GN=MYH9 PE=1 SV=4	1	1	3	2	48	7.91915	203255000	374834000	294498000	204882000	84068400	197276000	2.44241e+08	3.11934e+08	3.53883e+08	1.70501e+08	1.01021e+08	1.64171e+08	2.63316e+08	2.6612e+08	3.03633e+08	1.69425e+08	1.0921e+08	1.93656e+08	0.86722	1.57072	1	1	0.359677	1.14302
EIF4A2	E7EQG2|Q14240|Q14240-2	Eukaryotic initiation factor 4A-II OS=Homo sapiens GN=EIF4A2 PE=1 SV=1|Eukaryotic initiation factor 4A-II OS=Homo sapiens GN=EIF4A2 PE=1 SV=2|Isoform 2 of Eukaryotic initiation factor 4A-II OS=Homo sapiens GN=EIF4A2	1	1	3	2	2	5.98805	2420220	3180540	2348640	978520	2009870	2272330	2.23429e+06	3.44522e+06	2.1682e+06	1.05995e+06	1.85546e+06	2.46143e+06	2.40879e+06	2.93922e+06	1.86033e+06	1.05326e+06	2.00587e+06	2.90349e+06	1.29482	2.79058	1	1	1.07823	2.75666
TCEAL4	Q96EI5|Q96EI5-2	Transcription elongation factor A protein-like 4 OS=Homo sapiens GN=TCEAL4 PE=1 SV=2|Isoform 2 of Transcription elongation factor A protein-like 4 OS=Homo sapiens GN=TCEAL4	1	1	3	2	4	5.84492	1668140	1202540	2255840	1650380	1619740	1874390	1.53636e+06	1.30569e+06	2.07763e+06	1.79194e+06	1.49178e+06	2.03517e+06	1.65635e+06	1.11392e+06	1.78261e+06	1.78064e+06	1.61271e+06	2.40068e+06	0.929169	0.625575	1	1	0.904688	1.34821
MBP	A8MZH3|E9PMR5|H0YEA2|H0YF02|H7BYR8|J3QKL5|J3QL64|J3QQK6|P02686|P02686-3|P02686-4|P02686-5|P02686-6	Myelin basic protein OS=Homo sapiens GN=MBP PE=1 SV=1|Myelin basic protein OS=Homo sapiens GN=MBP PE=1 SV=2|Myelin basic protein OS=Homo sapiens GN=MBP PE=1 SV=2|Myelin basic protein OS=Homo sapiens GN=MBP PE=1 SV=2|Myelin basic protein OS=Homo sapiens GN=MBP PE=1 SV=1|Myelin basic protein (Fragment) OS=Homo sapiens GN=MBP PE=1 SV=1|Myelin basic protein OS=Homo sapiens GN=MBP PE=1 SV=1|Myelin bas…	1	1	3	2	3	5.17493	12432000	12821300	13549500	11798800	11344100	5594960	1.08542e+07	1.46851e+07	1.18298e+07	1.3514e+07	9.90434e+06	6.40828e+06	1.17019e+07	1.25283e+07	1.015e+07	1.34287e+07	1.07072e+07	7.55918e+06	1.15289	0.932949	1	1	1.05489	0.562912
GMPR2	A0A087WWM4|F8WAN9|H0YK13|H0YK71|H0YLV5|H0YMB3|H0YNJ6|Q9P2T1|Q9P2T1-2|Q9P2T1-3	GMP reductase OS=Homo sapiens GN=GMPR2 PE=1 SV=1|GMP reductase OS=Homo sapiens GN=GMPR2 PE=1 SV=1|GMP reductase 2 (Fragment) OS=Homo sapiens GN=GMPR2 PE=1 SV=1|GMP reductase 2 (Fragment) OS=Homo sapiens GN=GMPR2 PE=1 SV=1|GMP reductase OS=Homo sapiens GN=GMPR2 PE=1 SV=1|GMP reductase OS=Homo sapiens GN=GMPR2 PE=1 SV=1|GMP reductase OS=Homo sapiens GN=GMPR2 PE=1 SV=1|GMP reductase 2 OS=Homo sapien…	1	1	3	2	2	5.8155	2312560	3179080	3266190	2482370	2494630	1761070	2.19817e+06	3.34452e+06	3.10462e+06	2.61156e+06	2.37123e+06	1.85272e+06	2.36985e+06	2.85331e+06	2.66378e+06	2.59508e+06	2.56345e+06	2.18546e+06	0.889656	1.09951	1	1	0.962336	0.842154
SPECC1	Q5M775|Q5M775-4	Cytospin-B OS=Homo sapiens GN=SPECC1 PE=1 SV=1|Isoform 4 of Cytospin-B OS=Homo sapiens GN=SPECC1	1	1	3	2	6	6.15562	7417620	10425300	9999850	9942640	9068260	8199230	7.71249e+06	1.00267e+07	1.03974e+07	9.5625e+06	9.42875e+06	7.88575e+06	8.31485e+06	8.55409e+06	8.92099e+06	9.50217e+06	1.01931e+07	9.30199e+06	0.932055	0.900224	1	1	1.14259	0.978933
AHCY	P23526	Adenosylhomocysteinase OS=Homo sapiens GN=AHCY PE=1 SV=4	1	1	3	2	8	6.67276	9693460	13025700	13383800	11610500	10485800	9818050	9.83592e+06	1.2837e+07	1.35805e+07	1.14423e+07	1.06399e+07	9.67585e+06	1.06041e+07	1.09517e+07	1.16521e+07	1.13702e+07	1.15024e+07	1.14136e+07	0.91006	0.963194	1	1	0.987152	1.00382
CFL1	E9PP50|P23528	Cofilin-1 (Fragment) OS=Homo sapiens GN=CFL1 PE=1 SV=7|Cofilin-1 OS=Homo sapiens GN=CFL1 PE=1 SV=3	1	1	3	2	9	8.05185	71221400	69951800	105990000	59497800	51586400	60715800	6.62688e+07	7.51797e+07	9.86196e+07	6.39444e+07	4.79992e+07	6.52534e+07	7.14445e+07	6.4138e+07	8.4616e+07	6.3541e+07	5.18901e+07	7.69726e+07	0.844338	1.0094	1	1	0.613242	1.21139
UQCRC2	H3BRG4|P22695	Cytochrome b-c1 complex subunit 2, mitochondrial OS=Homo sapiens GN=UQCRC2 PE=1 SV=1|Cytochrome b-c1 complex subunit 2, mitochondrial OS=Homo sapiens GN=UQCRC2 PE=1 SV=3	1	1	3	2	7	6.48603	32705600	35323300	39109000	30923900	29228400	28175900	3.16624e+07	3.64871e+07	3.78615e+07	3.19428e+07	2.82961e+07	2.91042e+07	3.41353e+07	3.11283e+07	3.24853e+07	3.17413e+07	3.05899e+07	3.43312e+07	1.05079	0.980688	1	1	0.941651	1.0816
MSH2	P43246|P43246-2	DNA mismatch repair protein Msh2 OS=Homo sapiens GN=MSH2 PE=1 SV=1|Isoform 2 of DNA mismatch repair protein Msh2 OS=Homo sapiens GN=MSH2	1	1	3	2	11	6.85967	36457000	61865100	43758300	41641500	36840700	33128300	3.87955e+07	5.8136e+07	4.65651e+07	3.91315e+07	3.92038e+07	3.11314e+07	4.18255e+07	4.95976e+07	3.99531e+07	3.88846e+07	4.23818e+07	3.67225e+07	1.04687	1.27551	1	1	1.06079	0.944397
UPF1	Q92900|Q92900-2	Regulator of nonsense transcripts 1 OS=Homo sapiens GN=UPF1 PE=1 SV=2|Isoform 2 of Regulator of nonsense transcripts 1 OS=Homo sapiens GN=UPF1	1	1	3	2	16	6.54565	18305100	28319000	22452000	22293300	21250000	16372500	1.88265e+07	2.75347e+07	2.30915e+07	2.16759e+07	2.18553e+07	1.59191e+07	2.02969e+07	2.34907e+07	1.98126e+07	2.15392e+07	2.36269e+07	1.87781e+07	1.02444	1.0906	1	1	1.19252	0.871811
VPS26B	Q4G0F5	Vacuolar protein sorting-associated protein 26B OS=Homo sapiens GN=VPS26B PE=1 SV=2	1	1	3	2	4	5.77202	3841550	8916090	4076380	4332120	4605680	5387510	4.58358e+06	7.47268e+06	4.86377e+06	3.6308e+06	5.4953e+06	4.51534e+06	4.94156e+06	6.37517e+06	4.17313e+06	3.6079e+06	5.94077e+06	5.32627e+06	1.18414	1.767	1	1	1.42358	1.47628
C19ORF53	Q9UNZ5	Leydig cell tumor 10 kDa protein homolog OS=Homo sapiens GN=C19orf53 PE=1 SV=1	1	1	3	2	3	6.15591	11593800	10178300	19436200	11092000	12001500	13682300	1.05606e+07	1.11741e+07	1.77041e+07	1.21772e+07	1.09319e+07	1.50209e+07	1.13854e+07	9.53298e+06	1.51902e+07	1.21004e+07	1.18181e+07	1.77186e+07	0.749523	0.787824	1	1	0.778011	1.4643
SMARCA1	A0A0A0MRP6|B7ZLQ5|P28370|P28370-2	Probable global transcription activator SNF2L1 OS=Homo sapiens GN=SMARCA1 PE=1 SV=1|Probable global transcription activator SNF2L1 OS=Homo sapiens GN=SMARCA1 PE=1 SV=1|Probable global transcription activator SNF2L1 OS=Homo sapiens GN=SMARCA1 PE=1 SV=2|Isoform 2 of Probable global transcription activator SNF2L1 OS=Homo sapiens GN=SMARCA1	1	1	3	2	14	6.48737	22307000	32479100	26718600	22556700	19677700	18968200	2.29467e+07	3.15736e+07	2.74848e+07	2.19279e+07	2.0242e+07	1.84394e+07	2.47389e+07	2.69364e+07	2.35821e+07	2.17895e+07	2.18829e+07	2.1751e+07	1.04905	1.23621	1	1	0.927945	0.998234
MCM3AP	O60318	Germinal-center associated nuclear protein OS=Homo sapiens GN=MCM3AP PE=1 SV=2	1	1	3	2	2	5.60949	1451380	2828510	1910300	1971400	1293800	1669590	1.70143e+06	2.41282e+06	2.23941e+06	1.68168e+06	1.5167e+06	1.42422e+06	1.83431e+06	2.05845e+06	1.92142e+06	1.67107e+06	1.63965e+06	1.68001e+06	0.954663	1.23182	1	1	0.85335	1.00535
PDLIM1	O00151	PDZ and LIM domain protein 1 OS=Homo sapiens GN=PDLIM1 PE=1 SV=4	1	1	3	2	7	6.33161	8348050	9358900	9328040	8048680	10390800	7999710	7.94789e+06	9.83011e+06	8.8809e+06	8.45392e+06	9.89272e+06	8.40248e+06	8.56863e+06	8.38636e+06	7.61985e+06	8.40059e+06	1.06946e+07	9.91153e+06	1.12451	0.998307	1	1	1.40353	1.17986
NARS	K7EIU7|K7EJ19|O43776|O43776-2	Asparagine--tRNA ligase, cytoplasmic (Fragment) OS=Homo sapiens GN=NARS PE=1 SV=1|Asparagine--tRNA ligase, cytoplasmic OS=Homo sapiens GN=NARS PE=1 SV=1|Asparagine--tRNA ligase, cytoplasmic OS=Homo sapiens GN=NARS PE=1 SV=1|Isoform 2 of Asparagine--tRNA ligase, cytoplasmic OS=Homo sapiens GN=NARS	1	1	3	2	4	6.77566	8691160	12954600	10533600	7383060	8053070	8162850	8.77456e+06	1.28315e+07	1.06347e+07	7.31288e+06	8.13035e+06	8.08526e+06	9.45987e+06	1.09469e+07	9.1246e+06	7.26675e+06	8.78942e+06	9.53734e+06	1.03674	1.50644	1	1	0.963267	1.31246
SETX	Q7Z333|Q7Z333-3|Q7Z333-4	Probable helicase senataxin OS=Homo sapiens GN=SETX PE=1 SV=4|Isoform 3 of Probable helicase senataxin OS=Homo sapiens GN=SETX|Isoform 4 of Probable helicase senataxin OS=Homo sapiens GN=SETX	1	1	3	2	3	5.5288	2995680	4606170	3255720	3505940	2751110	2207360	3.14092e+06	4.39318e+06	3.41357e+06	3.34382e+06	2.88449e+06	2.10529e+06	3.38623e+06	3.74795e+06	2.92885e+06	3.32273e+06	3.11832e+06	2.48339e+06	1.15616	1.12797	1	1	1.06469	0.747395
POLA2	Q14181	DNA polymerase alpha subunit B OS=Homo sapiens GN=POLA2 PE=1 SV=2	1	1	3	2	2	6.17128	4380260	6209920	5418630	4642670	4937510	4361110	4.43192e+06	6.13753e+06	5.48254e+06	4.58855e+06	4.99574e+06	4.31027e+06	4.77806e+06	5.23611e+06	4.70404e+06	4.5596e+06	5.40072e+06	5.08438e+06	1.01574	1.14837	1	1	1.1481	1.11509
DOCK1	A0A096LNH6|Q14185	Dedicator of cytokinesis protein 1 OS=Homo sapiens GN=DOCK1 PE=1 SV=1|Dedicator of cytokinesis protein 1 OS=Homo sapiens GN=DOCK1 PE=1 SV=2	1	1	3	2	6	6.02338	9451760	14716800	13644800	10051300	7642640	9014080	9.93997e+06	1.3994e+07	1.43496e+07	9.55762e+06	8.0374e+06	8.57135e+06	1.07163e+07	1.19387e+07	1.2312e+07	9.49733e+06	8.68894e+06	1.01107e+07	0.870394	1.25706	1	1	0.705729	1.06459
SDF2	K7ELI9|Q99470	Stromal cell-derived factor 2 (Fragment) OS=Homo sapiens GN=SDF2 PE=1 SV=1|Stromal cell-derived factor 2 OS=Homo sapiens GN=SDF2 PE=1 SV=2	1	1	3	2	2	6.20407	5937550	4973120	6130390	4980310	6269200	5522520	5.45205e+06	5.41597e+06	5.62912e+06	5.4238e+06	5.75658e+06	6.0143e+06	5.87786e+06	4.62053e+06	4.82981e+06	5.38959e+06	6.22323e+06	7.09444e+06	1.217	0.857307	1	1	1.2885	1.31632
NCAM1	A0A087WTE4|A0A087WTF6|A0A087WV75|A0A087WWD4|A0A087WX77|H7BYX6|P13591|P13591-1|P13591-3|P13591-4	Neural cell adhesion molecule 1 OS=Homo sapiens GN=NCAM1 PE=1 SV=1|Neural cell adhesion molecule 1 OS=Homo sapiens GN=NCAM1 PE=1 SV=1|Neural cell adhesion molecule 1 OS=Homo sapiens GN=NCAM1 PE=1 SV=1|Neural cell adhesion molecule 1 OS=Homo sapiens GN=NCAM1 PE=1 SV=1|Neural cell adhesion molecule 1 OS=Homo sapiens GN=NCAM1 PE=1 SV=1|Neural cell adhesion molecule 1 OS=Homo sapiens GN=NCAM1 PE=1 SV…	1	1	3	2	5	6.056	6679550	5773320	7737920	8074440	5737910	3989610	6.17975e+06	6.24025e+06	7.15893e+06	8.72747e+06	5.30857e+06	4.31228e+06	6.6624e+06	5.32374e+06	6.14239e+06	8.67242e+06	5.7389e+06	5.08674e+06	1.08466	0.613871	1	1	0.934311	0.586543
PTRHD1	Q6GMV3	Putative peptidyl-tRNA hydrolase PTRHD1 OS=Homo sapiens GN=PTRHD1 PE=1 SV=1	1	1	3	2	3	5.71231	2598080	3488390	4025650	2993530	2200040	2042940	2.56553e+06	3.53265e+06	3.97521e+06	3.03151e+06	2.17247e+06	2.06886e+06	2.7659e+06	3.01381e+06	3.41075e+06	3.01239e+06	2.34858e+06	2.44042e+06	0.810937	1.00047	1	1	0.688583	0.810128
SMYD5	Q6GMV2	SET and MYND domain-containing protein 5 OS=Homo sapiens GN=SMYD5 PE=1 SV=2	1	1	3	2	2	6.12339	4685070	6462300	5352830	4939960	4792640	4121740	4.7563e+06	6.36553e+06	5.43421e+06	4.86598e+06	4.8655e+06	4.06002e+06	5.12777e+06	5.43062e+06	4.66257e+06	4.83529e+06	5.25991e+06	4.78918e+06	1.09977	1.12312	1	1	1.12811	0.990464
HMGA1	P17096|P17096-2|P17096-3	High mobility group protein HMG-I/HMG-Y OS=Homo sapiens GN=HMGA1 PE=1 SV=3|Isoform HMG-Y of High mobility group protein HMG-I/HMG-Y OS=Homo sapiens GN=HMGA1|Isoform HMG-R of High mobility group protein HMG-I/HMG-Y OS=Homo sapiens GN=HMGA1	1	1	3	2	2	6.49032	3949380	5152590	7876340	3530080	2251800	5053250	4.13233e+06	4.92447e+06	8.24121e+06	3.37379e+06	2.35611e+06	4.82953e+06	4.45507e+06	4.20121e+06	7.07099e+06	3.35251e+06	2.54711e+06	5.69689e+06	0.63005	1.25316	1	1	0.360219	1.69929
CNPY2|F8W031	F8VXJ7|F8W031|Q9Y2B0	Protein canopy homolog 2 (Fragment) OS=Homo sapiens GN=CNPY2 PE=1 SV=1|Uncharacterized protein (Fragment) OS=Homo sapiens PE=1 SV=1|Protein canopy homolog 2 OS=Homo sapiens GN=CNPY2 PE=1 SV=1	1	1	3	2	5	6.61581	24468300	17901700	42102600	9390420	9969710	26165400	2.12433e+07	2.06194e+07	3.65534e+07	1.0816e+07	8.65568e+06	3.01376e+07	2.29025e+07	1.7591e+07	3.13629e+07	1.07478e+07	9.35733e+06	3.55502e+07	0.73024	1.63671	1	1	0.298356	3.30768
SH3BP4	Q9P0V3	SH3 domain-binding protein 4 OS=Homo sapiens GN=SH3BP4 PE=1 SV=1	1	1	3	2	3	5.84913	3500160	5472470	4204390	4827010	4141520	3384230	3.73092e+06	5.13399e+06	4.48158e+06	4.52845e+06	4.41457e+06	3.17491e+06	4.02232e+06	4.37996e+06	3.84522e+06	4.49988e+06	4.77243e+06	3.74511e+06	1.04606	0.97335	1	1	1.24113	0.832268
ATP5J	A8MUH2|P18859|P18859-2	ATP synthase-coupling factor 6, mitochondrial OS=Homo sapiens GN=ATP5J PE=1 SV=1|ATP synthase-coupling factor 6, mitochondrial OS=Homo sapiens GN=ATP5J PE=1 SV=1|Isoform 2 of ATP synthase-coupling factor 6, mitochondrial OS=Homo sapiens GN=ATP5J	1	1	3	2	2	6.07523	4890080	1706710	7219940	918254	731130	3060470	3.69397e+06	2.25934e+06	5.45395e+06	1.21558e+06	552297	4.05145e+06	3.98248e+06	1.92751e+06	4.67951e+06	1.20792e+06	597067	4.77907e+06	0.851046	1.59573	1	1	0.127592	3.95646
PFKM	P08237	ATP-dependent 6-phosphofructokinase, muscle type OS=Homo sapiens GN=PFKM PE=1 SV=2	1	1	3	2	6	6.35638	11903200	19980600	16925300	9260960	9365400	7723770	1.13647e+07	2.09273e+07	1.61596e+07	9.69977e+06	8.94172e+06	8.08974e+06	1.22523e+07	1.78537e+07	1.3865e+07	9.63858e+06	9.66656e+06	9.54263e+06	0.883686	1.85232	1	1	0.697191	0.990045
HSP90AB1	P08238	Heat shock protein HSP 90-beta OS=Homo sapiens GN=HSP90AB1 PE=1 SV=4	1	1	3	2	16	8.07661	77994700	92120900	101718000	87608100	79348500	75772000	7.76188e+07	9.25671e+07	1.01228e+08	8.80324e+07	7.8966e+07	7.6139e+07	8.36809e+07	7.89718e+07	8.68538e+07	8.74771e+07	8.53673e+07	8.98132e+07	0.963469	0.902771	1	1	0.982885	1.02671
TUBB6	Q9BUF5	Tubulin beta-6 chain OS=Homo sapiens GN=TUBB6 PE=1 SV=1	1	1	3	2	4	6.13741	2643970	4087360	3667230	4466210	4597710	3192930	2.76479e+06	3.90874e+06	3.83481e+06	4.27104e+06	4.80781e+06	3.0534e+06	2.98073e+06	3.33467e+06	3.29028e+06	4.24409e+06	5.19755e+06	3.60178e+06	0.905918	0.78572	1	1	1.57967	0.848656
LOC102723897|WASH3P|WASH2P	A0A096LP26|A0A096LP75|C4AMC7|Q6VEQ5	Protein LOC102723897 OS=Homo sapiens GN=LOC102723897 PE=4 SV=1|Protein LOC102723897 OS=Homo sapiens GN=LOC102723897 PE=4 SV=1|Putative WAS protein family homolog 3 OS=Homo sapiens GN=WASH3P PE=1 SV=2|WAS protein family homolog 2 OS=Homo sapiens GN=WASH2P PE=2 SV=2	1	1	3	2	2	5.85634	1889080	1319330	2279390	1975570	1816720	1307040	1.64467e+06	1.51539e+06	1.98449e+06	2.26915e+06	1.58168e+06	1.50127e+06	1.77313e+06	1.29282e+06	1.7027e+06	2.25483e+06	1.70989e+06	1.77089e+06	1.04136	0.573357	1	1	1.00423	0.785377
RAB5A	P20339|P20339-2	Ras-related protein Rab-5A OS=Homo sapiens GN=RAB5A PE=1 SV=2|Isoform 2 of Ras-related protein Rab-5A OS=Homo sapiens GN=RAB5A	1	1	3	2	2	6.28626	1322570	1930690	1314180	2430390	1458360	1247730	1.5206e+06	1.67926e+06	1.51095e+06	2.11388e+06	1.67672e+06	1.08524e+06	1.63936e+06	1.43263e+06	1.2964e+06	2.10055e+06	1.81264e+06	1.28014e+06	1.26455	0.682025	1	1	1.39821	0.609433
NARS2	E9PRK2|Q96I59	Probable asparagine--tRNA ligase, mitochondrial (Fragment) OS=Homo sapiens GN=NARS2 PE=1 SV=1|Probable asparagine--tRNA ligase, mitochondrial OS=Homo sapiens GN=NARS2 PE=1 SV=3	1	1	3	2	2	5.98538	3648010	5217970	4201290	3366730	2777250	3015540	3.78349e+06	5.03112e+06	4.35732e+06	3.24617e+06	2.88039e+06	2.90756e+06	4.07899e+06	4.2922e+06	3.7386e+06	3.22569e+06	3.11389e+06	3.42974e+06	1.09105	1.33063	1	1	0.832902	1.06326
TRIM56	Q9BRZ2	E3 ubiquitin-protein ligase TRIM56 OS=Homo sapiens GN=TRIM56 PE=1 SV=3	1	1	3	2	6	6.34759	7488060	10922900	10444300	9304750	7992610	7567630	7.7514e+06	1.05518e+07	1.08116e+07	8.98864e+06	8.27369e+06	7.31053e+06	8.3568e+06	9.00207e+06	9.2764e+06	8.93193e+06	8.94439e+06	8.62347e+06	0.900867	1.00785	1	1	0.964209	0.965466
NDUFAF4	Q9P032	NADH dehydrogenase [ubiquinone] 1 alpha subcomplex assembly factor 4 OS=Homo sapiens GN=NDUFAF4 PE=1 SV=1	1	1	3	2	5	6.21497	15148400	10396700	19285500	7842140	6867080	14992500	1.39478e+07	1.12916e+07	1.7757e+07	8.51717e+06	6.32283e+06	1.6283e+07	1.50372e+07	9.63323e+06	1.52356e+07	8.46344e+06	6.83537e+06	1.92074e+07	0.986976	1.13822	1	1	0.448645	2.26945
RPL27A	E9PJD9|P46776	60S ribosomal protein L27a OS=Homo sapiens GN=RPL27A PE=1 SV=1|60S ribosomal protein L27a OS=Homo sapiens GN=RPL27A PE=1 SV=2	1	1	3	2	4	6.4223	5409420	6857980	6217170	4929000	6574730	5421040	5.24268e+06	7.07609e+06	6.02553e+06	5.08576e+06	6.37207e+06	5.59345e+06	5.65214e+06	6.03683e+06	5.16993e+06	5.05368e+06	6.88861e+06	6.59801e+06	1.09327	1.19454	1	1	1.33244	1.30559
RPL5	P46777	60S ribosomal protein L5 OS=Homo sapiens GN=RPL5 PE=1 SV=3	1	1	3	2	12	7.542	51365600	60688500	57705500	71365600	60339600	50247100	5.30731e+07	5.8736e+07	5.96238e+07	6.90695e+07	6.23455e+07	4.86305e+07	5.72182e+07	5.01094e+07	5.11574e+07	6.86338e+07	6.73994e+07	5.73643e+07	1.11847	0.730098	1	1	1.31749	0.835803
RPL21	P46778	60S ribosomal protein L21 OS=Homo sapiens GN=RPL21 PE=1 SV=2	1	1	3	2	4	6.7621	7979370	5554400	10319000	8974130	7983780	7273240	7.22591e+06	6.13357e+06	9.34461e+06	9.90988e+06	7.2299e+06	8.03164e+06	7.79026e+06	5.23273e+06	8.01771e+06	9.84737e+06	7.81598e+06	9.47409e+06	0.971631	0.531384	1	1	0.974839	0.962093
RPL28	P46779	60S ribosomal protein L28 OS=Homo sapiens GN=RPL28 PE=1 SV=3	1	1	3	2	7	7.70985	73116400	66178900	79583000	91012800	83390900	69823300	7.13936e+07	6.77758e+07	7.77079e+07	9.3209e+07	8.14261e+07	7.15082e+07	7.69696e+07	5.78216e+07	6.66737e+07	9.2621e+07	8.80267e+07	8.43507e+07	1.15442	0.624282	1	1	1.32026	0.910709
KDM3A	F5H070|F8WE62|Q9Y4C1	Lysine-specific demethylase 3A OS=Homo sapiens GN=KDM3A PE=1 SV=2|Lysine-specific demethylase 3A OS=Homo sapiens GN=KDM3A PE=1 SV=1|Lysine-specific demethylase 3A OS=Homo sapiens GN=KDM3A PE=1 SV=4	1	1	3	2	2	5.52276	1705620	2539770	2281340	2105530	1798890	1695910	1.78086e+06	2.43247e+06	2.38197e+06	2.01658e+06	1.87824e+06	1.62426e+06	1.91995e+06	2.07521e+06	2.04374e+06	2.00385e+06	2.0305e+06	1.91597e+06	0.939426	1.03561	1	1	0.99352	0.956143
RBM19	Q9Y4C8	Probable RNA-binding protein 19 OS=Homo sapiens GN=RBM19 PE=1 SV=3	1	1	3	2	2	5.7092	2998500	3881730	3132400	3019040	3090130	2668300	3.03598e+06	3.83381e+06	3.17156e+06	2.98177e+06	3.12876e+06	2.63536e+06	3.2731e+06	3.27074e+06	2.72121e+06	2.96296e+06	3.38238e+06	3.10866e+06	1.20281	1.10388	1	1	1.24297	1.04917
HNRNPA0	Q13151	Heterogeneous nuclear ribonucleoprotein A0 OS=Homo sapiens GN=HNRNPA0 PE=1 SV=1	1	1	3	2	6	7.26496	20340400	16741200	23264300	38185500	25934900	15972400	1.97263e+07	1.72623e+07	2.2562e+07	3.93742e+07	2.51519e+07	1.64696e+07	2.1267e+07	1.4727e+07	1.93582e+07	3.91258e+07	2.71908e+07	1.94275e+07	1.0986	0.376402	1	1	1.40461	0.496539
AK6	A0A087WVD7|Q9Y3D8|Q9Y3D8-2	Adenylate kinase isoenzyme 6 OS=Homo sapiens GN=AK6 PE=1 SV=1|Adenylate kinase isoenzyme 6 OS=Homo sapiens GN=AK6 PE=1 SV=1|Isoform 2 of Adenylate kinase isoenzyme 6 OS=Homo sapiens GN=AK6	1	1	3	2	2	6.19956	3474670	4709970	4700740	4737700	4371060	3358120	3.50281e+06	4.67214e+06	4.7388e+06	4.69964e+06	4.40645e+06	3.33115e+06	3.77638e+06	3.98594e+06	4.06591e+06	4.67e+06	4.76366e+06	3.92941e+06	0.928791	0.853521	1	1	1.17161	0.841415
ATAD3A	Q9NVI7|Q9NVI7-2	ATPase family AAA domain-containing protein 3A OS=Homo sapiens GN=ATAD3A PE=1 SV=2|Isoform 2 of ATPase family AAA domain-containing protein 3A OS=Homo sapiens GN=ATAD3A	1	1	3	2	3	6.15321	13620100	15761700	15894600	18668800	15110400	15631400	1.44161e+07	1.48914e+07	1.68236e+07	1.76379e+07	1.59935e+07	1.47683e+07	1.55421e+07	1.27043e+07	1.44347e+07	1.75267e+07	1.729e+07	1.74206e+07	1.07672	0.724854	1	1	1.19781	0.993947
YWHAB	P31946|P31946-2	14-3-3 protein beta/alpha OS=Homo sapiens GN=YWHAB PE=1 SV=3|Isoform Short of 14-3-3 protein beta/alpha OS=Homo sapiens GN=YWHAB	1	1	3	2	5	6.6412	6943140	5989300	8533250	5421150	5754040	6771880	6.45374e+06	6.44348e+06	7.93177e+06	5.83225e+06	5.34846e+06	7.2854e+06	6.95779e+06	5.49713e+06	6.80549e+06	5.79545e+06	5.78202e+06	8.59383e+06	1.02238	0.948524	1	1	0.849611	1.48286
EHD1	Q9H4M9	EH domain-containing protein 1 OS=Homo sapiens GN=EHD1 PE=1 SV=2	1	1	3	2	5	6.09943	8315780	8185560	15034100	7370550	6753900	10308500	7.90262e+06	8.61351e+06	1.42871e+07	7.75589e+06	6.41834e+06	1.08474e+07	8.51983e+06	7.34845e+06	1.22584e+07	7.70696e+06	6.93863e+06	1.27956e+07	0.695018	0.953482	1	1	0.566029	1.66026
ENG	P17813|P17813-2	Endoglin OS=Homo sapiens GN=ENG PE=1 SV=2|Isoform Short of Endoglin OS=Homo sapiens GN=ENG	1	1	3	2	3	5.75092	3304090	3719880	4374980	3687760	3712730	3293240	3.21058e+06	3.82822e+06	4.25117e+06	3.79516e+06	3.60766e+06	3.38915e+06	3.46134e+06	3.26597e+06	3.64752e+06	3.77122e+06	3.90011e+06	3.99783e+06	0.948957	0.866024	1	1	1.06925	1.06009
BAZ1A	Q9NRL2|Q9NRL2-2	Bromodomain adjacent to zinc finger domain protein 1A OS=Homo sapiens GN=BAZ1A PE=1 SV=2|Isoform 2 of Bromodomain adjacent to zinc finger domain protein 1A OS=Homo sapiens GN=BAZ1A	1	1	3	2	7	6.15422	11604900	16679900	14908400	13338300	12054300	10735600	1.18702e+07	1.63071e+07	1.52493e+07	1.30402e+07	1.23299e+07	1.04956e+07	1.27973e+07	1.39121e+07	1.30839e+07	1.29579e+07	1.33294e+07	1.23806e+07	0.978095	1.07364	1	1	1.01876	0.955449
ECI2	A0A0C4DGA2|O75521|O75521-2	Enoyl-CoA delta isomerase 2, mitochondrial OS=Homo sapiens GN=ECI2 PE=1 SV=1|Enoyl-CoA delta isomerase 2, mitochondrial OS=Homo sapiens GN=ECI2 PE=1 SV=4|Isoform 2 of Enoyl-CoA delta isomerase 2, mitochondrial OS=Homo sapiens GN=ECI2	1	1	3	2	2	6.12814	1763540	3439330	2515240	2744930	2013720	1816830	1.96613e+06	3.08495e+06	2.80418e+06	2.4621e+06	2.24504e+06	1.62963e+06	2.11968e+06	2.63186e+06	2.40599e+06	2.44657e+06	2.42704e+06	1.9223e+06	0.881001	1.07574	1	1	1.00875	0.785714
PARP12	Q9H0J9	Poly [ADP-ribose] polymerase 12 OS=Homo sapiens GN=PARP12 PE=1 SV=1	1	1	3	2	2	5.39681	1333650	2388330	2061400	2194950	1566540	1546560	1.48194e+06	2.14934e+06	2.29062e+06	1.97531e+06	1.74073e+06	1.3918e+06	1.59769e+06	1.83366e+06	1.96536e+06	1.96285e+06	1.88184e+06	1.64176e+06	0.812924	0.934186	1	1	0.957505	0.836419
PTRH2	J3KQ48|Q9Y3E5	Peptidyl-tRNA hydrolase 2, mitochondrial OS=Homo sapiens GN=PTRH2 PE=1 SV=1|Peptidyl-tRNA hydrolase 2, mitochondrial OS=Homo sapiens GN=PTRH2 PE=1 SV=1	1	1	3	2	2	5.5123	1140220	1567680	1346500	1094800	746465	958064	1.21093e+06	1.47614e+06	1.43e+06	1.03087e+06	792757	902120	1.30551e+06	1.25934e+06	1.22695e+06	1.02437e+06	857020	1.06414e+06	1.06403	1.22938	1	1	0.698498	1.03882
MRPL2	Q5T653	39S ribosomal protein L2, mitochondrial OS=Homo sapiens GN=MRPL2 PE=1 SV=2	1	1	3	2	2	5.93744	3047570	3702300	3433670	3132550	3415530	2576970	2.95805e+06	3.81435e+06	3.33281e+06	3.22735e+06	3.3152e+06	2.65496e+06	3.18908e+06	3.25413e+06	2.85956e+06	3.20699e+06	3.58394e+06	3.13178e+06	1.11523	1.0147	1	1	1.25332	0.976547
ESYT1	Q9BSJ8|Q9BSJ8-2	Extended synaptotagmin-1 OS=Homo sapiens GN=ESYT1 PE=1 SV=1|Isoform 2 of Extended synaptotagmin-1 OS=Homo sapiens GN=ESYT1	1	1	3	2	5	6.54381	7329860	10603500	9719220	9047090	7185950	6919380	7.65417e+06	1.01542e+07	1.01492e+07	8.66376e+06	7.50389e+06	6.6262e+06	8.25197e+06	8.66288e+06	8.70809e+06	8.60911e+06	8.11218e+06	7.81624e+06	0.947621	1.00625	1	1	0.931568	0.907904
ACSF2	E9PF16|Q96CM8|Q96CM8-2|Q96CM8-3	Acyl-CoA synthetase family member 2, mitochondrial OS=Homo sapiens GN=ACSF2 PE=1 SV=1|Acyl-CoA synthetase family member 2, mitochondrial OS=Homo sapiens GN=ACSF2 PE=1 SV=2|Isoform 2 of Acyl-CoA synthetase family member 2, mitochondrial OS=Homo sapiens GN=ACSF2|Isoform 3 of Acyl-CoA synthetase family member 2, mitochondrial OS=Homo sapiens GN=ACSF2	1	1	3	2	3	5.71314	3912400	5335990	4396430	3252060	3012370	3563770	4.02948e+06	5.18095e+06	4.52799e+06	3.15757e+06	3.10251e+06	3.46023e+06	4.34418e+06	4.42003e+06	3.88503e+06	3.13765e+06	3.35401e+06	4.08167e+06	1.11818	1.40871	1	1	0.863316	1.30087
TMED9	Q9BVK6	Transmembrane emp24 domain-containing protein 9 OS=Homo sapiens GN=TMED9 PE=1 SV=2	1	1	3	2	4	6.5824	12581200	12578400	19537300	10375600	11018200	13723200	1.17432e+07	1.34759e+07	1.8236e+07	1.1116e+07	1.02843e+07	1.47024e+07	1.26604e+07	1.14967e+07	1.56466e+07	1.10458e+07	1.1118e+07	1.73429e+07	0.809148	1.04082	1	1	0.710572	1.57009
HNRNPLL|HNRPLL	B7WPG3|C9IYN3|D6W592|Q8WVV9|Q8WVV9-4|Q8WVV9-5	Heterogeneous nuclear ribonucleoprotein L-like OS=Homo sapiens GN=HNRNPLL PE=1 SV=1|Heterogeneous nuclear ribonucleoprotein L-like OS=Homo sapiens GN=HNRNPLL PE=1 SV=2|Heterogeneous nuclear ribonucleoprotein L-like OS=Homo sapiens GN=HNRPLL PE=1 SV=1|Heterogeneous nuclear ribonucleoprotein L-like OS=Homo sapiens GN=HNRNPLL PE=1 SV=1|Isoform 4 of Heterogeneous nuclear ribonucleoprotein L-like OS=H…	1	1	3	2	2	5.71836	2591750	3838200	2606720	3589840	2237390	1826030	2.82146e+06	3.52572e+06	2.83775e+06	3.29758e+06	2.43569e+06	1.67737e+06	3.04182e+06	3.0079e+06	2.4348e+06	3.27677e+06	2.63313e+06	1.97861e+06	1.24931	0.917944	1	1	1.08146	0.60383
GNS	F6S8M0|H7C3P4|P15586|P15586-2	N-acetylglucosamine-6-sulfatase OS=Homo sapiens GN=GNS PE=1 SV=1|N-acetylglucosamine-6-sulfatase OS=Homo sapiens GN=GNS PE=1 SV=1|N-acetylglucosamine-6-sulfatase OS=Homo sapiens GN=GNS PE=1 SV=3|Isoform 2 of N-acetylglucosamine-6-sulfatase OS=Homo sapiens GN=GNS	1	1	3	2	5	6.28251	5842320	4540320	6562820	9024590	8906730	5458180	5.44436e+06	4.8722e+06	6.11578e+06	9.68425e+06	8.30003e+06	5.85715e+06	5.86957e+06	4.15662e+06	5.24736e+06	9.62316e+06	8.97285e+06	6.90907e+06	1.11858	0.431939	1	1	1.70997	0.717963
ELAVL4	A0A0R4J2E6|B1APY8|B1APY9|P26378|P26378-2|P26378-3|P26378-4|P26378-5	ELAV-like protein OS=Homo sapiens GN=ELAVL4 PE=1 SV=1|ELAV-like protein OS=Homo sapiens GN=ELAVL4 PE=1 SV=1|ELAV-like protein OS=Homo sapiens GN=ELAVL4 PE=1 SV=1|ELAV-like protein 4 OS=Homo sapiens GN=ELAVL4 PE=1 SV=2|Isoform 2 of ELAV-like protein 4 OS=Homo sapiens GN=ELAVL4|Isoform 3 of ELAV-like protein 4 OS=Homo sapiens GN=ELAVL4|Isoform 4 of ELAV-like protein 4 OS=Homo sapiens GN=ELAVL4|Isof…	1	1	3	2	3	6.02969	4484470	5529380	4344490	4968770	955346	1325070	5.01499e+06	4.94444e+06	4.85845e+06	4.44314e+06	1.06836e+06	1.1849e+06	5.40667e+06	4.21826e+06	4.16857e+06	4.41511e+06	1.15497e+06	1.3977e+06	1.29701	0.955413	1	1	0.277066	0.316571
SNRPA	M0R268|P09012	U1 small nuclear ribonucleoprotein A (Fragment) OS=Homo sapiens GN=SNRPA PE=1 SV=1|U1 small nuclear ribonucleoprotein A OS=Homo sapiens GN=SNRPA PE=1 SV=3	1	1	3	2	3	6.75251	9676780	7134220	14805900	7327590	7207460	9712620	8.597e+06	8.03028e+06	1.31538e+07	8.24793e+06	6.40322e+06	1.09325e+07	9.26844e+06	6.85087e+06	1.1286e+07	8.1959e+06	6.92228e+06	1.2896e+07	0.821233	0.83589	1	1	0.613351	1.57346
ITPR3	Q14573	Inositol 1,4,5-trisphosphate receptor type 3 OS=Homo sapiens GN=ITPR3 PE=1 SV=2	1	1	3	2	2	6.18712	2029830	2525880	2566160	2590010	1682270	2027490	2.17503e+06	2.35726e+06	2.74973e+06	2.41711e+06	1.80261e+06	1.89214e+06	2.3449e+06	2.01105e+06	2.35928e+06	2.40186e+06	1.94873e+06	2.23196e+06	0.993909	0.837288	1	1	0.825988	0.929264
LAMP1	P11279	Lysosome-associated membrane glycoprotein 1 OS=Homo sapiens GN=LAMP1 PE=1 SV=3	1	1	3	2	4	6.23597	7847610	7142740	10656000	9077460	11084600	8269500	7.16331e+06	7.82508e+06	9.72681e+06	9.94462e+06	1.0118e+07	9.05948e+06	7.72277e+06	6.67581e+06	8.34564e+06	9.88188e+06	1.09382e+07	1.06865e+07	0.925366	0.675561	1	1	1.31065	1.08143
AJUBA	Q96IF1	LIM domain-containing protein ajuba OS=Homo sapiens GN=AJUBA PE=1 SV=1	1	1	3	2	2	5.57526	1170960	1414940	1340180	1323760	1347210	1045140	1.15604e+06	1.4332e+06	1.3231e+06	1.34085e+06	1.33004e+06	1.05863e+06	1.24633e+06	1.22271e+06	1.13523e+06	1.33239e+06	1.43786e+06	1.24876e+06	1.09787	0.917683	1	1	1.26658	0.937231
GTF2E1	P29083	General transcription factor IIE subunit 1 OS=Homo sapiens GN=GTF2E1 PE=1 SV=2	1	1	3	2	3	5.66931	1951010	2054150	2632420	1885900	1384270	1285260	1.83856e+06	2.17979e+06	2.48069e+06	2.00125e+06	1.30448e+06	1.36387e+06	1.98215e+06	1.85964e+06	2.12844e+06	1.98862e+06	1.41023e+06	1.60882e+06	0.931268	0.935141	1	1	0.662563	0.80901
EPHB2	P29323-2|P29323-3	Isoform 2 of Ephrin type-B receptor 2 OS=Homo sapiens GN=EPHB2|Isoform 3 of Ephrin type-B receptor 2 OS=Homo sapiens GN=EPHB2	1	1	3	2	6	5.71111	4016950	6153400	5182000	4669990	4988590	3788610	4.04874e+06	6.10509e+06	5.22301e+06	4.63332e+06	5.02807e+06	3.75886e+06	4.36495e+06	5.20844e+06	4.48136e+06	4.60409e+06	5.43566e+06	4.43394e+06	0.974024	1.13126	1	1	1.21295	0.963043
VPS26A	O75436	Vacuolar protein sorting-associated protein 26A OS=Homo sapiens GN=VPS26A PE=1 SV=2	1	1	3	2	3	5.82913	1532610	1944680	2015160	1359600	1517700	1636220	1.51226e+06	1.97085e+06	1.98841e+06	1.37789e+06	1.49755e+06	1.65823e+06	1.63037e+06	1.68139e+06	1.70606e+06	1.3692e+06	1.61895e+06	1.95605e+06	0.955636	1.22801	1	1	0.948939	1.4286
PMPCB	G3V0E4|O75439	Mitochondrial-processing peptidase subunit beta OS=Homo sapiens GN=PMPCB PE=1 SV=1|Mitochondrial-processing peptidase subunit beta OS=Homo sapiens GN=PMPCB PE=1 SV=2	1	1	3	2	6	6.53578	6033330	8542260	6798320	7397410	7082150	5351640	6.18813e+06	8.32857e+06	6.97275e+06	7.21236e+06	7.26386e+06	5.21776e+06	6.67144e+06	7.10535e+06	5.98265e+06	7.16686e+06	7.8527e+06	6.15485e+06	1.11513	0.991418	1	1	1.31258	0.858794
BRK1	Q8WUW1|Q8WUW1-2	Protein BRICK1 OS=Homo sapiens GN=BRK1 PE=1 SV=1|Isoform 2 of Protein BRICK1 OS=Homo sapiens GN=BRK1	1	1	3	2	2	5.6598	2194800	2138050	3796860	1438530	1278640	2365790	2.05961e+06	2.27838e+06	3.563e+06	1.53295e+06	1.19988e+06	2.52107e+06	2.22047e+06	1.94376e+06	3.05706e+06	1.52328e+06	1.29715e+06	2.97385e+06	0.726342	1.27604	1	1	0.424312	1.95227
TOX4	O94842|O94842-2|O94842-3	TOX high mobility group box family member 4 OS=Homo sapiens GN=TOX4 PE=1 SV=1|Isoform 2 of TOX high mobility group box family member 4 OS=Homo sapiens GN=TOX4|Isoform 3 of TOX high mobility group box family member 4 OS=Homo sapiens GN=TOX4	1	1	3	2	2	5.59788	2747930	3122180	3390760	3391590	3340910	1688440	2.50535e+06	3.42448e+06	3.09144e+06	3.71998e+06	3.04599e+06	1.85192e+06	2.70103e+06	2.92153e+06	2.65246e+06	3.69651e+06	3.2929e+06	2.18452e+06	1.01831	0.790348	1	1	1.24145	0.590968
FAM160B1	Q5W0V3|Q5W0V3-2	Protein FAM160B1 OS=Homo sapiens GN=FAM160B1 PE=1 SV=1|Isoform 2 of Protein FAM160B1 OS=Homo sapiens GN=FAM160B1	1	1	3	2	2	5.95774	1309750	2039300	1571270	1125190	1144300	1330420	1.36765e+06	1.95297e+06	1.64073e+06	1.07756e+06	1.19488e+06	1.2741e+06	1.47446e+06	1.66614e+06	1.40775e+06	1.07076e+06	1.29175e+06	1.50292e+06	1.04739	1.55603	1	1	0.917595	1.4036
DBT	P11182|Q5VVL7	Lipoamide acyltransferase component of branched-chain alpha-keto acid dehydrogenase complex, mitochondrial OS=Homo sapiens GN=DBT PE=1 SV=3|Lipoamide acyltransferase component of branched-chain alpha-keto acid dehydrogenase complex, mitochondrial OS=Homo sapiens GN=DBT PE=1 SV=1	1	1	3	2	2	5.94747	2246050	2735070	2726220	3910540	3138950	2156200	2.3153e+06	2.65326e+06	2.81028e+06	3.79357e+06	3.23573e+06	2.09171e+06	2.49613e+06	2.26358e+06	2.41123e+06	3.76964e+06	3.49803e+06	2.46737e+06	1.03521	0.600476	1	1	1.45073	0.654537
UAP1L1	Q3KQV9	UDP-N-acetylhexosamine pyrophosphorylase-like protein 1 OS=Homo sapiens GN=UAP1L1 PE=1 SV=2	1	1	3	2	2	5.97702	2150160	2996530	3130650	2726330	2004870	1936810	2.20793e+06	2.91812e+06	3.21477e+06	2.65499e+06	2.05874e+06	1.88613e+06	2.38038e+06	2.48954e+06	2.75829e+06	2.63824e+06	2.22563e+06	2.22487e+06	0.862992	0.943635	1	1	0.806889	0.843316
DNAJC17	Q9NVM6	DnaJ homolog subfamily C member 17 OS=Homo sapiens GN=DNAJC17 PE=1 SV=1	1	1	3	2	3	5.92628	4183040	3693740	4768040	3470140	3428150	2921830	3.78374e+06	4.08354e+06	4.3129e+06	3.83634e+06	3.10091e+06	3.23017e+06	4.07926e+06	3.48379e+06	3.70048e+06	3.81214e+06	3.35228e+06	3.8103e+06	1.10236	0.913867	1	1	0.905903	0.999516
EARS2	H3BTB7|Q5JPH6|Q5JPH6-2	Probable glutamate--tRNA ligase, mitochondrial OS=Homo sapiens GN=EARS2 PE=1 SV=1|Probable glutamate--tRNA ligase, mitochondrial OS=Homo sapiens GN=EARS2 PE=1 SV=2|Isoform 2 of Probable glutamate--tRNA ligase, mitochondrial OS=Homo sapiens GN=EARS2	1	1	3	2	6	5.90717	5630230	8538670	7643620	6813620	5658880	6312280	6.02919e+06	7.97365e+06	8.18525e+06	6.36275e+06	6.05987e+06	5.89458e+06	6.50008e+06	6.80256e+06	7.02298e+06	6.32261e+06	6.55111e+06	6.95322e+06	0.925545	1.07591	1	1	0.93281	1.09974
SELK	F6XHT0|F8WAX7|Q9Y6D0	Selenoprotein K OS=Homo sapiens GN=SELK PE=1 SV=1|Selenoprotein K OS=Homo sapiens GN=SELK PE=1 SV=1|Selenoprotein K OS=Homo sapiens GN=SELK PE=1 SV=3	1	1	3	2	2	5.94044	2211950	2210120	3527450	1423420	1303950	2478810	2.11604e+06	2.31029e+06	3.3745e+06	1.48793e+06	1.24741e+06	2.59116e+06	2.28131e+06	1.97098e+06	2.89534e+06	1.47855e+06	1.34853e+06	3.05652e+06	0.787925	1.33305	1	1	0.46576	2.06724
ARFGEF2	Q9Y6D5	Brefeldin A-inhibited guanine nucleotide-exchange protein 2 OS=Homo sapiens GN=ARFGEF2 PE=1 SV=3	1	1	3	2	4	5.76152	3324130	5508390	4448710	4763310	3835370	3388320	3.58271e+06	5.11083e+06	4.79476e+06	4.41953e+06	4.13371e+06	3.14377e+06	3.86252e+06	4.36021e+06	4.11393e+06	4.39165e+06	4.4688e+06	3.70838e+06	0.938889	0.992841	1	1	1.08626	0.844417
PHLDA2	Q53GA4	Pleckstrin homology-like domain family A member 2 OS=Homo sapiens GN=PHLDA2 PE=1 SV=2	1	1	3	2	2	5.96407	2557410	2874360	3345980	2522950	2608040	2830690	2.52203e+06	2.91468e+06	3.2997e+06	2.55834e+06	2.57196e+06	2.87039e+06	2.71901e+06	2.4866e+06	2.83115e+06	2.5422e+06	2.78046e+06	3.3859e+06	0.96039	0.978129	1	1	0.982093	1.33188
TMEM11	P17152	Transmembrane protein 11, mitochondrial OS=Homo sapiens GN=TMEM11 PE=1 SV=1	1	1	3	2	2	6.55425	2731990	3933970	3882880	3470510	2853420	2489510	2.78528e+06	3.8587e+06	3.95862e+06	3.40411e+06	2.90908e+06	2.44188e+06	3.00282e+06	3.29197e+06	3.39651e+06	3.38263e+06	3.1449e+06	2.88043e+06	0.884088	0.973199	1	1	0.92592	0.851534
LTN1	H7BYG8|O94822|O94822-2|O94822-3|S4R3T2	E3 ubiquitin-protein ligase listerin OS=Homo sapiens GN=LTN1 PE=1 SV=1|E3 ubiquitin-protein ligase listerin OS=Homo sapiens GN=LTN1 PE=1 SV=6|Isoform 2 of E3 ubiquitin-protein ligase listerin OS=Homo sapiens GN=LTN1|Isoform 3 of E3 ubiquitin-protein ligase listerin OS=Homo sapiens GN=LTN1|E3 ubiquitin-protein ligase listerin (Fragment) OS=Homo sapiens GN=LTN1 PE=1 SV=1	1	1	3	2	2	5.32175	942947	1882420	1663760	1434360	1120410	1217210	1.04661e+06	1.69597e+06	1.84667e+06	1.29229e+06	1.24358e+06	1.09665e+06	1.12835e+06	1.44689e+06	1.58445e+06	1.28414e+06	1.34439e+06	1.2936e+06	0.712143	1.12674	1	1	0.848493	1.00737
TBCD	J3KR97|Q9BTW9|Q9BTW9-4	Tubulin-specific chaperone D OS=Homo sapiens GN=TBCD PE=1 SV=1|Tubulin-specific chaperone D OS=Homo sapiens GN=TBCD PE=1 SV=2|Isoform 4 of Tubulin-specific chaperone D OS=Homo sapiens GN=TBCD	1	1	3	2	10	6.30912	9956590	15566600	13004300	12922900	9616580	9469890	1.06879e+07	1.45015e+07	1.39594e+07	1.20387e+07	1.03229e+07	8.82196e+06	1.15226e+07	1.23717e+07	1.19772e+07	1.19628e+07	1.11597e+07	1.04063e+07	0.962042	1.03418	1	1	0.931742	0.869894
CFDP1	Q9UEE9	Craniofacial development protein 1 OS=Homo sapiens GN=CFDP1 PE=1 SV=1	1	1	3	2	3	5.79424	8695890	3624370	7395280	2782200	2168990	5005210	7.34063e+06	4.29352e+06	6.24272e+06	3.29586e+06	1.83095e+06	5.92929e+06	7.91395e+06	3.66293e+06	5.35628e+06	3.27507e+06	1.97938e+06	6.99417e+06	1.47751	1.11843	1	1	0.369543	2.13558
EHD4	A0A087WUA5|Q9H223	EH domain-containing protein 4 OS=Homo sapiens GN=EHD4 PE=1 SV=1|EH domain-containing protein 4 OS=Homo sapiens GN=EHD4 PE=1 SV=1	1	1	3	2	3	5.83662	2016670	1865040	3068990	2633410	2116190	2491750	1.99399e+06	1.88626e+06	3.03447e+06	2.66337e+06	2.09239e+06	2.52009e+06	2.14972e+06	1.60922e+06	2.60359e+06	2.64656e+06	2.262e+06	2.97269e+06	0.825676	0.608042	1	1	0.868802	1.12323
RNASEH2B	A0A087WXR7|Q5TBB1	Ribonuclease H2 subunit B OS=Homo sapiens GN=RNASEH2B PE=1 SV=2|Ribonuclease H2 subunit B OS=Homo sapiens GN=RNASEH2B PE=1 SV=1	1	1	3	2	4	6.23732	10404000	13967100	13499300	12479400	11116300	9213700	1.04531e+07	1.39015e+07	1.3563e+07	1.24208e+07	1.11687e+07	9.17044e+06	1.12695e+07	1.18598e+07	1.16371e+07	1.23425e+07	1.20741e+07	1.08174e+07	0.968411	0.960896	1	1	1.03755	0.87644
SRP9	P49458	Signal recognition particle 9 kDa protein OS=Homo sapiens GN=SRP9 PE=1 SV=2	1	1	3	2	2	7.08183	7837420	7530140	11321800	5116130	4701710	5828930	7.06867e+06	8.34907e+06	1.02113e+07	5.67253e+06	4.24054e+06	6.46285e+06	7.62075e+06	7.12285e+06	8.76132e+06	5.63674e+06	4.58429e+06	7.62355e+06	0.869818	1.26365	1	1	0.523242	1.35247
TNPO1	Q92973|Q92973-2	Transportin-1 OS=Homo sapiens GN=TNPO1 PE=1 SV=2|Isoform 2 of Transportin-1 OS=Homo sapiens GN=TNPO1	1	1	3	2	5	6.55925	19328900	32306200	22388600	25792600	23151500	18103000	2.06932e+07	3.01763e+07	2.39688e+07	2.40921e+07	2.47856e+07	1.69095e+07	2.23093e+07	2.57443e+07	2.05653e+07	2.39402e+07	2.67948e+07	1.99464e+07	1.0848	1.07536	1	1	1.30291	0.833177
RBPMS	B4E3T4|Q93062|Q93062-2|Q93062-3|Q93062-4|Q93062-5	HCG2043421, isoform CRA_c OS=Homo sapiens GN=RBPMS PE=1 SV=1|RNA-binding protein with multiple splicing OS=Homo sapiens GN=RBPMS PE=1 SV=1|Isoform B of RNA-binding protein with multiple splicing OS=Homo sapiens GN=RBPMS|Isoform C of RNA-binding protein with multiple splicing OS=Homo sapiens GN=RBPMS|Isoform D of RNA-binding protein with multiple splicing OS=Homo sapiens GN=RBPMS|Isoform E of RNA-…	1	1	3	2	5	6.20418	9427120	9178690	11652300	10923300	11492400	8486950	8.82727e+06	9.80242e+06	1.09109e+07	1.16656e+07	1.07611e+07	9.06367e+06	9.5167e+06	8.36274e+06	9.36156e+06	1.1592e+07	1.16335e+07	1.06915e+07	1.01657	0.721424	1	1	1.24268	0.922315
ACAA2	A0A0B4J2A4|P42765	3-ketoacyl-CoA thiolase, mitochondrial OS=Homo sapiens GN=ACAA2 PE=1 SV=1|3-ketoacyl-CoA thiolase, mitochondrial OS=Homo sapiens GN=ACAA2 PE=1 SV=2	1	1	3	2	3	6.24771	4208850	6261640	4615780	4218060	3171070	2934440	4.37303e+06	6.02656e+06	4.79583e+06	4.0597e+06	3.29477e+06	2.82427e+06	4.71457e+06	5.14144e+06	4.11484e+06	4.03409e+06	3.56185e+06	3.3315e+06	1.14575	1.2745	1	1	0.865611	0.825837
RPL35	P42766	60S ribosomal protein L35 OS=Homo sapiens GN=RPL35 PE=1 SV=2	1	1	3	2	5	6.45559	24565500	16432400	27588300	11297000	14809500	22029800	2.11514e+07	1.90848e+07	2.37541e+07	1.31205e+07	1.27513e+07	2.55857e+07	2.28034e+07	1.62818e+07	2.03811e+07	1.30377e+07	1.3785e+07	3.01807e+07	1.11885	1.24883	1	1	0.676359	2.31488
CYB5A	P00167|P00167-3	Cytochrome b5 OS=Homo sapiens GN=CYB5A PE=1 SV=2|Isoform 3 of Cytochrome b5 OS=Homo sapiens GN=CYB5A	1	1	3	2	5	6.28372	5975980	5963800	8975980	5302870	6022800	7430060	5.66716e+06	6.28879e+06	8.51213e+06	5.59184e+06	5.71156e+06	7.83495e+06	6.10977e+06	5.36515e+06	7.30344e+06	5.55656e+06	6.17455e+06	9.24207e+06	0.836561	0.965553	1	1	0.845431	1.66327
CENPF	P49454	Centromere protein F OS=Homo sapiens GN=CENPF PE=1 SV=2	1	1	3	2	12	6.41855	13890300	24481600	17510200	15928000	13415800	12077600	1.47663e+07	2.30292e+07	1.86145e+07	1.49831e+07	1.42619e+07	1.13611e+07	1.59196e+07	1.96469e+07	1.59713e+07	1.48885e+07	1.5418e+07	1.34015e+07	0.996761	1.3196	1	1	0.965356	0.900121
TRMT5	Q32P41	tRNA (guanine(37)-N1)-methyltransferase OS=Homo sapiens GN=TRMT5 PE=1 SV=2	1	1	3	2	5	5.79881	8064870	9764640	10325800	9679560	8509220	5733600	7.71233e+06	1.0211e+07	9.87442e+06	1.0122e+07	8.13725e+06	5.99569e+06	8.31467e+06	8.71131e+06	8.47229e+06	1.00582e+07	8.79688e+06	7.07249e+06	0.981396	0.866093	1	1	1.03831	0.703159
DDAH2	A0A140T971|H0Y7N1|O95865|Q5SRR8|Q5SSV3	N(G),N(G)-dimethylarginine dimethylaminohydrolase 2 (Fragment) OS=Homo sapiens GN=DDAH2 PE=1 SV=1|N(G),N(G)-dimethylarginine dimethylaminohydrolase 2 (Fragment) OS=Homo sapiens GN=DDAH2 PE=1 SV=1|N(G),N(G)-dimethylarginine dimethylaminohydrolase 2 OS=Homo sapiens GN=DDAH2 PE=1 SV=1|N(G),N(G)-dimethylarginine dimethylaminohydrolase 2 (Fragment) OS=Homo sapiens GN=DDAH2 PE=1 SV=2|N(G),N(G)-dimethyl…	1	1	3	2	3	6.23046	10994000	13288400	12450400	9646800	7491730	7268000	1.08197e+07	1.35025e+07	1.2253e+07	9.80223e+06	7.37294e+06	7.3851e+06	1.16647e+07	1.15194e+07	1.05131e+07	9.74039e+06	7.97061e+06	8.71144e+06	1.10954	1.18264	1	1	0.75816	0.894362
ARFGEF1	Q9Y6D6	Brefeldin A-inhibited guanine nucleotide-exchange protein 1 OS=Homo sapiens GN=ARFGEF1 PE=1 SV=2	1	1	3	2	3	5.74383	3962610	6258590	4700200	4747880	4109180	3562440	4.18273e+06	5.92923e+06	4.96129e+06	4.49802e+06	4.33744e+06	3.37496e+06	4.50941e+06	5.0584e+06	4.25681e+06	4.46964e+06	4.68905e+06	3.98109e+06	1.05934	1.13172	1	1	1.10154	0.890696
PAK1	B3KNX7|E9PM17|Q13153|Q13153-2	Serine/threonine-protein kinase PAK 1 OS=Homo sapiens GN=PAK1 PE=1 SV=1|Serine/threonine-protein kinase PAK 1 OS=Homo sapiens GN=PAK1 PE=1 SV=1|Serine/threonine-protein kinase PAK 1 OS=Homo sapiens GN=PAK1 PE=1 SV=2|Isoform 2 of Serine/threonine-protein kinase PAK 1 OS=Homo sapiens GN=PAK1	1	1	3	2	3	5.448	2759840	2893320	2682160	3621310	2733350	1288450	2.57985e+06	3.09518e+06	2.50724e+06	3.87396e+06	2.55509e+06	1.37834e+06	2.78134e+06	2.64059e+06	2.15122e+06	3.84952e+06	2.76221e+06	1.62588e+06	1.29291	0.685953	1	1	1.28402	0.422361
PUM1	H0YEH2|Q14671|Q14671-2|Q14671-3|Q14671-4|Q5T1Z4|Q5T1Z8	Pumilio homolog 1 (Fragment) OS=Homo sapiens GN=PUM1 PE=1 SV=1|Pumilio homolog 1 OS=Homo sapiens GN=PUM1 PE=1 SV=3|Isoform 2 of Pumilio homolog 1 OS=Homo sapiens GN=PUM1|Isoform 3 of Pumilio homolog 1 OS=Homo sapiens GN=PUM1|Isoform 4 of Pumilio homolog 1 OS=Homo sapiens GN=PUM1|Pumilio homolog 1 OS=Homo sapiens GN=PUM1 PE=1 SV=1|Pumilio homolog 1 OS=Homo sapiens GN=PUM1 PE=1 SV=1	1	1	3	2	2	5.61221	3125810	4385800	4096550	2905370	2590670	2330130	3.06857e+06	4.46762e+06	4.02153e+06	2.95957e+06	2.54323e+06	2.3736e+06	3.30823e+06	3.81146e+06	3.45049e+06	2.9409e+06	2.74939e+06	2.79989e+06	0.958771	1.29602	1	1	0.796812	0.952051
GNE	Q9Y223|Q9Y223-2	Bifunctional UDP-N-acetylglucosamine 2-epimerase/N-acetylmannosamine kinase OS=Homo sapiens GN=GNE PE=1 SV=1|Isoform 2 of Bifunctional UDP-N-acetylglucosamine 2-epimerase/N-acetylmannosamine kinase OS=Homo sapiens GN=GNE	1	1	3	2	6	6.3245	11574900	14968800	13700500	13182500	10405700	10696100	1.20596e+07	1.43672e+07	1.42742e+07	1.26527e+07	1.08414e+07	1.02662e+07	1.30014e+07	1.22571e+07	1.22473e+07	1.25729e+07	1.17202e+07	1.211e+07	1.06158	0.974884	1	1	0.956966	0.963184
CBR1	P16152	Carbonyl reductase [NADPH] 1 OS=Homo sapiens GN=CBR1 PE=1 SV=3	1	1	3	2	7	6.67649	9927420	11709900	12005300	12326800	11655100	9779640	9.95413e+06	1.16785e+07	1.20376e+07	1.22937e+07	1.16865e+07	9.7534e+06	1.07316e+07	9.96327e+06	1.03283e+07	1.22162e+07	1.26338e+07	1.15051e+07	1.03904	0.81558	1	1	1.22322	0.94179
KIAA1033	A0A087X256|Q2M389	WASH complex subunit 7 OS=Homo sapiens GN=KIAA1033 PE=1 SV=1|WASH complex subunit 7 OS=Homo sapiens GN=KIAA1033 PE=1 SV=2	1	1	3	2	3	5.83822	2582230	5832640	3557180	3159700	2737390	2807310	2.91221e+06	5.17175e+06	4.01174e+06	2.80168e+06	3.08719e+06	2.48922e+06	3.13966e+06	4.41218e+06	3.44209e+06	2.78401e+06	3.33745e+06	2.93627e+06	0.912136	1.58483	1	1	0.9696	1.05469
STXBP4	E7EPP7|Q6ZWJ1	Syntaxin-binding protein 4 OS=Homo sapiens GN=STXBP4 PE=1 SV=1|Syntaxin-binding protein 4 OS=Homo sapiens GN=STXBP4 PE=1 SV=2	1	1	3	2	3	5.90157	4082140	4728250	5845120	5060110	4447030	4514430	4.09424e+06	4.71428e+06	5.86244e+06	5.04516e+06	4.46021e+06	4.50109e+06	4.41401e+06	4.02189e+06	5.03e+06	5.01333e+06	4.82177e+06	5.30946e+06	0.877536	0.80224	1	1	0.958602	1.05907
GIPC1	O14908	PDZ domain-containing protein GIPC1 OS=Homo sapiens GN=GIPC1 PE=1 SV=2	1	1	3	2	4	5.86388	3240490	3565480	4615020	4828270	4364440	3788220	3.24003e+06	3.56598e+06	4.61437e+06	4.82895e+06	4.36382e+06	3.78876e+06	3.49308e+06	3.04225e+06	3.95915e+06	4.79849e+06	4.71757e+06	4.4692e+06	0.882282	0.634001	1	1	1.19156	0.931376
NOP2	P46087-2	Isoform 2 of Probable 28S rRNA (cytosine(4447)-C(5))-methyltransferase OS=Homo sapiens GN=NOP2	1	1	3	2	8	6.70027	12771600	14706900	13482500	15248500	15315600	11782100	1.27756e+07	1.47023e+07	1.34867e+07	1.52437e+07	1.53204e+07	1.17784e+07	1.37734e+07	1.25429e+07	1.15717e+07	1.51475e+07	1.65623e+07	1.38937e+07	1.19027	0.828052	1	1	1.43128	0.917228
NDC80	O14777	Kinetochore protein NDC80 homolog OS=Homo sapiens GN=NDC80 PE=1 SV=1	1	1	3	2	12	6.42681	16707200	21334400	21084000	19741400	20143300	16096900	1.65808e+07	2.1497e+07	2.09245e+07	1.98919e+07	1.99909e+07	1.62196e+07	1.78758e+07	1.83398e+07	1.79533e+07	1.97664e+07	2.16114e+07	1.91326e+07	0.995683	0.927825	1	1	1.20376	0.967934
CARS	P49589-2|P49589-3	Isoform 2 of Cysteine--tRNA ligase, cytoplasmic OS=Homo sapiens GN=CARS|Isoform 3 of Cysteine--tRNA ligase, cytoplasmic OS=Homo sapiens GN=CARS	1	1	3	2	8	6.2046	15014300	21899700	20111200	17327000	14753200	14073000	1.54748e+07	2.1248e+07	2.0728e+07	1.68114e+07	1.52057e+07	1.36542e+07	1.66834e+07	1.81273e+07	1.77847e+07	1.67053e+07	1.64383e+07	1.61065e+07	0.938075	1.08512	1	1	0.924294	0.964151
CNOT1	A5YKK6|A5YKK6-2	CCR4-NOT transcription complex subunit 1 OS=Homo sapiens GN=CNOT1 PE=1 SV=2|Isoform 2 of CCR4-NOT transcription complex subunit 1 OS=Homo sapiens GN=CNOT1	1	1	3	2	8	5.99893	9047290	16897900	13246500	12029900	9390030	9310210	9.86612e+06	1.54955e+07	1.44454e+07	1.10315e+07	1.02399e+07	8.53752e+06	1.06367e+07	1.32197e+07	1.23942e+07	1.09619e+07	1.107e+07	1.00708e+07	0.858199	1.20596	1	1	0.893157	0.918711
FANCD2	Q9BXW9|Q9BXW9-1	Fanconi anemia group D2 protein OS=Homo sapiens GN=FANCD2 PE=1 SV=2|Isoform 1 of Fanconi anemia group D2 protein OS=Homo sapiens GN=FANCD2	1	1	3	2	2	5.59089	1202080	2221150	1416140	1758700	1436700	1155930	1.33142e+06	2.00537e+06	1.56852e+06	1.58785e+06	1.59129e+06	1.04364e+06	1.43541e+06	1.71084e+06	1.34579e+06	1.57783e+06	1.72028e+06	1.23107e+06	1.06659	1.0843	1	1	1.27827	0.780228
SERF2	B8ZZY7|B9A031|C9JQZ0|F8WBN3|F8WBV6|P84101|P84101-2|P84101-3|P84101-4	Small EDRK-rich factor 2 OS=Homo sapiens GN=SERF2 PE=1 SV=1|Small EDRK-rich factor 2 OS=Homo sapiens GN=SERF2 PE=1 SV=1|Small EDRK-rich factor 2 (Fragment) OS=Homo sapiens GN=SERF2 PE=1 SV=1|Small EDRK-rich factor 2 OS=Homo sapiens GN=SERF2 PE=1 SV=1|Small EDRK-rich factor 2 OS=Homo sapiens GN=SERF2 PE=1 SV=1|Small EDRK-rich factor 2 OS=Homo sapiens GN=SERF2 PE=1 SV=1|Isoform 2 of Small EDRK-rich…	1	1	3	2	3	7.00577	28577100	16531900	51632400	13565500	11255900	35795300	2.5316e+07	1.86615e+07	4.57404e+07	1.53129e+07	9.97143e+06	4.04063e+07	2.72932e+07	1.59206e+07	3.92454e+07	1.52163e+07	1.07797e+07	4.76631e+07	0.695451	1.04629	1	1	0.274675	3.13236
ADPRHL2	Q9NX46	Poly(ADP-ribose) glycohydrolase ARH3 OS=Homo sapiens GN=ADPRHL2 PE=1 SV=1	1	1	3	2	5	6.38087	4950310	6003490	6032480	5975110	4520990	4175390	5.03671e+06	5.90051e+06	6.13776e+06	5.87262e+06	4.59989e+06	4.10377e+06	5.43008e+06	5.0339e+06	5.26622e+06	5.83557e+06	4.97277e+06	4.84079e+06	1.03111	0.862624	1	1	0.944277	0.829531
MARCH5	Q9NX47	E3 ubiquitin-protein ligase MARCH5 OS=Homo sapiens GN=MARCH5 PE=1 SV=1	1	1	3	2	2	5.7298	1946630	2737240	2208570	1649270	1957500	1876940	1.94884e+06	2.73413e+06	2.21108e+06	1.6474e+06	1.95972e+06	1.87481e+06	2.10105e+06	2.33257e+06	1.89711e+06	1.63701e+06	2.11859e+06	2.21152e+06	1.1075	1.4249	1	1	1.11674	1.35095
RAB7A	C9J4V0|C9J8S3|P51149	Ras-related protein Rab-7a OS=Homo sapiens GN=RAB7A PE=1 SV=1|Ras-related protein Rab-7a OS=Homo sapiens GN=RAB7A PE=1 SV=1|Ras-related protein Rab-7a OS=Homo sapiens GN=RAB7A PE=1 SV=1	1	1	3	2	7	6.67629	12196400	15227000	17733100	11314000	10801100	12809400	1.20812e+07	1.53722e+07	1.75656e+07	1.14219e+07	1.06991e+07	1.29315e+07	1.30248e+07	1.31145e+07	1.50714e+07	1.13498e+07	1.15664e+07	1.5254e+07	0.864207	1.15548	1	1	0.767441	1.34398
NSFL1C	Q9UNZ2|Q9UNZ2-4|Q9UNZ2-5	NSFL1 cofactor p47 OS=Homo sapiens GN=NSFL1C PE=1 SV=2|Isoform 2 of NSFL1 cofactor p47 OS=Homo sapiens GN=NSFL1C|Isoform 3 of NSFL1 cofactor p47 OS=Homo sapiens GN=NSFL1C	1	1	3	2	14	6.63922	20935500	13903500	31832900	19125400	22218500	22991200	1.80657e+07	1.61122e+07	2.74692e+07	2.21636e+07	1.91728e+07	2.66435e+07	1.94766e+07	1.37458e+07	2.35687e+07	2.20238e+07	2.0727e+07	3.14286e+07	0.826376	0.624133	1	1	0.879428	1.42703
ITGA11	Q9UKX5|Q9UKX5-2	Integrin alpha-11 OS=Homo sapiens GN=ITGA11 PE=1 SV=2|Isoform 2 of Integrin alpha-11 OS=Homo sapiens GN=ITGA11	1	1	3	2	2	5.63776	1337310	1496740	1830390	1475200	1175230	1506370	1.37005e+06	1.46097e+06	1.8752e+06	1.43994e+06	1.204e+06	1.47037e+06	1.47706e+06	1.2464e+06	1.60893e+06	1.43086e+06	1.3016e+06	1.73444e+06	0.918034	0.871082	1	1	0.808986	1.21217
PHLDB1	Q86UU1|Q86UU1-2	Pleckstrin homology-like domain family B member 1 OS=Homo sapiens GN=PHLDB1 PE=1 SV=1|Isoform 2 of Pleckstrin homology-like domain family B member 1 OS=Homo sapiens GN=PHLDB1	1	1	3	2	12	6.2561	20131500	30382400	24655100	25066900	22962900	19345300	2.10115e+07	2.91099e+07	2.57329e+07	2.4017e+07	2.39667e+07	1.85351e+07	2.26526e+07	2.48345e+07	2.20789e+07	2.38655e+07	2.59095e+07	2.18639e+07	1.02598	1.0406	1	1	1.1735	0.916129
ATP5F1	P24539|Q5QNZ2	ATP synthase F(0) complex subunit B1, mitochondrial OS=Homo sapiens GN=ATP5F1 PE=1 SV=2|ATP synthase F(0) complex subunit B1, mitochondrial OS=Homo sapiens GN=ATP5F1 PE=1 SV=1	1	1	3	2	4	6.62289	5635440	7997700	7810300	6298530	5494220	5496230	5.76398e+06	7.81935e+06	7.98845e+06	6.15807e+06	5.61954e+06	5.37366e+06	6.21416e+06	6.67092e+06	6.85412e+06	6.11922e+06	6.07508e+06	6.33875e+06	0.906631	1.09016	1	1	0.88634	1.03587
IWS1	Q96ST2|Q96ST2-2|Q96ST2-3	Protein IWS1 homolog OS=Homo sapiens GN=IWS1 PE=1 SV=2|Isoform 2 of Protein IWS1 homolog OS=Homo sapiens GN=IWS1|Isoform 3 of Protein IWS1 homolog OS=Homo sapiens GN=IWS1	1	1	3	2	4	5.95967	6067200	5250940	8490600	5579370	4913630	6027250	5.71378e+06	5.57573e+06	7.99602e+06	5.92447e+06	4.62741e+06	6.40006e+06	6.16004e+06	4.75682e+06	6.86061e+06	5.8871e+06	5.00252e+06	7.54948e+06	0.897884	0.808008	1	1	0.729165	1.28238
OCIAD1	D6RBN5|D6RDK6|Q9NX40	OCIA domain-containing protein 1 OS=Homo sapiens GN=OCIAD1 PE=1 SV=1|OCIA domain-containing protein 1 (Fragment) OS=Homo sapiens GN=OCIAD1 PE=1 SV=1|OCIA domain-containing protein 1 OS=Homo sapiens GN=OCIAD1 PE=1 SV=1	1	1	3	2	3	5.94097	2874600	2991030	3454920	3316460	3222730	2402660	2.73675e+06	3.14169e+06	3.28924e+06	3.48351e+06	3.06819e+06	2.52368e+06	2.9505e+06	2.68027e+06	2.82218e+06	3.46153e+06	3.31691e+06	2.97692e+06	1.04547	0.774301	1	1	1.1753	0.860001
KPRP	Q5T749	Keratinocyte proline-rich protein OS=Homo sapiens GN=KPRP PE=1 SV=1	1	1	3	2	5	6.52492	3476920	6533790	24662400	2319940	2327700	3327220	2.76454e+06	8.21746e+06	1.96093e+07	2.91776e+06	1.85078e+06	4.1846e+06	2.98045e+06	7.01056e+06	1.68249e+07	2.89935e+06	2.00081e+06	4.93613e+06	0.177145	2.41798	1	1	0.11892	1.7025
ANKRD17	H0YM23|O75179|O75179-2|O75179-7	Ankyrin repeat domain-containing protein 17 (Fragment) OS=Homo sapiens GN=ANKRD17 PE=1 SV=1|Ankyrin repeat domain-containing protein 17 OS=Homo sapiens GN=ANKRD17 PE=1 SV=3|Isoform 2 of Ankyrin repeat domain-containing protein 17 OS=Homo sapiens GN=ANKRD17|Isoform 7 of Ankyrin repeat domain-containing protein 17 OS=Homo sapiens GN=ANKRD17	1	1	3	2	4	5.72477	3543400	5464130	4125910	4251660	4213980	2868810	3.59014e+06	5.39299e+06	4.18034e+06	4.1963e+06	4.26957e+06	2.83146e+06	3.87054e+06	4.60092e+06	3.58674e+06	4.16983e+06	4.61567e+06	3.33998e+06	1.07912	1.10338	1	1	1.28687	0.800986
MAN1A2	O60476	Mannosyl-oligosaccharide 1,2-alpha-mannosidase IB OS=Homo sapiens GN=MAN1A2 PE=1 SV=1	1	1	3	2	2	5.5657	1335690	1880630	1922660	1597870	1172940	1322800	1.39888e+06	1.79567e+06	2.01362e+06	1.52569e+06	1.22843e+06	1.26304e+06	1.50814e+06	1.53194e+06	1.7277e+06	1.51606e+06	1.32801e+06	1.48988e+06	0.872919	1.01048	1	1	0.768662	0.98273
CDK9	P50750|P50750-2	Cyclin-dependent kinase 9 OS=Homo sapiens GN=CDK9 PE=1 SV=3|Isoform 2 of Cyclin-dependent kinase 9 OS=Homo sapiens GN=CDK9	1	1	3	2	5	6.09289	5938500	7622130	7337650	5873510	5110600	5222210	5.98683e+06	7.56059e+06	7.39737e+06	5.82609e+06	5.1522e+06	5.18005e+06	6.45442e+06	6.45017e+06	6.34697e+06	5.78934e+06	5.56985e+06	6.11036e+06	1.01693	1.11415	1	1	0.87756	1.05545
TM9SF3	Q9HD45	Transmembrane 9 superfamily member 3 OS=Homo sapiens GN=TM9SF3 PE=1 SV=2	1	1	3	2	3	5.91514	3437580	6047890	4468640	3381160	3768490	3448180	3.55247e+06	5.8523e+06	4.61799e+06	3.27181e+06	3.89444e+06	3.33666e+06	3.82992e+06	4.99277e+06	3.96225e+06	3.25117e+06	4.21013e+06	3.93592e+06	0.966603	1.53568	1	1	1.06256	1.21061
CHMP1A	F8VUA2|Q9HD42	Charged multivesicular body protein 1a OS=Homo sapiens GN=CHMP1A PE=1 SV=1|Charged multivesicular body protein 1a OS=Homo sapiens GN=CHMP1A PE=1 SV=1	1	1	3	2	4	6.51609	13750400	9833370	20517300	6435800	5724720	11912600	1.21107e+07	1.11647e+07	1.80707e+07	7.30717e+06	5.04206e+06	1.35255e+07	1.30566e+07	9.52498e+06	1.55047e+07	7.26107e+06	5.45078e+06	1.59546e+07	0.842104	1.31179	1	1	0.351557	2.19728
LASP1	Q14847	LIM and SH3 domain protein 1 OS=Homo sapiens GN=LASP1 PE=1 SV=2	1	1	3	2	11	7.11274	19359900	19852500	26618300	24338100	29506400	19896800	1.79357e+07	2.1429e+07	2.46601e+07	2.62707e+07	2.73357e+07	2.14768e+07	1.93365e+07	1.82817e+07	2.11584e+07	2.6105e+07	2.95516e+07	2.53339e+07	0.913889	0.700313	1	1	1.39668	0.970461
U2SURP	E7ET15|O15042|O15042-2	U2 snRNP-associated SURP motif-containing protein OS=Homo sapiens GN=U2SURP PE=1 SV=1|U2 snRNP-associated SURP motif-containing protein OS=Homo sapiens GN=U2SURP PE=1 SV=2|Isoform 2 of U2 snRNP-associated SURP motif-containing protein OS=Homo sapiens GN=U2SURP	1	1	3	2	10	6.44102	17581800	26700700	19537400	18699100	18438500	15801200	1.82373e+07	2.57411e+07	2.02658e+07	1.8027e+07	1.91259e+07	1.52333e+07	1.96616e+07	2.19605e+07	1.73881e+07	1.79133e+07	2.06763e+07	1.79691e+07	1.13075	1.22593	1	1	1.18911	1.00312
DNPEP	E7ETB3|Q9ULA0	Aspartyl aminopeptidase OS=Homo sapiens GN=DNPEP PE=1 SV=2|Aspartyl aminopeptidase OS=Homo sapiens GN=DNPEP PE=1 SV=1	1	1	3	2	4	6.25985	6832070	10840100	8151950	7315810	6885690	6753370	7.22317e+06	1.02532e+07	8.61861e+06	6.91969e+06	7.27986e+06	6.3877e+06	7.78732e+06	8.74728e+06	7.3948e+06	6.87604e+06	7.86999e+06	7.53491e+06	1.05308	1.27214	1	1	1.06426	1.09582
TRIO	E7EWP2|O75962|O75962-2|O75962-4|O75962-5	Triple functional domain protein OS=Homo sapiens GN=TRIO PE=1 SV=2|Triple functional domain protein OS=Homo sapiens GN=TRIO PE=1 SV=2|Isoform 2 of Triple functional domain protein OS=Homo sapiens GN=TRIO|Isoform 4 of Triple functional domain protein OS=Homo sapiens GN=TRIO|Isoform 5 of Triple functional domain protein OS=Homo sapiens GN=TRIO	1	1	3	2	4	5.78146	3585670	5329960	4415340	3594660	2995110	3011690	3.70491e+06	5.15842e+06	4.56217e+06	3.47897e+06	3.09471e+06	2.91476e+06	3.99427e+06	4.4008e+06	3.91436e+06	3.45702e+06	3.34558e+06	3.43824e+06	1.02041	1.273	1	1	0.854694	0.994567
PDHX	O00330|O00330-3	Pyruvate dehydrogenase protein X component, mitochondrial OS=Homo sapiens GN=PDHX PE=1 SV=3|Isoform 3 of Pyruvate dehydrogenase protein X component, mitochondrial OS=Homo sapiens GN=PDHX	1	1	3	2	5	6.12835	8378320	9951760	9064140	10312800	8922720	7459230	8.55044e+06	9.75143e+06	9.25035e+06	1.01052e+07	9.10603e+06	7.30907e+06	9.21825e+06	8.31924e+06	7.93684e+06	1.00415e+07	9.84419e+06	8.62175e+06	1.16145	0.82849	1	1	1.24032	0.858616
SCAMP1	O15126	Secretory carrier-associated membrane protein 1 OS=Homo sapiens GN=SCAMP1 PE=1 SV=2	1	1	3	2	5	6.1785	6750280	7450810	9453260	6354650	4792770	6342120	6.72969e+06	7.47361e+06	9.42443e+06	6.37409e+06	4.77815e+06	6.36152e+06	7.25529e+06	6.37596e+06	8.08619e+06	6.33388e+06	5.16548e+06	7.50403e+06	0.897244	1.00664	1	1	0.638803	1.18474
SCAMP2	O15127	Secretory carrier-associated membrane protein 2 OS=Homo sapiens GN=SCAMP2 PE=1 SV=2	1	1	3	2	3	6.5905	8290830	10059500	12740100	8593290	6209510	8883480	8.51164e+06	9.79854e+06	1.30794e+07	8.37036e+06	6.37489e+06	8.65303e+06	9.17641e+06	8.35943e+06	1.12222e+07	8.31756e+06	6.89165e+06	1.02071e+07	0.817703	1.00503	1	1	0.61411	1.22717
GOLIM4	F8W785	Golgi integral membrane protein 4 OS=Homo sapiens GN=GOLIM4 PE=1 SV=1	1	1	3	2	8	6.21627	9802670	7957360	15242300	7391740	7636850	8009410	8.45887e+06	9.22149e+06	1.31528e+07	8.56602e+06	6.58995e+06	9.28181e+06	9.11952e+06	7.86713e+06	1.12852e+07	8.51198e+06	7.12415e+06	1.09488e+07	0.808099	0.924243	1	1	0.631285	1.28628
SMARCC1	Q92922	SWI/SNF complex subunit SMARCC1 OS=Homo sapiens GN=SMARCC1 PE=1 SV=3	1	1	3	2	5	6.09252	6874360	7981480	7440400	6602390	5594570	4899350	6.75751e+06	8.11949e+06	7.31393e+06	6.71655e+06	5.49948e+06	4.98407e+06	7.28529e+06	6.92698e+06	6.27538e+06	6.67418e+06	5.94528e+06	5.87918e+06	1.16093	1.03788	1	1	0.947398	0.880884
RRP8	O43159	Ribosomal RNA-processing protein 8 OS=Homo sapiens GN=RRP8 PE=1 SV=2	1	1	3	2	3	5.88396	11147300	11910300	10009900	10060300	9455440	8065520	1.09854e+07	1.20858e+07	9.86455e+06	1.02085e+07	9.31814e+06	8.18436e+06	1.18434e+07	1.03108e+07	8.46382e+06	1.01441e+07	1.00735e+07	9.65424e+06	1.3993	1.01643	1	1	1.19018	0.951707
CBX3	Q13185	Chromobox protein homolog 3 OS=Homo sapiens GN=CBX3 PE=1 SV=4	1	1	3	2	7	7.01305	35405600	30788900	47619800	38083500	36284200	30481700	3.23721e+07	3.3674e+07	4.35398e+07	4.16522e+07	3.31754e+07	3.33381e+07	3.49004e+07	2.87283e+07	3.73573e+07	4.13894e+07	3.58647e+07	3.93254e+07	0.934232	0.694099	1	1	0.960045	0.950132
RIOK3	B4E1Q4|O14730|O14730-2	Serine/threonine-protein kinase RIO3 OS=Homo sapiens GN=RIOK3 PE=1 SV=1|Serine/threonine-protein kinase RIO3 OS=Homo sapiens GN=RIOK3 PE=1 SV=2|Isoform 2 of Serine/threonine-protein kinase RIO3 OS=Homo sapiens GN=RIOK3	1	1	3	2	2	6.92155	3631390	6299310	5677690	4772620	4072680	4386500	3.91514e+06	5.84277e+06	6.12133e+06	4.42673e+06	4.39091e+06	4.06859e+06	4.22091e+06	4.98465e+06	5.25212e+06	4.3988e+06	4.74685e+06	4.79929e+06	0.803659	1.13318	1	1	0.903796	1.09105
HSPA13	P48723	Heat shock 70 kDa protein 13 OS=Homo sapiens GN=HSPA13 PE=1 SV=1	1	1	3	2	2	6.06926	4024170	4486590	5127850	5097620	5165860	4015210	3.92539e+06	4.59949e+06	5.00198e+06	5.2259e+06	5.03905e+06	4.11625e+06	4.23197e+06	3.92397e+06	4.29171e+06	5.19293e+06	5.44753e+06	4.85551e+06	0.986079	0.755636	1	1	1.26931	0.935023
BCLAF1	E9PK91|Q9NYF8|Q9NYF8-2|Q9NYF8-3	Bcl-2-associated transcription factor 1 OS=Homo sapiens GN=BCLAF1 PE=1 SV=1|Bcl-2-associated transcription factor 1 OS=Homo sapiens GN=BCLAF1 PE=1 SV=2|Isoform 2 of Bcl-2-associated transcription factor 1 OS=Homo sapiens GN=BCLAF1|Isoform 3 of Bcl-2-associated transcription factor 1 OS=Homo sapiens GN=BCLAF1	1	1	3	2	10	6.89612	34905600	36857600	37214900	27660800	26027200	26245500	3.35709e+07	3.8323e+07	3.57919e+07	2.87605e+07	2.5032e+07	2.7289e+07	3.61928e+07	3.26945e+07	3.07096e+07	2.85791e+07	2.70612e+07	3.21899e+07	1.17855	1.144	1	1	0.881196	1.12635
PTRF	Q6NZI2	Polymerase I and transcript release factor OS=Homo sapiens GN=PTRF PE=1 SV=1	1	1	3	2	7	6.95458	15295200	11074700	20654500	16382300	23442500	17110900	1.32319e+07	1.28016e+07	1.78683e+07	1.89368e+07	2.02802e+07	1.9779e+07	1.42654e+07	1.09214e+07	1.5331e+07	1.88174e+07	2.19241e+07	2.33313e+07	0.930489	0.580391	1	1	1.43005	1.23988
GZF1	Q9H116	GDNF-inducible zinc finger protein 1 OS=Homo sapiens GN=GZF1 PE=1 SV=1	1	1	3	2	2	5.6569	2376300	3942920	2711830	2188270	2086910	1927640	2.46196e+06	3.80573e+06	2.80958e+06	2.11213e+06	2.16214e+06	1.86057e+06	2.65424e+06	3.24679e+06	2.41063e+06	2.09881e+06	2.33741e+06	2.19472e+06	1.10106	1.54697	1	1	0.969623	1.0457
POLR2B	C9J2Y9|C9J4M6|P30876	DNA-directed RNA polymerase subunit beta OS=Homo sapiens GN=POLR2B PE=1 SV=2|DNA-directed RNA polymerase subunit beta OS=Homo sapiens GN=POLR2B PE=1 SV=2|DNA-directed RNA polymerase II subunit RPB2 OS=Homo sapiens GN=POLR2B PE=1 SV=1	1	1	3	2	8	6.37062	10402000	18293300	12531900	12056800	12185500	9625340	1.09172e+07	1.743e+07	1.31526e+07	1.14878e+07	1.2789e+07	9.17112e+06	1.17698e+07	1.48701e+07	1.1285e+07	1.14154e+07	1.38257e+07	1.08182e+07	1.04297	1.30264	1	1	1.22515	0.947689
ARL6IP4	F5GYV5|F8WCT1|Q66PJ3-2	ADP-ribosylation factor-like protein 6-interacting protein 4 (Fragment) OS=Homo sapiens GN=ARL6IP4 PE=1 SV=1|ADP-ribosylation factor-like protein 6-interacting protein 4 OS=Homo sapiens GN=ARL6IP4 PE=1 SV=1|Isoform 2 of ADP-ribosylation factor-like protein 6-interacting protein 4 OS=Homo sapiens GN=ARL6IP4	1	1	3	2	3	6.05078	3389960	7067200	4552820	3986380	2600240	3253050	3.89015e+06	6.15851e+06	5.22459e+06	3.47382e+06	2.9839e+06	2.83478e+06	4.19397e+06	5.25402e+06	4.48271e+06	3.4519e+06	3.22579e+06	3.34389e+06	0.935588	1.52206	1	1	0.719606	0.96871
ARHGAP29	Q52LW3	Rho GTPase-activating protein 29 OS=Homo sapiens GN=ARHGAP29 PE=1 SV=2	1	1	3	2	10	6.08493	9029620	14001300	12274300	11828900	12070400	9523110	9.28083e+06	1.36223e+07	1.26158e+07	1.15087e+07	1.24062e+07	9.26534e+06	1.00057e+07	1.16216e+07	1.08244e+07	1.14361e+07	1.34119e+07	1.09294e+07	0.924365	1.01622	1	1	1.23904	0.955688
DNAJB4	Q9UDY4	DnaJ homolog subfamily B member 4 OS=Homo sapiens GN=DNAJB4 PE=1 SV=1	1	1	3	2	2	5.50955	2170390	2311970	2483910	2049400	2465750	2338570	2.10553e+06	2.38319e+06	2.40968e+06	2.11254e+06	2.39206e+06	2.41061e+06	2.26997e+06	2.03317e+06	2.06751e+06	2.09921e+06	2.58597e+06	2.84355e+06	1.09792	0.968544	1	1	1.25076	1.35458
MBOAT7	Q96N66|Q96N66-2	Lysophospholipid acyltransferase 7 OS=Homo sapiens GN=MBOAT7 PE=1 SV=2|Isoform 2 of Lysophospholipid acyltransferase 7 OS=Homo sapiens GN=MBOAT7	1	1	3	2	3	5.50008	10026200	15149200	11436300	9869350	8669010	13916500	1.13398e+07	1.33943e+07	1.29347e+07	8.72608e+06	9.80481e+06	1.23044e+07	1.22255e+07	1.14271e+07	1.1098e+07	8.67103e+06	1.05996e+07	1.45142e+07	1.10159	1.31785	1	1	0.955093	1.67388
GLIPR2	Q9H4G4	Golgi-associated plant pathogenesis-related protein 1 OS=Homo sapiens GN=GLIPR2 PE=1 SV=3	1	1	3	2	2	6.07638	1323670	1736340	2086080	1702760	1782940	1588010	1.31324e+06	1.75013e+06	2.06965e+06	1.71628e+06	1.7689e+06	1.60062e+06	1.41581e+06	1.49308e+06	1.77577e+06	1.70545e+06	1.91229e+06	1.88808e+06	0.797295	0.875478	1	1	1.07688	1.10709
SNF8	Q96H20	Vacuolar-sorting protein SNF8 OS=Homo sapiens GN=SNF8 PE=1 SV=1	1	1	3	2	3	5.88271	9430780	8996610	12969100	9451710	8504820	9166040	8.98785e+06	9.43997e+06	1.236e+07	9.9175e+06	8.10538e+06	9.61775e+06	9.68981e+06	8.05353e+06	1.06049e+07	9.85494e+06	8.76242e+06	1.13451e+07	0.91371	0.817207	1	1	0.826261	1.15121
CTBP1	Q13363|Q13363-2	C-terminal-binding protein 1 OS=Homo sapiens GN=CTBP1 PE=1 SV=2|Isoform 2 of C-terminal-binding protein 1 OS=Homo sapiens GN=CTBP1	1	1	3	2	2	5.89256	3393500	5192010	4364510	4667520	3820610	3219500	3.58011e+06	4.92138e+06	4.60452e+06	4.42422e+06	4.03071e+06	3.05168e+06	3.85973e+06	4.19857e+06	3.9507e+06	4.39631e+06	4.35745e+06	3.59975e+06	0.976974	0.955021	1	1	1.10296	0.818811
PRKAR2B	P31323	cAMP-dependent protein kinase type II-beta regulatory subunit OS=Homo sapiens GN=PRKAR2B PE=1 SV=3	1	1	3	2	2	5.93658	2741240	3366830	2466830	3040000	1118220	1239260	2.98805e+06	3.08873e+06	2.68893e+06	2.7889e+06	1.2189e+06	1.1369e+06	3.22142e+06	2.63509e+06	2.30711e+06	2.77131e+06	1.31771e+06	1.34108e+06	1.3963	0.950849	1	1	0.57115	0.483917
LONP1	K7EKE6|P36776|P36776-2	Lon protease homolog, mitochondrial OS=Homo sapiens GN=LONP1 PE=1 SV=1|Lon protease homolog, mitochondrial OS=Homo sapiens GN=LONP1 PE=1 SV=2|Isoform 2 of Lon protease homolog, mitochondrial OS=Homo sapiens GN=LONP1	1	1	3	2	10	6.51089	14355500	20954900	18865300	16055100	14380600	13497400	1.47276e+07	2.04254e+07	1.93544e+07	1.56494e+07	1.47534e+07	1.31563e+07	1.58779e+07	1.74255e+07	1.66061e+07	1.55507e+07	1.59494e+07	1.55192e+07	0.956148	1.12056	1	1	0.960451	0.997973
METAP1	P53582	Methionine aminopeptidase 1 OS=Homo sapiens GN=METAP1 PE=1 SV=2	1	1	3	2	2	6.06845	1188640	1304550	1133280	1263500	1064670	1042220	1.22494e+06	1.26589e+06	1.16789e+06	1.22605e+06	1.09719e+06	1.01133e+06	1.32061e+06	1.07997e+06	1.00206e+06	1.21832e+06	1.18613e+06	1.19296e+06	1.3179	0.88644	1	1	1.18369	0.979187
DHCR24|NBLA03646	Q15392|Q15392-2|Q3LIE7	Delta(24)-sterol reductase OS=Homo sapiens GN=DHCR24 PE=1 SV=2|Isoform 2 of Delta(24)-sterol reductase OS=Homo sapiens GN=DHCR24|Delta(24)-sterol reductase OS=Homo sapiens GN=Nbla03646 PE=1 SV=1	1	1	3	2	4	6.59145	8457730	14086400	14215600	9274640	8941030	8885450	8.56674e+06	1.39072e+07	1.43988e+07	9.15662e+06	9.05627e+06	8.77239e+06	9.23582e+06	1.18646e+07	1.23542e+07	9.09886e+06	9.7904e+06	1.03479e+07	0.747583	1.30397	1	1	0.792472	1.13727
TAX1BP1	B8ZZD4|Q86VP1|Q86VP1-2|Q86VP1-3|Q86VP1-4	Tax1-binding protein 1 OS=Homo sapiens GN=TAX1BP1 PE=1 SV=1|Tax1-binding protein 1 OS=Homo sapiens GN=TAX1BP1 PE=1 SV=2|Isoform 2 of Tax1-binding protein 1 OS=Homo sapiens GN=TAX1BP1|Isoform 3 of Tax1-binding protein 1 OS=Homo sapiens GN=TAX1BP1|Isoform 4 of Tax1-binding protein 1 OS=Homo sapiens GN=TAX1BP1	1	1	3	2	4	5.96433	4657480	7006330	5671130	5283830	4667300	4566830	4.90922e+06	6.64705e+06	5.97766e+06	5.01288e+06	4.91957e+06	4.33265e+06	5.29264e+06	5.6708e+06	5.12885e+06	4.98126e+06	5.31836e+06	5.11077e+06	1.03193	1.13843	1	1	1.03695	1.026
FABP5	Q01469	Fatty acid-binding protein, epidermal OS=Homo sapiens GN=FABP5 PE=1 SV=3	1	1	3	2	4	7.03433	19490900	24426200	21087500	19532400	24563900	17330800	1.88529e+07	2.52528e+07	2.03972e+07	2.01934e+07	2.37598e+07	1.79173e+07	2.03253e+07	2.15439e+07	1.75009e+07	2.0066e+07	2.56859e+07	2.11352e+07	1.16139	1.07365	1	1	1.46769	1.05328
DR1	Q01658	Protein Dr1 OS=Homo sapiens GN=DR1 PE=1 SV=1	1	1	3	2	2	6.57453	9062220	9144260	15115500	6681540	7544210	10274600	8.33978e+06	9.93639e+06	1.39105e+07	7.26034e+06	6.94278e+06	1.11646e+07	8.99113e+06	8.47704e+06	1.19353e+07	7.21453e+06	7.50559e+06	1.31698e+07	0.753325	1.17499	1	1	0.628859	1.82545
SLC7A5	Q01650	Large neutral amino acids transporter small subunit 1 OS=Homo sapiens GN=SLC7A5 PE=1 SV=2	1	1	3	2	3	6.37766	12714100	18726900	16132800	14827800	14773300	14933900	1.33965e+07	1.77729e+07	1.69987e+07	1.40724e+07	1.55663e+07	1.41731e+07	1.44428e+07	1.51626e+07	1.4585e+07	1.39837e+07	1.68281e+07	1.67186e+07	0.990254	1.08431	1	1	1.1538	1.19558
CKAP5	Q14008|Q14008-2|Q14008-3	Cytoskeleton-associated protein 5 OS=Homo sapiens GN=CKAP5 PE=1 SV=3|Isoform 2 of Cytoskeleton-associated protein 5 OS=Homo sapiens GN=CKAP5|Isoform 3 of Cytoskeleton-associated protein 5 OS=Homo sapiens GN=CKAP5	1	1	3	2	21	6.88206	32369300	57703200	43515900	45031600	35297200	31944100	3.52558e+07	5.29788e+07	4.73964e+07	4.13447e+07	3.84448e+07	2.93287e+07	3.80094e+07	4.51978e+07	4.06663e+07	4.10839e+07	4.15613e+07	3.4596e+07	0.934665	1.10014	1	1	1.02201	0.842083
PAPSS2	O95340|O95340-2	Bifunctional 3'-phosphoadenosine 5'-phosphosulfate synthase 2 OS=Homo sapiens GN=PAPSS2 PE=1 SV=2|Isoform B of Bifunctional 3'-phosphoadenosine 5'-phosphosulfate synthase 2 OS=Homo sapiens GN=PAPSS2	1	1	3	2	2	5.68571	1440170	2252220	2104790	1912750	2032180	1440310	1.44191e+06	2.24951e+06	2.10733e+06	1.91045e+06	2.03463e+06	1.43858e+06	1.55452e+06	1.91912e+06	1.8081e+06	1.89839e+06	2.19956e+06	1.69694e+06	0.859757	1.01092	1	1	1.21651	0.89388
DAPK3	O43293	Death-associated protein kinase 3 OS=Homo sapiens GN=DAPK3 PE=1 SV=1	1	1	3	2	4	6.03078	8812560	10978600	10982300	9570390	9495360	10331900	9.06067e+06	1.0678e+07	1.12915e+07	9.30832e+06	9.7627e+06	1.0049e+07	9.76833e+06	9.1097e+06	9.68815e+06	9.2496e+06	1.05541e+07	1.18537e+07	1.00828	0.984875	1	1	1.08938	1.28154
SART1	O43290	U4/U6.U5 tri-snRNP-associated protein 1 OS=Homo sapiens GN=SART1 PE=1 SV=1	1	1	3	2	12	6.61728	16723800	15249300	17119500	14410700	15894100	13915800	1.56518e+07	1.62937e+07	1.60222e+07	1.53977e+07	1.48753e+07	1.48689e+07	1.68743e+07	1.39006e+07	1.37471e+07	1.53005e+07	1.60812e+07	1.75393e+07	1.22748	0.908508	1	1	1.16979	1.14632
RABIF	P47224	Guanine nucleotide exchange factor MSS4 OS=Homo sapiens GN=RABIF PE=1 SV=2	1	1	3	2	2	6.04432	4034360	3887950	5194290	4809390	5359130	3726190	3.72582e+06	4.20992e+06	4.79704e+06	5.20767e+06	4.94927e+06	4.03476e+06	4.01681e+06	3.59161e+06	4.11587e+06	5.17481e+06	5.35047e+06	4.75939e+06	0.975931	0.694056	1	1	1.29996	0.919722
CPOX	P36551	Oxygen-dependent coproporphyrinogen-III oxidase, mitochondrial OS=Homo sapiens GN=CPOX PE=1 SV=3	1	1	3	2	2	5.42472	1153510	1531970	1476330	1284260	1283240	971212	1.12799e+06	1.56663e+06	1.44367e+06	1.31331e+06	1.25485e+06	993185	1.21609e+06	1.33654e+06	1.23867e+06	1.30503e+06	1.35657e+06	1.17156e+06	0.981767	1.02414	1	1	1.09518	0.897724
C7ORF50	H7C0T1|H7C2R9|Q9BRJ6	Uncharacterized protein C7orf50 (Fragment) OS=Homo sapiens GN=C7orf50 PE=1 SV=1|Uncharacterized protein C7orf50 (Fragment) OS=Homo sapiens GN=C7orf50 PE=1 SV=1|Uncharacterized protein C7orf50 OS=Homo sapiens GN=C7orf50 PE=1 SV=1	1	1	3	2	2	5.89322	775063	472808	1074180	719014	619422	489110	641813	570970	889505	868292	512930	590657	691939	487112	763199	862815	554510	696736	0.906631	0.564562	1	1	0.72656	0.807515
MRPL45	A0A087X2D5|Q9BRJ2	39S ribosomal protein L45, mitochondrial OS=Homo sapiens GN=MRPL45 PE=1 SV=1|39S ribosomal protein L45, mitochondrial OS=Homo sapiens GN=MRPL45 PE=1 SV=2	1	1	3	2	2	6.2044	3374300	3248530	3826870	3328440	2960930	3374470	3.34809e+06	3.27396e+06	3.79714e+06	3.3545e+06	2.93793e+06	3.40089e+06	3.60958e+06	2.79312e+06	3.25796e+06	3.33334e+06	3.17609e+06	4.01168e+06	1.10793	0.837934	1	1	0.974869	1.2035
PARP1	P09874	Poly [ADP-ribose] polymerase 1 OS=Homo sapiens GN=PARP1 PE=1 SV=4	1	1	3	2	20	7.38132	57114800	74996500	65911600	73902800	55938800	44049800	5.854e+07	7.31707e+07	6.75563e+07	7.21036e+07	5.73346e+07	4.29774e+07	6.3112e+07	6.24241e+07	5.79635e+07	7.16488e+07	6.19823e+07	5.0696e+07	1.08882	0.871252	1	1	1.06933	0.707562
SFPQ	P23246	Splicing factor, proline- and glutamine-rich OS=Homo sapiens GN=SFPQ PE=1 SV=2	1	1	3	2	14	7.16675	26311100	24549000	30317900	28539500	26587200	19586800	2.44697e+07	2.63964e+07	2.8196e+07	3.06872e+07	2.47264e+07	2.10608e+07	2.63808e+07	2.25196e+07	2.41923e+07	3.04936e+07	2.67308e+07	2.48432e+07	1.09046	0.738501	1	1	1.10493	0.814702
NAA10	P41227|P41227-2	N-alpha-acetyltransferase 10 OS=Homo sapiens GN=NAA10 PE=1 SV=1|Isoform 2 of N-alpha-acetyltransferase 10 OS=Homo sapiens GN=NAA10	1	1	3	2	6	6.44996	10784900	9603630	12474700	11405800	11702600	9874800	1.01308e+07	1.02237e+07	1.17181e+07	1.21422e+07	1.09928e+07	1.05124e+07	1.0922e+07	8.72216e+06	1.00542e+07	1.20656e+07	1.18839e+07	1.24004e+07	1.08632	0.722892	1	1	1.18199	1.02774
THEM6	Q8WUY1	Protein THEM6 OS=Homo sapiens GN=THEM6 PE=1 SV=2	1	1	3	2	5	6.0388	8922810	13190300	12361400	8702520	6509370	7558430	9.20885e+06	1.27806e+07	1.27577e+07	8.43221e+06	6.71804e+06	7.32365e+06	9.92808e+06	1.09035e+07	1.09461e+07	8.37901e+06	7.26263e+06	8.63895e+06	0.906994	1.30129	1	1	0.663488	1.03102
CSDE1	O75534|O75534-2|O75534-3|O75534-4	Cold shock domain-containing protein E1 OS=Homo sapiens GN=CSDE1 PE=1 SV=2|Isoform 2 of Cold shock domain-containing protein E1 OS=Homo sapiens GN=CSDE1|Isoform 3 of Cold shock domain-containing protein E1 OS=Homo sapiens GN=CSDE1|Isoform 4 of Cold shock domain-containing protein E1 OS=Homo sapiens GN=CSDE1	1	1	3	2	15	6.97944	52665800	77394000	63255600	64896900	61355200	49720700	5.44536e+07	7.4853e+07	6.54029e+07	6.27662e+07	6.3438e+07	4.80883e+07	5.87066e+07	6.38593e+07	5.6116e+07	6.23702e+07	6.85805e+07	5.67247e+07	1.04617	1.02388	1	1	1.22212	0.909484
PDE4DIP	A0A075B749|A0A087WVF8|A0A087WX83|A0A0A0MRL8|A0A0A0MRL9|A0A0A0MRM0|A0A0A0MRM1|A0A0C4DFQ0|E9PL24|E9PQG4|Q5VU43|Q5VU43-2|Q5VU43-3|Q5VU43-4|Q5VU43-6|Q5VU43-7	Myomegalin OS=Homo sapiens GN=PDE4DIP PE=1 SV=2|Myomegalin OS=Homo sapiens GN=PDE4DIP PE=1 SV=1|Myomegalin OS=Homo sapiens GN=PDE4DIP PE=1 SV=1|Myomegalin OS=Homo sapiens GN=PDE4DIP PE=1 SV=1|Myomegalin OS=Homo sapiens GN=PDE4DIP PE=1 SV=1|Myomegalin OS=Homo sapiens GN=PDE4DIP PE=1 SV=1|Myomegalin OS=Homo sapiens GN=PDE4DIP PE=1 SV=1|Myomegalin OS=Homo sapiens GN=PDE4DIP PE=1 SV=1|Myomegalin OS=H…	1	1	3	2	2	5.09307	1896790	2566290	2922580	1089300	1612120	1758280	1.7169e+06	2.83517e+06	2.64541e+06	1.20343e+06	1.45923e+06	1.9425e+06	1.851e+06	2.41877e+06	2.26977e+06	1.19584e+06	1.57752e+06	2.29137e+06	0.815499	2.02266	1	1	0.695013	1.91612
PSMD4	Q5VWC4	26S proteasome non-ATPase regulatory subunit 4 OS=Homo sapiens GN=PSMD4 PE=1 SV=1	1	1	3	2	4	5.94633	3797990	3809780	4348100	4624550	5084540	2887890	3.49377e+06	4.14151e+06	3.99982e+06	5.02723e+06	4.67727e+06	3.13935e+06	3.76664e+06	3.53325e+06	3.43186e+06	4.99551e+06	5.05642e+06	3.70316e+06	1.09755	0.707285	1	1	1.47338	0.741298
NUFIP2	Q7Z417	Nuclear fragile X mental retardation-interacting protein 2 OS=Homo sapiens GN=NUFIP2 PE=1 SV=1	1	1	3	2	5	6.07734	1993250	1819960	2450940	1995230	3103860	1931890	1.75295e+06	2.06945e+06	2.15546e+06	2.26875e+06	2.72966e+06	2.19672e+06	1.88985e+06	1.76551e+06	1.84939e+06	2.25444e+06	2.95094e+06	2.59125e+06	1.02188	0.783128	1	1	1.59563	1.1494
RASA3	Q14644|Q14644-2	Ras GTPase-activating protein 3 OS=Homo sapiens GN=RASA3 PE=1 SV=3|Isoform 2 of Ras GTPase-activating protein 3 OS=Homo sapiens GN=RASA3	1	1	3	2	2	5.57856	1943520	2845150	2465330	2582140	2674440	1954370	1.98071e+06	2.79173e+06	2.51251e+06	2.53365e+06	2.72562e+06	1.91767e+06	2.13541e+06	2.38171e+06	2.15574e+06	2.51767e+06	2.94657e+06	2.26208e+06	0.990568	0.945996	1	1	1.36685	0.89848
CRYZ	Q08257|Q08257-2	Quinone oxidoreductase OS=Homo sapiens GN=CRYZ PE=1 SV=1|Isoform 2 of Quinone oxidoreductase OS=Homo sapiens GN=CRYZ	1	1	3	2	3	6.26227	7377510	7330610	7399270	9301200	8032380	5803740	7.25243e+06	7.45703e+06	7.27383e+06	9.46161e+06	7.8962e+06	5.90383e+06	7.81886e+06	6.36182e+06	6.24097e+06	9.40192e+06	8.53629e+06	6.96413e+06	1.25283	0.676651	1	1	1.36778	0.740714
MAPRE1	Q15691	Microtubule-associated protein RP/EB family member 1 OS=Homo sapiens GN=MAPRE1 PE=1 SV=3	1	1	3	2	5	7.29422	13963100	13001400	20761700	16233200	15883300	13944100	1.29593e+07	1.40085e+07	1.92692e+07	1.74906e+07	1.47415e+07	1.50242e+07	1.39714e+07	1.1951e+07	1.6533e+07	1.73802e+07	1.59365e+07	1.77224e+07	0.845064	0.687622	1	1	0.963917	1.01969
OLA1	J3KQ32|Q9NTK5	Obg-like ATPase 1 OS=Homo sapiens GN=OLA1 PE=1 SV=1|Obg-like ATPase 1 OS=Homo sapiens GN=OLA1 PE=1 SV=2	1	1	3	2	5	6.85577	12982000	12944800	17754700	14703000	12747500	13162400	1.26416e+07	1.32934e+07	1.72891e+07	1.50989e+07	1.24132e+07	1.35169e+07	1.36289e+07	1.1341e+07	1.48341e+07	1.50037e+07	1.34195e+07	1.59444e+07	0.918753	0.755881	1	1	0.904635	1.0627
CRKL	P46109	Crk-like protein OS=Homo sapiens GN=CRKL PE=1 SV=1	1	1	3	2	3	6.13984	5691170	6087040	7513670	6536520	5879190	5295350	5.52604e+06	6.26893e+06	7.29566e+06	6.73184e+06	5.70861e+06	5.45358e+06	5.95764e+06	5.34821e+06	6.25971e+06	6.68937e+06	6.17137e+06	6.43302e+06	0.951744	0.799509	1	1	0.985887	0.961678
CRK	P46108	Adapter molecule crk OS=Homo sapiens GN=CRK PE=1 SV=2	1	1	3	2	6	6.5208	10114900	8494890	12701700	10377100	12835300	8815540	8.92285e+06	9.62976e+06	1.12048e+07	1.17634e+07	1.13227e+07	9.99325e+06	9.61974e+06	8.21544e+06	9.61376e+06	1.16892e+07	1.22405e+07	1.1788e+07	1.00062	0.702822	1	1	1.27323	1.00845
POLDIP3	F6VRR5|Q9BY77|Q9BY77-2	Polymerase delta-interacting protein 3 OS=Homo sapiens GN=POLDIP3 PE=1 SV=1|Polymerase delta-interacting protein 3 OS=Homo sapiens GN=POLDIP3 PE=1 SV=2|Isoform 2 of Polymerase delta-interacting protein 3 OS=Homo sapiens GN=POLDIP3	1	1	3	2	4	5.81935	6947880	8014720	8239430	7704780	7662380	6811710	6.8995e+06	8.07092e+06	8.18206e+06	7.75881e+06	7.60902e+06	6.85948e+06	7.43836e+06	6.88555e+06	7.02023e+06	7.70986e+06	8.22583e+06	8.09141e+06	1.05956	0.893083	1	1	1.17173	1.04949
POLR1E	Q9GZS1|Q9GZS1-2	DNA-directed RNA polymerase I subunit RPA49 OS=Homo sapiens GN=POLR1E PE=1 SV=2|Isoform 2 of DNA-directed RNA polymerase I subunit RPA49 OS=Homo sapiens GN=POLR1E	1	1	3	2	5	6.05683	6132290	8361830	9272460	8383340	7247540	6771670	6.27852e+06	8.16708e+06	9.49356e+06	8.18809e+06	7.42036e+06	6.61396e+06	6.76888e+06	6.96759e+06	8.14551e+06	8.13644e+06	8.02188e+06	7.8018e+06	0.830995	0.856344	1	1	0.984821	0.958871
THOC5	F8WCP5|Q13769	THO complex subunit 5 homolog OS=Homo sapiens GN=THOC5 PE=1 SV=1|THO complex subunit 5 homolog OS=Homo sapiens GN=THOC5 PE=1 SV=2	1	1	3	2	3	5.76273	4722570	7303450	5256280	5339070	4108240	3873110	5.04199e+06	6.84076e+06	5.6118e+06	5.00083e+06	4.38611e+06	3.62774e+06	5.43578e+06	5.83606e+06	4.81494e+06	4.96928e+06	4.74166e+06	4.27927e+06	1.12894	1.17443	1	1	0.98478	0.861144
RABGEF1	E9PFK9|Q3HKR1|Q9UJ41|Q9UJ41-2|Q9UJ41-3|Q9UJ41-4	Rab5 GDP/GTP exchange factor OS=Homo sapiens GN=RABGEF1 PE=1 SV=1|RAP1 short isoform OS=Homo sapiens GN=RABGEF1 PE=1 SV=1|Rab5 GDP/GTP exchange factor OS=Homo sapiens GN=RABGEF1 PE=1 SV=2|Isoform 2 of Rab5 GDP/GTP exchange factor OS=Homo sapiens GN=RABGEF1|Isoform 3 of Rab5 GDP/GTP exchange factor OS=Homo sapiens GN=RABGEF1|Isoform 4 of Rab5 GDP/GTP exchange factor OS=Homo sapiens GN=RABGEF1	1	1	3	2	2	5.49843	2882030	4300160	3280790	3007510	3264050	2156990	2.83389e+06	4.37321e+06	3.22599e+06	3.0586e+06	3.20953e+06	2.19363e+06	3.05522e+06	3.73092e+06	2.76791e+06	3.0393e+06	3.4697e+06	2.5876e+06	1.1038	1.22756	1	1	1.25355	0.851378
UBA6	A0AVT1	Ubiquitin-like modifier-activating enzyme 6 OS=Homo sapiens GN=UBA6 PE=1 SV=1	1	1	3	2	6	6.50439	11354000	20065800	14561100	17120300	13531700	9917590	1.21785e+07	1.87073e+07	1.56185e+07	1.59612e+07	1.45144e+07	9.24612e+06	1.31297e+07	1.59597e+07	1.34008e+07	1.58605e+07	1.5691e+07	1.09067e+07	0.979773	1.00626	1	1	1.1709	0.687664
CORO1C	Q9ULV4|Q9ULV4-2|Q9ULV4-3	Coronin-1C OS=Homo sapiens GN=CORO1C PE=1 SV=1|Isoform 2 of Coronin-1C OS=Homo sapiens GN=CORO1C|Isoform 3 of Coronin-1C OS=Homo sapiens GN=CORO1C	1	1	3	2	11	7.15727	15886100	20382400	19416200	25223300	23588900	16325700	1.62689e+07	1.99029e+07	1.9884e+07	2.46299e+07	2.41573e+07	1.59416e+07	1.75395e+07	1.69797e+07	1.70606e+07	2.44745e+07	2.61155e+07	1.88046e+07	1.02807	0.693773	1	1	1.53075	0.768337
PPA1	Q15181	Inorganic pyrophosphatase OS=Homo sapiens GN=PPA1 PE=1 SV=2	1	1	3	2	5	6.79677	12403300	12532900	16472000	11305600	12925000	13201800	1.17107e+07	1.32742e+07	1.55521e+07	1.19743e+07	1.22032e+07	1.39826e+07	1.26253e+07	1.13246e+07	1.33438e+07	1.18987e+07	1.31925e+07	1.64939e+07	0.946153	0.951748	1	1	0.988658	1.38618
CTSS	P25774	Cathepsin S OS=Homo sapiens GN=CTSS PE=1 SV=3	1	1	3	2	2	5.91263	3386360	4361340	3729190	3985770	5006880	3857260	3.41966e+06	4.31887e+06	3.76586e+06	3.94696e+06	5.05611e+06	3.8197e+06	3.68674e+06	3.68456e+06	3.23112e+06	3.92206e+06	5.46597e+06	4.5057e+06	1.14101	0.939445	1	1	1.69167	1.14881
BOD1L1	Q8NFC6	Biorientation of chromosomes in cell division protein 1-like 1 OS=Homo sapiens GN=BOD1L1 PE=1 SV=2	1	1	3	2	9	5.72524	8151050	16168800	10045800	9330040	9383590	6309530	8.44719e+06	1.5602e+07	1.04108e+07	9.00295e+06	9.72451e+06	6.08833e+06	9.10693e+06	1.33105e+07	8.93248e+06	8.94616e+06	1.05128e+07	7.18177e+06	1.01953	1.48785	1	1	1.17692	0.802777
PPCS	Q9HAB8	Phosphopantothenate--cysteine ligase OS=Homo sapiens GN=PPCS PE=1 SV=2	1	1	3	2	4	5.94964	3083330	3111440	5953980	2606470	2674080	3513540	2.81609e+06	3.40671e+06	5.43793e+06	2.85382e+06	2.44231e+06	3.84697e+06	3.03603e+06	2.90637e+06	4.66576e+06	2.83582e+06	2.64029e+06	4.53787e+06	0.650704	1.02488	1	1	0.565886	1.6002
SMARCD2	B9EGA3|J3KMX2|Q92925|Q92925-2|Q92925-3	SMARCD2 protein OS=Homo sapiens GN=SMARCD2 PE=1 SV=1|SWI/SNF-related matrix-associated actin-dependent regulator of chromatin subfamily D member 2 OS=Homo sapiens GN=SMARCD2 PE=1 SV=1|SWI/SNF-related matrix-associated actin-dependent regulator of chromatin subfamily D member 2 OS=Homo sapiens GN=SMARCD2 PE=1 SV=3|Isoform 2 of SWI/SNF-related matrix-associated actin-dependent regulator of chromati…	1	1	3	2	4	5.84339	3166380	3871250	4106320	3694390	3050730	3137350	3.23211e+06	3.79252e+06	4.19156e+06	3.61926e+06	3.11406e+06	3.07355e+06	3.48454e+06	3.23552e+06	3.59637e+06	3.59643e+06	3.36649e+06	3.62554e+06	0.968904	0.899647	1	1	0.93608	1.0081
STK3	A0A087WZ06|Q13188|Q13188-2	Serine/threonine-protein kinase 3 OS=Homo sapiens GN=STK3 PE=1 SV=1|Serine/threonine-protein kinase 3 OS=Homo sapiens GN=STK3 PE=1 SV=2|Isoform 2 of Serine/threonine-protein kinase 3 OS=Homo sapiens GN=STK3	1	1	3	2	2	5.52041	2136940	2472120	2507070	2353260	2369140	2062050	2.11693e+06	2.49548e+06	2.4836e+06	2.3755e+06	2.34696e+06	2.08154e+06	2.28227e+06	2.12897e+06	2.13094e+06	2.36051e+06	2.53721e+06	2.45537e+06	1.07102	0.90191	1	1	1.19066	1.04019
CLPX	O76031	ATP-dependent Clp protease ATP-binding subunit clpX-like, mitochondrial OS=Homo sapiens GN=CLPX PE=1 SV=2	1	1	3	2	4	6.35303	10431500	14988000	12790900	15805000	12622600	9520580	1.09517e+07	1.42761e+07	1.34287e+07	1.50543e+07	1.3252e+07	9.06837e+06	1.1807e+07	1.21794e+07	1.15219e+07	1.49593e+07	1.43263e+07	1.0697e+07	1.02475	0.814166	1	1	1.2434	0.715073
HELLS	A0A0B4J1V9|Q9NRZ9|Q9NRZ9-2|Q9NRZ9-3|Q9NRZ9-4	Helicase, lymphoid-specific, isoform CRA_b OS=Homo sapiens GN=HELLS PE=1 SV=1|Lymphoid-specific helicase OS=Homo sapiens GN=HELLS PE=1 SV=1|Isoform 2 of Lymphoid-specific helicase OS=Homo sapiens GN=HELLS|Isoform 3 of Lymphoid-specific helicase OS=Homo sapiens GN=HELLS|Isoform 4 of Lymphoid-specific helicase OS=Homo sapiens GN=HELLS	1	1	3	2	5	6.2873	9527520	13778900	12030700	11721200	11872300	10087800	9.81769e+06	1.33716e+07	1.23971e+07	1.13748e+07	1.22339e+07	9.78964e+06	1.05845e+07	1.14078e+07	1.06368e+07	1.1303e+07	1.32256e+07	1.15478e+07	0.995083	1.00927	1	1	1.24339	1.02166
ACADVL	P49748|P49748-2|P49748-3	Very long-chain specific acyl-CoA dehydrogenase, mitochondrial OS=Homo sapiens GN=ACADVL PE=1 SV=1|Isoform 2 of Very long-chain specific acyl-CoA dehydrogenase, mitochondrial OS=Homo sapiens GN=ACADVL|Isoform 3 of Very long-chain specific acyl-CoA dehydrogenase, mitochondrial OS=Homo sapiens GN=ACADVL	1	1	3	2	9	6.6508	23307900	33885200	27815500	31019200	25578000	21165800	2.44778e+07	3.22656e+07	2.92117e+07	2.95366e+07	2.68619e+07	2.01542e+07	2.63896e+07	2.75268e+07	2.50637e+07	2.93503e+07	2.90394e+07	2.37738e+07	1.0529	0.937871	1	1	1.15862	0.810001
CCDC97	Q96F63	Coiled-coil domain-containing protein 97 OS=Homo sapiens GN=CCDC97 PE=1 SV=1	1	1	3	2	2	5.5737	1516910	1647680	1627050	1432320	1443050	1162690	1.45239e+06	1.72088e+06	1.55784e+06	1.49595e+06	1.38167e+06	1.21434e+06	1.56582e+06	1.46813e+06	1.33663e+06	1.48651e+06	1.49367e+06	1.43243e+06	1.17147	0.987635	1	1	1.11749	0.963619
BLOC1S5	Q8TDH9	Biogenesis of lysosome-related organelles complex 1 subunit 5 OS=Homo sapiens GN=BLOC1S5 PE=1 SV=1	1	1	3	2	3	5.78434	3338020	3050290	5132220	2642510	2670620	2974460	2.9972e+06	3.39715e+06	4.60821e+06	2.943e+06	2.39794e+06	3.3127e+06	3.23129e+06	2.89821e+06	3.95386e+06	2.92443e+06	2.59233e+06	3.90764e+06	0.817249	0.991033	1	1	0.655645	1.33621
ECE1	B4DKB2|P42892|P42892-2|P42892-3|P42892-4	Endothelin-converting enzyme 1 OS=Homo sapiens GN=ECE1 PE=1 SV=1|Endothelin-converting enzyme 1 OS=Homo sapiens GN=ECE1 PE=1 SV=2|Isoform A of Endothelin-converting enzyme 1 OS=Homo sapiens GN=ECE1|Isoform C of Endothelin-converting enzyme 1 OS=Homo sapiens GN=ECE1|Isoform D of Endothelin-converting enzyme 1 OS=Homo sapiens GN=ECE1	1	1	3	2	3	5.79572	4472700	5092170	5876090	3784480	4604580	4488000	4.22917e+06	5.38539e+06	5.55615e+06	4.0024e+06	4.35387e+06	4.74643e+06	4.55948e+06	4.59444e+06	4.7672e+06	3.97715e+06	4.70681e+06	5.59887e+06	0.956427	1.15521	1	1	0.987332	1.40776
MRPL44	Q9H9J2	39S ribosomal protein L44, mitochondrial OS=Homo sapiens GN=MRPL44 PE=1 SV=1	1	1	3	2	3	5.88706	3476940	4285030	4351070	3864030	3021660	2755630	3.47584e+06	4.28638e+06	4.34969e+06	3.86525e+06	3.02071e+06	2.7565e+06	3.74731e+06	3.65684e+06	3.73205e+06	3.84087e+06	3.26557e+06	3.25156e+06	1.00409	0.952088	1	1	0.875007	0.846568
ZC3H14	G3V256|Q6PJT7|Q6PJT7-11|Q6PJT7-2|Q6PJT7-3|Q6PJT7-5|Q6PJT7-9	Zinc finger CCCH domain-containing protein 14 OS=Homo sapiens GN=ZC3H14 PE=1 SV=1|Zinc finger CCCH domain-containing protein 14 OS=Homo sapiens GN=ZC3H14 PE=1 SV=1|Isoform 11 of Zinc finger CCCH domain-containing protein 14 OS=Homo sapiens GN=ZC3H14|Isoform 2 of Zinc finger CCCH domain-containing protein 14 OS=Homo sapiens GN=ZC3H14|Isoform 3 of Zinc finger CCCH domain-containing protein 14 OS=Ho…	1	1	3	2	5	6.00705	4883650	6457990	6272380	5725450	5333760	4751250	4.94305e+06	6.38038e+06	6.34868e+06	5.65664e+06	5.39864e+06	4.69415e+06	5.32911e+06	5.4433e+06	5.44719e+06	5.62096e+06	5.83627e+06	5.5372e+06	0.978324	0.968393	1	1	1.07143	0.985099
NUP160	Q12769	Nuclear pore complex protein Nup160 OS=Homo sapiens GN=NUP160 PE=1 SV=3	1	1	3	2	7	6.13875	7704920	14188500	8953900	8828640	7643410	6960980	8.37864e+06	1.30476e+07	9.73683e+06	8.11873e+06	8.31175e+06	6.40125e+06	9.03303e+06	1.11313e+07	8.35424e+06	8.06752e+06	8.98553e+06	7.55089e+06	1.08125	1.37977	1	1	1.07557	0.935962
KIAA0196	E7EQI7|Q12768	WASH complex subunit strumpellin OS=Homo sapiens GN=KIAA0196 PE=1 SV=1|WASH complex subunit strumpellin OS=Homo sapiens GN=KIAA0196 PE=1 SV=1	1	1	3	2	4	5.74749	4868130	7984720	5871180	4995390	4770190	5174000	5.21636e+06	7.45168e+06	6.29116e+06	4.66191e+06	5.11141e+06	4.8286e+06	5.62377e+06	6.35726e+06	5.39784e+06	4.6325e+06	5.52576e+06	5.69579e+06	1.04186	1.37232	1	1	1.0237	1.22953
HSD17B12	Q53GQ0	Very-long-chain 3-oxoacyl-CoA reductase OS=Homo sapiens GN=HSD17B12 PE=1 SV=2	1	1	3	2	3	6.18898	8629060	12280200	9573690	8588420	9556440	7534890	8.63853e+06	1.22667e+07	9.58419e+06	8.57901e+06	9.56692e+06	7.52663e+06	9.31321e+06	1.04651e+07	8.22327e+06	8.52489e+06	1.03424e+07	8.87838e+06	1.13254	1.2276	1	1	1.2577	1.04147
NONO	Q15233	Non-POU domain-containing octamer-binding protein OS=Homo sapiens GN=NONO PE=1 SV=4	1	1	3	2	13	7.33289	51113700	54547000	58799500	68876900	63921700	47146900	5.04267e+07	5.52902e+07	5.80092e+07	6.98153e+07	6.30625e+07	4.77892e+07	5.43651e+07	4.71697e+07	4.97721e+07	6.93749e+07	6.81746e+07	5.6372e+07	1.09228	0.679925	1	1	1.36973	0.812571
RTF1	Q92541	RNA polymerase-associated protein RTF1 homolog OS=Homo sapiens GN=RTF1 PE=1 SV=4	1	1	3	2	10	6.24786	17037700	20169500	23531300	18228800	17273400	15766700	1.65401e+07	2.07763e+07	2.2844e+07	1.87772e+07	1.67689e+07	1.62411e+07	1.78319e+07	1.77249e+07	1.96003e+07	1.86588e+07	1.81282e+07	1.91579e+07	0.909778	0.94995	1	1	0.924898	1.02675
AAMP	C9JEH3|C9JG97|Q13685	Angio-associated migratory cell protein OS=Homo sapiens GN=AAMP PE=1 SV=1|Angio-associated migratory cell protein OS=Homo sapiens GN=AAMP PE=1 SV=1|Angio-associated migratory cell protein OS=Homo sapiens GN=AAMP PE=1 SV=2	1	1	3	2	3	5.96827	5132750	5671220	6005330	5836740	5672530	5444840	5.15875e+06	5.64263e+06	6.03575e+06	5.80732e+06	5.70127e+06	5.41739e+06	5.56166e+06	4.8139e+06	5.1787e+06	5.77068e+06	6.16343e+06	6.39033e+06	1.07395	0.8342	1	1	1.19015	1.10738
TBRG4	Q969Z0	Protein TBRG4 OS=Homo sapiens GN=TBRG4 PE=1 SV=1	1	1	3	2	6	6.3848	14512500	21625200	21024500	19429900	15339700	14018900	1.50795e+07	2.08121e+07	2.18459e+07	1.86994e+07	1.5939e+07	1.34918e+07	1.62572e+07	1.77555e+07	1.87438e+07	1.85814e+07	1.7231e+07	1.59149e+07	0.867335	0.95555	1	1	0.919291	0.856495
NUDT5	A6NCQ0|A6NFX8|A6NJU6|C9JYY9|Q9UKK9	ADP-sugar pyrophosphatase OS=Homo sapiens GN=NUDT5 PE=1 SV=1|ADP-sugar pyrophosphatase OS=Homo sapiens GN=NUDT5 PE=1 SV=1|ADP-sugar pyrophosphatase OS=Homo sapiens GN=NUDT5 PE=1 SV=2|ADP-sugar pyrophosphatase (Fragment) OS=Homo sapiens GN=NUDT5 PE=1 SV=7|ADP-sugar pyrophosphatase OS=Homo sapiens GN=NUDT5 PE=1 SV=1	1	1	3	2	2	6.11209	1508720	1283080	2556290	1369680	1201340	1479640	1.37025e+06	1.41274e+06	2.32167e+06	1.50809e+06	1.09108e+06	1.62917e+06	1.47727e+06	1.20525e+06	1.992e+06	1.49858e+06	1.17953e+06	1.92176e+06	0.741599	0.804264	1	1	0.592131	1.28239
SMARCD1	Q96GM5|Q96GM5-2	SWI/SNF-related matrix-associated actin-dependent regulator of chromatin subfamily D member 1 OS=Homo sapiens GN=SMARCD1 PE=1 SV=2|Isoform 2 of SWI/SNF-related matrix-associated actin-dependent regulator of chromatin subfamily D member 1 OS=Homo sapiens GN=SMARCD1	1	1	3	2	2	5.7381	1448570	2386310	1589970	2189460	1170060	1235930	1.67569e+06	2.06288e+06	1.83926e+06	1.89271e+06	1.35351e+06	1.06842e+06	1.80656e+06	1.7599e+06	1.57809e+06	1.88077e+06	1.46323e+06	1.2603e+06	1.14478	0.935737	1	1	0.927216	0.670098
CDCA2	E9PEI0|Q69YH5	Cell division cycle-associated protein 2 OS=Homo sapiens GN=CDCA2 PE=1 SV=1|Cell division cycle-associated protein 2 OS=Homo sapiens GN=CDCA2 PE=1 SV=2	1	1	3	2	2	5.47196	32122800	29679500	43295800	30886500	27263000	31234900	3.06539e+07	3.11017e+07	4.1316e+07	3.23666e+07	2.60163e+07	3.27317e+07	3.3048e+07	2.65338e+07	3.54493e+07	3.21624e+07	2.81253e+07	3.86101e+07	0.932262	0.824996	1	1	0.793395	1.20047
VTI1B	Q9UEU0	Vesicle transport through interaction with t-SNAREs homolog 1B OS=Homo sapiens GN=VTI1B PE=1 SV=3	1	1	3	2	6	6.07807	7115710	4437380	9452850	2668480	2292510	4962280	6.05873e+06	5.21151e+06	8.04871e+06	3.13401e+06	1.95198e+06	5.82798e+06	6.53193e+06	4.44609e+06	6.90582e+06	3.11424e+06	2.11021e+06	6.87466e+06	0.945858	1.42767	1	1	0.30557	2.20749
WNK1	F5GWT4|Q9H4A3|Q9H4A3-2|Q9H4A3-5|Q9H4A3-6|Q9H4A3-7	Serine/threonine-protein kinase WNK1 OS=Homo sapiens GN=WNK1 PE=1 SV=1|Serine/threonine-protein kinase WNK1 OS=Homo sapiens GN=WNK1 PE=1 SV=2|Isoform 2 of Serine/threonine-protein kinase WNK1 OS=Homo sapiens GN=WNK1|Isoform 4 of Serine/threonine-protein kinase WNK1 OS=Homo sapiens GN=WNK1|Isoform 5 of Serine/threonine-protein kinase WNK1 OS=Homo sapiens GN=WNK1|Isoform 6 of Serine/threonine-prote…	1	1	3	2	9	6.04042	9384340	15868300	11277200	10258600	11334300	7614730	9.43588e+06	1.57816e+07	1.13391e+07	1.02026e+07	1.13966e+07	7.57313e+06	1.01728e+07	1.34638e+07	9.72903e+06	1.01382e+07	1.23204e+07	8.93324e+06	1.04562	1.32802	1	1	1.26635	0.881146
PKM	P14618|P14618-2	Pyruvate kinase PKM OS=Homo sapiens GN=PKM PE=1 SV=4|Isoform M1 of Pyruvate kinase PKM OS=Homo sapiens GN=PKM	1	1	3	2	25	7.82514	163513000	237295000	201208000	185123000	174184000	143465000	1.66125e+08	2.33565e+08	2.04422e+08	1.82213e+08	1.76966e+08	1.4121e+08	1.79099e+08	1.99261e+08	1.75395e+08	1.81063e+08	1.91311e+08	1.6657e+08	1.02112	1.1005	1	1	1.09075	0.919956
SOGA1	O94964-2	Isoform 2 of Protein SOGA1 OS=Homo sapiens GN=SOGA1	1	1	3	2	2	5.38388	1641370	2715760	2117980	1945070	1631870	1584220	1.75124e+06	2.54538e+06	2.25975e+06	1.82304e+06	1.7411e+06	1.48483e+06	1.88801e+06	2.17154e+06	1.93887e+06	1.81154e+06	1.88224e+06	1.7515e+06	0.973767	1.19873	1	1	0.970791	0.966856
CENPB	P07199	Major centromere autoantigen B OS=Homo sapiens GN=CENPB PE=1 SV=2	1	1	3	2	3	5.80814	8891440	10856000	9241820	9213510	8258690	7036270	8.94551e+06	1.07904e+07	9.29802e+06	9.15782e+06	8.30891e+06	6.99374e+06	9.64416e+06	9.20561e+06	7.97773e+06	9.10005e+06	8.98245e+06	8.24979e+06	1.20889	1.0116	1	1	1.12594	0.906565
LDHB	P07195	L-lactate dehydrogenase B chain OS=Homo sapiens GN=LDHB PE=1 SV=2	1	1	3	2	12	7.21494	23511300	29059500	30848500	25248400	23419100	24007700	2.36542e+07	2.88839e+07	3.1036e+07	2.50959e+07	2.35615e+07	2.38626e+07	2.55017e+07	2.46417e+07	2.6629e+07	2.49375e+07	2.54714e+07	2.81483e+07	0.957664	0.988139	1	1	0.956529	1.12875
NEFM	E7EMV2|E7ESP9|P07197	Neurofilament medium polypeptide OS=Homo sapiens GN=NEFM PE=1 SV=1|Neurofilament medium polypeptide OS=Homo sapiens GN=NEFM PE=1 SV=1|Neurofilament medium polypeptide OS=Homo sapiens GN=NEFM PE=1 SV=3	1	1	3	2	8	6.19193	13730000	12077500	14178500	11290100	4073790	4286780	1.30493e+07	1.27075e+07	1.34756e+07	1.1879e+07	3.87183e+06	4.51038e+06	1.40685e+07	1.08411e+07	1.15621e+07	1.18041e+07	4.18569e+06	5.32043e+06	1.21678	0.918424	1	1	0.362018	0.450729
NEFL	P07196	Neurofilament light polypeptide OS=Homo sapiens GN=NEFL PE=1 SV=3	1	1	3	2	8	6.13847	12833700	11480800	13699800	12471600	3706330	4099970	1.26124e+07	1.16823e+07	1.34635e+07	1.26905e+07	3.6424e+06	4.17193e+06	1.35974e+07	9.96652e+06	1.15517e+07	1.26104e+07	3.93767e+06	4.92118e+06	1.17709	0.79034	1	1	0.340872	0.390247
FBXO28	Q9NVF7	F-box only protein 28 OS=Homo sapiens GN=FBXO28 PE=1 SV=1	1	1	3	2	3	6.0614	2827110	3123670	3006670	3125110	2729730	2655040	2.87973e+06	3.06659e+06	3.06263e+06	3.06801e+06	2.78054e+06	2.60653e+06	3.10464e+06	2.6162e+06	2.62775e+06	3.04865e+06	3.00594e+06	3.07465e+06	1.18148	0.858151	1	1	1.14392	1.00853
PTK7	Q13308|Q13308-4|Q13308-6	Inactive tyrosine-protein kinase 7 OS=Homo sapiens GN=PTK7 PE=1 SV=2|Isoform 4 of Inactive tyrosine-protein kinase 7 OS=Homo sapiens GN=PTK7|Isoform 6 of Inactive tyrosine-protein kinase 7 OS=Homo sapiens GN=PTK7	1	1	3	2	14	6.60031	21608800	28336700	24358600	22000600	22658100	17408700	2.12718e+07	2.87856e+07	2.39787e+07	2.23491e+07	2.23048e+07	1.76845e+07	2.29332e+07	2.45579e+07	2.05738e+07	2.22081e+07	2.41128e+07	2.08605e+07	1.11468	1.10581	1	1	1.17201	0.93932
OAS3	Q9Y6K5	2'-5'-oligoadenylate synthase 3 OS=Homo sapiens GN=OAS3 PE=1 SV=3	1	1	3	2	7	6.22017	15328500	23251100	21458300	20280300	20883000	19014100	1.60245e+07	2.22413e+07	2.24326e+07	1.93995e+07	2.18312e+07	1.81883e+07	1.7276e+07	1.89747e+07	1.92473e+07	1.92771e+07	2.36009e+07	2.14548e+07	0.897584	0.984312	1	1	1.22619	1.11297
GOLGA7	Q7Z5G4|Q7Z5G4-3	Golgin subfamily A member 7 OS=Homo sapiens GN=GOLGA7 PE=1 SV=2|Isoform 2 of Golgin subfamily A member 7 OS=Homo sapiens GN=GOLGA7	1	1	3	2	4	6.15663	6635600	7230220	11262200	3575100	4351730	7846100	6.1334e+06	7.82222e+06	1.04099e+07	3.86783e+06	4.02238e+06	8.48853e+06	6.61243e+06	6.67337e+06	8.93169e+06	3.84342e+06	4.34845e+06	1.0013e+07	0.740334	1.73631	1	1	0.486856	2.60524
EXOSC9	Q06265|Q06265-2	Exosome complex component RRP45 OS=Homo sapiens GN=EXOSC9 PE=1 SV=3|Isoform 2 of Exosome complex component RRP45 OS=Homo sapiens GN=EXOSC9	1	1	3	2	4	6.51743	6757000	8978440	7397690	9079060	8518440	6355400	6.98152e+06	8.68971e+06	7.64349e+06	8.78709e+06	8.80148e+06	6.15102e+06	7.52678e+06	7.41345e+06	6.55815e+06	8.73166e+06	9.51496e+06	7.25572e+06	1.1477	0.849032	1	1	1.45086	0.830967
TSR1	Q2NL82	Pre-rRNA-processing protein TSR1 homolog OS=Homo sapiens GN=TSR1 PE=1 SV=1	1	1	3	2	7	6.77294	17484500	22294300	20178200	22076900	18868500	17453800	1.82436e+07	2.13666e+07	2.10543e+07	2.11583e+07	1.96877e+07	1.67275e+07	1.96685e+07	1.82285e+07	1.80647e+07	2.10248e+07	2.12837e+07	1.97317e+07	1.08878	0.867001	1	1	1.17819	0.938498
PDHB	P11177|P11177-2|P11177-3	Pyruvate dehydrogenase E1 component subunit beta, mitochondrial OS=Homo sapiens GN=PDHB PE=1 SV=3|Isoform 2 of Pyruvate dehydrogenase E1 component subunit beta, mitochondrial OS=Homo sapiens GN=PDHB|Isoform 3 of Pyruvate dehydrogenase E1 component subunit beta, mitochondrial OS=Homo sapiens GN=PDHB	1	1	3	2	4	6.11301	2517230	2677620	3110260	3039450	2530380	1987960	2.43368e+06	2.76954e+06	3.00703e+06	3.14379e+06	2.4464e+06	2.05621e+06	2.62376e+06	2.36278e+06	2.58004e+06	3.12396e+06	2.64471e+06	2.42549e+06	1.01694	0.756341	1	1	1.02506	0.776416
RCN2	Q14257|Q14257-2	Reticulocalbin-2 OS=Homo sapiens GN=RCN2 PE=1 SV=1|Isoform 2 of Reticulocalbin-2 OS=Homo sapiens GN=RCN2	1	1	3	2	3	6.26054	6586650	4315930	8619700	4101590	3170750	4921690	5.83626e+06	4.87084e+06	7.6377e+06	4.62894e+06	2.80952e+06	5.55449e+06	6.29209e+06	4.15546e+06	6.55317e+06	4.59974e+06	3.03727e+06	6.55205e+06	0.960159	0.903412	1	1	0.463481	1.42444
CALCOCO1	Q9P1Z2|Q9P1Z2-2|Q9P1Z2-3	Calcium-binding and coiled-coil domain-containing protein 1 OS=Homo sapiens GN=CALCOCO1 PE=1 SV=2|Isoform 2 of Calcium-binding and coiled-coil domain-containing protein 1 OS=Homo sapiens GN=CALCOCO1|Isoform 3 of Calcium-binding and coiled-coil domain-containing protein 1 OS=Homo sapiens GN=CALCOCO1	1	1	3	2	2	4.98527	1203030	1716540	1782190	1234220	1313890	1238170	1.18882e+06	1.73706e+06	1.76114e+06	1.24897e+06	1.29837e+06	1.25297e+06	1.28167e+06	1.48194e+06	1.51106e+06	1.24109e+06	1.40362e+06	1.478e+06	0.84819	1.19406	1	1	0.928895	1.19088
CCT4	P50991	T-complex protein 1 subunit delta OS=Homo sapiens GN=CCT4 PE=1 SV=4	1	1	3	2	18	7.72158	54188700	76688200	67961100	70380500	59741500	51693400	5.63772e+07	7.37112e+07	7.07059e+07	6.76484e+07	6.21543e+07	4.96867e+07	6.07804e+07	6.28852e+07	6.06659e+07	6.72216e+07	6.71927e+07	5.86102e+07	1.00189	0.935492	1	1	1.10759	0.871895
LLGL1	A0A087WW77|Q15334	Lethal(2) giant larvae protein homolog 1 OS=Homo sapiens GN=LLGL1 PE=1 SV=1|Lethal(2) giant larvae protein homolog 1 OS=Homo sapiens GN=LLGL1 PE=1 SV=3	1	1	3	2	8	6.54632	12379800	19682800	16017800	16156800	13053300	11630500	1.31386e+07	1.85461e+07	1.69995e+07	1.52237e+07	1.38533e+07	1.09588e+07	1.41647e+07	1.58223e+07	1.45857e+07	1.51277e+07	1.49763e+07	1.2927e+07	0.971139	1.04591	1	1	1.02678	0.854525
H7BZW1|C21ORF59	H7BZW1|P57076	Uncharacterized protein (Fragment) OS=Homo sapiens PE=4 SV=1|UPF0769 protein C21orf59 OS=Homo sapiens GN=C21orf59 PE=1 SV=1	1	1	3	2	2	6.04507	1960430	2163230	2702580	1890490	1823450	2451880	1.97262e+06	2.14986e+06	2.71938e+06	1.87881e+06	1.83479e+06	2.43673e+06	2.12669e+06	1.83411e+06	2.33324e+06	1.86695e+06	1.98352e+06	2.87435e+06	0.911472	0.982409	1	1	0.850114	1.53959
EIF3H	A0A087WZK9|B3KS98|O15372	Eukaryotic translation initiation factor 3 subunit H OS=Homo sapiens GN=EIF3H PE=1 SV=1|Eukaryotic translation initiation factor 3 subunit H OS=Homo sapiens GN=EIF3H PE=1 SV=1|Eukaryotic translation initiation factor 3 subunit H OS=Homo sapiens GN=EIF3H PE=1 SV=1	1	1	3	2	7	6.68539	15281200	18807100	17403100	16807100	18031500	14471700	1.51616e+07	1.89555e+07	1.72668e+07	1.69397e+07	1.78903e+07	1.45859e+07	1.63457e+07	1.61715e+07	1.4815e+07	1.68329e+07	1.93406e+07	1.72055e+07	1.10332	0.960711	1	1	1.30547	1.02214
THOC2	A0A0C4DG98|Q8NI27	THO complex subunit 2 OS=Homo sapiens GN=THOC2 PE=1 SV=1|THO complex subunit 2 OS=Homo sapiens GN=THOC2 PE=1 SV=2	1	1	3	2	13	6.04882	15618100	26604000	18436200	19345000	17100300	13651800	1.65715e+07	2.50734e+07	1.95616e+07	1.8232e+07	1.81442e+07	1.28664e+07	1.78658e+07	2.13909e+07	1.6784e+07	1.8117e+07	1.9615e+07	1.51771e+07	1.06446	1.18071	1	1	1.16868	0.837728
PAK4	O96013	Serine/threonine-protein kinase PAK 4 OS=Homo sapiens GN=PAK4 PE=1 SV=1	1	1	3	2	3	5.77178	3715190	4554020	3985110	5232180	4521790	3302490	3.81662e+06	4.43299e+06	4.09391e+06	5.09313e+06	4.64524e+06	3.21472e+06	4.1147e+06	3.78192e+06	3.51259e+06	5.061e+06	5.0218e+06	3.79207e+06	1.17142	0.747267	1	1	1.42966	0.749274
PTMA	B8ZZQ6|P06454|P06454-2	Prothymosin alpha OS=Homo sapiens GN=PTMA PE=1 SV=1|Prothymosin alpha OS=Homo sapiens GN=PTMA PE=1 SV=2|Isoform 2 of Prothymosin alpha OS=Homo sapiens GN=PTMA	1	1	3	2	4	6.75885	7124810	2744530	9634660	10641500	5393110	3901250	5.85433e+06	3.34013e+06	7.91664e+06	1.29509e+07	4.43143e+06	4.74788e+06	6.31157e+06	2.84957e+06	6.7925e+06	1.28692e+07	4.79065e+06	5.60058e+06	0.929196	0.221426	1	1	0.705285	0.435194
NUDT9	Q9BW91|Q9BW91-2	ADP-ribose pyrophosphatase, mitochondrial OS=Homo sapiens GN=NUDT9 PE=1 SV=1|Isoform 2 of ADP-ribose pyrophosphatase, mitochondrial OS=Homo sapiens GN=NUDT9	1	1	3	2	3	5.94895	4963750	4143250	4998860	3811490	3920480	3155680	4.44012e+06	4.63187e+06	4.47153e+06	4.26098e+06	3.50691e+06	3.52783e+06	4.7869e+06	3.95159e+06	3.83659e+06	4.2341e+06	3.79119e+06	4.16142e+06	1.2477	0.933276	1	1	0.988166	0.982833
USP39	B9A018|Q53GS9|Q53GS9-3	U4/U6.U5 tri-snRNP-associated protein 2 OS=Homo sapiens GN=USP39 PE=1 SV=1|U4/U6.U5 tri-snRNP-associated protein 2 OS=Homo sapiens GN=USP39 PE=1 SV=2|Isoform 3 of U4/U6.U5 tri-snRNP-associated protein 2 OS=Homo sapiens GN=USP39	1	1	3	2	7	6.40657	9084520	10902300	10402500	10602400	8858510	7421040	9.1215e+06	1.08581e+07	1.04448e+07	1.05594e+07	8.89457e+06	7.39095e+06	9.83391e+06	9.26337e+06	8.96172e+06	1.04928e+07	9.6156e+06	8.71833e+06	1.09732	0.882831	1	1	1.07296	0.830887
TRAPPC4	E9PKS9|E9PQE8|Q9Y296|Q9Y296-2	Trafficking protein particle complex subunit 4 OS=Homo sapiens GN=TRAPPC4 PE=1 SV=1|Trafficking protein particle complex subunit 4 OS=Homo sapiens GN=TRAPPC4 PE=1 SV=1|Trafficking protein particle complex subunit 4 OS=Homo sapiens GN=TRAPPC4 PE=1 SV=1|Isoform 2 of Trafficking protein particle complex subunit 4 OS=Homo sapiens GN=TRAPPC4	1	1	3	2	4	5.89567	3014270	4107760	3865410	4290320	3834430	3290440	3.14819e+06	3.93302e+06	4.03714e+06	4.10782e+06	4.00478e+06	3.15047e+06	3.39407e+06	3.35538e+06	3.46388e+06	4.0819e+06	4.32942e+06	3.71628e+06	0.979844	0.822014	1	1	1.24988	0.910429
HM13	Q8TCT9|Q8TCT9-2|Q8TCT9-5	Minor histocompatibility antigen H13 OS=Homo sapiens GN=HM13 PE=1 SV=1|Isoform 2 of Minor histocompatibility antigen H13 OS=Homo sapiens GN=HM13|Isoform 5 of Minor histocompatibility antigen H13 OS=Homo sapiens GN=HM13	1	1	3	2	5	6.56563	9933330	14081500	26114700	11901100	10420300	10855000	9.29885e+06	1.50423e+07	2.44466e+07	1.27131e+07	9.75471e+06	1.15957e+07	1.00251e+07	1.28331e+07	2.09753e+07	1.26329e+07	1.05455e+07	1.36782e+07	0.477948	1.01584	1	1	0.502756	1.08274
PHYH2|HACL1	B3KPX4|Q9UJ83|Q9UJ83-2|Q9UJ83-3	2-hydroxyacyl-CoA lyase 1 OS=Homo sapiens GN=PHYH2 PE=1 SV=1|2-hydroxyacyl-CoA lyase 1 OS=Homo sapiens GN=HACL1 PE=1 SV=2|Isoform 2 of 2-hydroxyacyl-CoA lyase 1 OS=Homo sapiens GN=HACL1|Isoform 3 of 2-hydroxyacyl-CoA lyase 1 OS=Homo sapiens GN=HACL1	1	1	3	2	2	6.15367	4499930	6163600	5257090	5988410	4907550	3896240	4.66339e+06	5.94756e+06	5.44805e+06	5.77851e+06	5.08582e+06	3.75967e+06	5.02761e+06	5.07404e+06	4.67445e+06	5.74205e+06	5.49809e+06	4.43489e+06	1.07555	0.883663	1	1	1.1762	0.772353
GORASP2	Q9H8Y8	Golgi reassembly-stacking protein 2 OS=Homo sapiens GN=GORASP2 PE=1 SV=3	1	1	3	2	4	6.55547	11259500	10745000	12700500	11630400	11916100	8692890	1.04456e+07	1.15822e+07	1.17825e+07	1.25366e+07	1.10548e+07	9.3702e+06	1.12614e+07	9.88113e+06	1.01094e+07	1.24575e+07	1.19509e+07	1.1053e+07	1.11396	0.793187	1	1	1.18216	0.88726
RPS15A	I3L3P7|P62244	40S ribosomal protein S15a OS=Homo sapiens GN=RPS15A PE=1 SV=1|40S ribosomal protein S15a OS=Homo sapiens GN=RPS15A PE=1 SV=2	1	1	3	2	3	6.97749	9915100	11146100	18191200	8191610	7899000	11042200	9.3598e+06	1.18074e+07	1.71724e+07	8.6776e+06	7.45661e+06	1.16973e+07	1.00908e+07	1.00732e+07	1.4734e+07	8.62286e+06	8.06107e+06	1.37981e+07	0.684867	1.1682	1	1	0.547107	1.60018
PARP14	Q460N5|Q460N5-1|Q460N5-4	Poly [ADP-ribose] polymerase 14 OS=Homo sapiens GN=PARP14 PE=1 SV=3|Isoform 1 of Poly [ADP-ribose] polymerase 14 OS=Homo sapiens GN=PARP14|Isoform 4 of Poly [ADP-ribose] polymerase 14 OS=Homo sapiens GN=PARP14	1	1	3	2	10	6.02656	13494100	22979300	16510700	17684200	16219800	13709500	1.45036e+07	2.13799e+07	1.77459e+07	1.64533e+07	1.74332e+07	1.27553e+07	1.56363e+07	1.82398e+07	1.5226e+07	1.63495e+07	1.88464e+07	1.50461e+07	1.02695	1.11562	1	1	1.23778	0.920275
RPS16	P62249	40S ribosomal protein S16 OS=Homo sapiens GN=RPS16 PE=1 SV=2	1	1	3	2	8	7.24315	46301700	51544300	60505700	57599600	46808200	46264000	4.66607e+07	5.11477e+07	6.09749e+07	5.71564e+07	4.71712e+07	4.5908e+07	5.0305e+07	4.36356e+07	5.23167e+07	5.67958e+07	5.0995e+07	5.41529e+07	0.961548	0.76829	1	1	0.974737	0.953466
IPO5	O00410|O00410-3	Importin-5 OS=Homo sapiens GN=IPO5 PE=1 SV=4|Isoform 3 of Importin-5 OS=Homo sapiens GN=IPO5	1	1	3	2	8	7.30897	31900800	52905500	41514400	40528600	32862800	32336200	3.44754e+07	4.89546e+07	4.48649e+07	3.7502e+07	3.5515e+07	2.99214e+07	3.7168e+07	4.17646e+07	3.84942e+07	3.72654e+07	3.8394e+07	3.52951e+07	0.965547	1.12074	1	1	0.997396	0.947129
DHX9	Q08211	ATP-dependent RNA helicase A OS=Homo sapiens GN=DHX9 PE=1 SV=4	1	1	3	2	19	7.28041	64234600	108772000	72077200	85652800	70606700	52314800	6.86564e+07	1.01767e+08	7.70388e+07	8.01364e+07	7.54671e+07	4.89455e+07	7.40185e+07	8.68202e+07	6.60996e+07	7.96309e+07	8.15847e+07	5.77359e+07	1.1198	1.09028	1	1	1.23427	0.725044
PALM	O75781	Paralemmin-1 OS=Homo sapiens GN=PALM PE=1 SV=2	1	1	3	2	4	5.74523	5370990	3278440	5516850	2914820	2049880	3554030	4.87501e+06	3.61199e+06	5.0074e+06	3.21137e+06	1.86058e+06	3.91562e+06	5.25576e+06	3.0815e+06	4.29637e+06	3.19111e+06	2.01141e+06	4.61884e+06	1.2233	0.965649	1	1	0.468165	1.44741
VPS53	Q5VIR6|Q5VIR6-3|Q5VIR6-4	Vacuolar protein sorting-associated protein 53 homolog OS=Homo sapiens GN=VPS53 PE=1 SV=1|Isoform 3 of Vacuolar protein sorting-associated protein 53 homolog OS=Homo sapiens GN=VPS53|Isoform 4 of Vacuolar protein sorting-associated protein 53 homolog OS=Homo sapiens GN=VPS53	1	1	3	2	3	5.95728	3346950	4522690	4576000	3601990	2437470	2950670	3.49098e+06	4.3361e+06	4.77291e+06	3.45338e+06	2.54236e+06	2.82894e+06	3.76363e+06	3.69926e+06	4.09518e+06	3.4316e+06	2.74845e+06	3.337e+06	0.919039	1.078	1	1	0.671143	0.972433
DNAJC8	O75937	DnaJ homolog subfamily C member 8 OS=Homo sapiens GN=DNAJC8 PE=1 SV=2	1	1	3	2	9	7.09178	64306500	29729800	79178000	25724500	24106700	46339900	5.22803e+07	3.65687e+07	6.43706e+07	3.1642e+07	1.95984e+07	5.69997e+07	5.63634e+07	3.11978e+07	5.52302e+07	3.14424e+07	2.11871e+07	6.72366e+07	1.02052	0.992222	1	1	0.383615	2.1384
PARD3	F5GZI3|Q5VWU8|Q5VWV2|Q8TEW0|Q8TEW0-10|Q8TEW0-11|Q8TEW0-2|Q8TEW0-3|Q8TEW0-4|Q8TEW0-6|Q8TEW0-7|Q8TEW0-8|Q8TEW0-9	Partitioning defective 3 homolog OS=Homo sapiens GN=PARD3 PE=1 SV=1|Partitioning defective 3 homolog OS=Homo sapiens GN=PARD3 PE=1 SV=1|Partitioning defective 3 homolog OS=Homo sapiens GN=PARD3 PE=1 SV=1|Partitioning defective 3 homolog OS=Homo sapiens GN=PARD3 PE=1 SV=2|Isoform 10 of Partitioning defective 3 homolog OS=Homo sapiens GN=PARD3|Isoform 11 of Partitioning defective 3 homolog OS=Homo …	1	1	3	2	5	5.65177	4444100	5467920	5108320	5212760	5740250	4544280	4.4396e+06	5.47346e+06	5.10315e+06	5.21804e+06	5.73444e+06	4.54888e+06	4.78634e+06	4.66957e+06	4.37852e+06	5.18512e+06	6.19929e+06	5.36584e+06	1.09314	0.900572	1	1	1.41584	1.03485
METTL1	Q9UBP6	tRNA (guanine-N(7)-)-methyltransferase OS=Homo sapiens GN=METTL1 PE=1 SV=1	1	1	3	2	2	5.70549	1740830	1544100	1753040	2205030	1831760	1731720	1.75637e+06	1.53044e+06	1.76868e+06	2.18553e+06	1.84811e+06	1.7164e+06	1.89354e+06	1.30567e+06	1.51754e+06	2.17174e+06	1.99792e+06	2.02466e+06	1.24777	0.601208	1	1	1.31655	0.932277
ATP5B	P06576	ATP synthase subunit beta, mitochondrial OS=Homo sapiens GN=ATP5B PE=1 SV=3	1	1	3	2	11	6.73733	40918300	38920400	56588600	46442700	43163500	35911800	3.80784e+07	4.18231e+07	5.26612e+07	4.99064e+07	4.01678e+07	3.85901e+07	4.10524e+07	3.56805e+07	4.51835e+07	4.95915e+07	4.34239e+07	4.55207e+07	0.908572	0.719488	1	1	0.961058	0.917913
KIAA0368|ECM29	J3KN16|Q5VYK3	Proteasome-associated protein ECM29 homolog OS=Homo sapiens GN=KIAA0368 PE=1 SV=1|Proteasome-associated protein ECM29 homolog OS=Homo sapiens GN=ECM29 PE=1 SV=2	1	1	3	2	7	6.70255	36889800	40578200	46872000	46293000	47704700	37113100	3.58701e+07	4.17318e+07	4.55763e+07	4.76091e+07	4.6386e+07	3.81682e+07	3.86716e+07	3.56027e+07	3.91047e+07	4.73087e+07	5.01462e+07	4.5023e+07	0.988925	0.75256	1	1	1.28236	0.951686
CSTF2T	Q9H0L4	Cleavage stimulation factor subunit 2 tau variant OS=Homo sapiens GN=CSTF2T PE=1 SV=1	1	1	3	2	4	6.0233	4195320	5133870	5563800	5113390	4424580	3243830	4.06255e+06	5.30165e+06	5.38772e+06	5.2805e+06	4.28456e+06	3.34984e+06	4.37984e+06	4.523e+06	4.62269e+06	5.24719e+06	4.63188e+06	3.95146e+06	0.947467	0.861985	1	1	1.00199	0.753062
NAPG	Q99747	Gamma-soluble NSF attachment protein OS=Homo sapiens GN=NAPG PE=1 SV=1	1	1	3	2	3	5.77509	2425070	2860650	3785200	2947690	2659760	2539610	2.37265e+06	2.92385e+06	3.70338e+06	3.01281e+06	2.60227e+06	2.59572e+06	2.55796e+06	2.49442e+06	3.17752e+06	2.99381e+06	2.81322e+06	3.0619e+06	0.805019	0.833195	1	1	0.885351	1.02274
UBE2R2	Q712K3	Ubiquitin-conjugating enzyme E2 R2 OS=Homo sapiens GN=UBE2R2 PE=1 SV=1	1	1	3	2	4	6.58305	7884910	7329240	8934570	6878450	7983140	6986770	7.29335e+06	7.92371e+06	8.26426e+06	7.43636e+06	7.38421e+06	7.55346e+06	7.86297e+06	6.75996e+06	7.09077e+06	7.38944e+06	7.9828e+06	8.91003e+06	1.1089	0.914813	1	1	1.1258	1.20578
ESD	P10768	S-formylglutathione hydrolase OS=Homo sapiens GN=ESD PE=1 SV=2	1	1	3	2	3	6.38036	7909930	12922200	9503440	9746880	12164100	7502940	7.95346e+06	1.28515e+07	9.55574e+06	9.69354e+06	1.2231e+07	7.46188e+06	8.57464e+06	1.0964e+07	8.19886e+06	9.63238e+06	1.32225e+07	8.802e+06	1.04583	1.13824	1	1	1.61273	0.913792
CCAR2	Q8N163|Q8N163-2	Cell cycle and apoptosis regulator protein 2 OS=Homo sapiens GN=CCAR2 PE=1 SV=2|Isoform 2 of Cell cycle and apoptosis regulator protein 2 OS=Homo sapiens GN=CCAR2	1	1	3	2	12	6.7326	42772700	68034800	49994300	54894700	36938500	30925000	4.55688e+07	6.38602e+07	5.32625e+07	5.15264e+07	3.93532e+07	2.90275e+07	4.91278e+07	5.44811e+07	4.56994e+07	5.12013e+07	4.25433e+07	3.42407e+07	1.07502	1.06406	1	1	0.930938	0.668746
COX4I1	P13073	Cytochrome c oxidase subunit 4 isoform 1, mitochondrial OS=Homo sapiens GN=COX4I1 PE=1 SV=1	1	1	3	2	6	6.69421	15413500	17630800	27331100	12881400	10978400	16818700	1.49299e+07	1.82019e+07	2.64735e+07	1.32987e+07	1.06339e+07	1.73635e+07	1.60959e+07	1.55286e+07	2.27144e+07	1.32148e+07	1.1496e+07	2.04819e+07	0.708622	1.17509	1	1	0.506109	1.54993
PAF1	Q8N7H5|Q8N7H5-2|Q8N7H5-3	RNA polymerase II-associated factor 1 homolog OS=Homo sapiens GN=PAF1 PE=1 SV=2|Isoform 2 of RNA polymerase II-associated factor 1 homolog OS=Homo sapiens GN=PAF1|Isoform 3 of RNA polymerase II-associated factor 1 homolog OS=Homo sapiens GN=PAF1	1	1	3	2	4	5.76165	4904070	4641980	6175210	4958790	3963930	3842830	4.66075e+06	4.88432e+06	5.86882e+06	5.21767e+06	3.76726e+06	4.04345e+06	5.02476e+06	4.16696e+06	5.03547e+06	5.18475e+06	4.07264e+06	4.76963e+06	0.997873	0.803695	1	1	0.808791	0.919935
[truncated: 2,842 more rows]
