# Supplementary material for: Protective Signature of IFNγ-Stimulated Microglia Relies on miR-124-3p Regulation From the Secretome Released by Mutant APP Swedish Neuronal Cells
Source: Front Pharmacol. 2022 May 10;13:833066. doi: 10.3389/fphar.2022.833066 (PMC9127204; doi:10.3389/fphar.2022.833066)
Supplement: Supplementary file 4 [file DataSheet1.CSV]

gene_name	protein_id	description	found.in.files	found.in.file_P1402_PH_ARV_MG_fractiona_merged_results_20200928_1515_proteins.txt	found.in.conditions	found.in.reps	max.qupm	average.top3	logFC	AveExpr	t	pvalue.limma	fdr.limma	B	pvalue.fdrtool	qval.fdrtool	lfdr.fdrtool	comparison	hit_annotation_method	pvalue	fdr	hit	hit_annotation	top3
ACTC1	P68032	Actin, alpha cardiac muscle 1 OS=Homo sapiens GN=ACTC1 PE=1 SV=1	1	1	3	2	4	5.65876	-1.38209945651848	23.4369054968278	-7.40698103391312	0.000481310734569307	0.999572349579279	-4.15766393955424	2.22044604925031e-16	4.09643670345827e-13	4.09643670345827e-13	MG_anti_miR_124 - MG_control	fdrtool	2.22044604925031e-16	4.09643670345827e-13	TRUE	hit	5.65876
ANXA3	D6RA82|P12429	Annexin OS=Homo sapiens GN=ANXA3 PE=1 SV=1|Annexin A3 OS=Homo sapiens GN=ANXA3 PE=1 SV=3	1	1	3	2	3	5.68476	-1.13503315048137	21.2527775533427	-6.31886284340999	0.00105816077690031	0.999572349579279	-4.17638591326155	2.22044604925031e-16	4.09643670345827e-13	4.09643670345827e-13	MG_anti_miR_124 - MG_control	fdrtool	2.22044604925031e-16	4.09643670345827e-13	TRUE	hit	5.68476
TH1L|NELFCD	H0UI80|Q8IXH7|Q8IXH7-4|X6RLT1	Negative elongation factor C/D OS=Homo sapiens GN=TH1L PE=1 SV=1|Negative elongation factor C/D OS=Homo sapiens GN=NELFCD PE=1 SV=2|Isoform NELF-D of Negative elongation factor C/D OS=Homo sapiens GN=NELFCD|Negative elongation factor C/D (Fragment) OS=Homo sapiens GN=NELFCD PE=1 SV=1	1	1	3	2	2	5.58078	0.894635264414344	19.8564122105643	4.35250460265055	0.00600767469593498	0.999572349579279	-4.2405829222371	1.20830574434905e-08	1.48611221660383e-05	0.00125274935800398	MG_anti_miR_124 - MG_control	fdrtool	1.20830574434905e-08	1.48611221660383e-05	FALSE	candidate	5.58078
SRSF12	Q8WXF0	Serine/arginine-rich splicing factor 12 OS=Homo sapiens GN=SRSF12 PE=2 SV=1	1	1	3	2	2	5.47994	0.841054384381628	20.7881260415744	3.89033441836713	0.00972771509616569	0.999572349579279	-4.26591937735062	3.51605252468801e-07	0.000324333181125523	0.0177776223353176	MG_anti_miR_124 - MG_control	fdrtool	3.51605252468801e-07	0.000324333181125523	FALSE	candidate	5.47994
DNMT3A	A0A0C4DG02|F8WE91|Q9Y6K1|Q9Y6K1-2	DNA (cytosine-5)-methyltransferase 3A OS=Homo sapiens GN=DNMT3A PE=1 SV=1|DNA (cytosine-5)-methyltransferase 3A OS=Homo sapiens GN=DNMT3A PE=1 SV=1|DNA (cytosine-5)-methyltransferase 3A OS=Homo sapiens GN=DNMT3A PE=1 SV=4|Isoform 2 of DNA (cytosine-5)-methyltransferase 3A OS=Homo sapiens GN=DNMT3A	1	1	3	2	2	5.86413	0.760655738729682	20.6248215738037	3.41002599321447	0.016616398966646	0.999572349579279	-4.29892726716296	8.02174287395374e-06	0.00529300852631756	0.0177776223353176	MG_anti_miR_124 - MG_control	fdrtool	8.02174287395374e-06	0.00529300852631756	FALSE	candidate	5.86413
UBE2V2	Q15819	Ubiquitin-conjugating enzyme E2 variant 2 OS=Homo sapiens GN=UBE2V2 PE=1 SV=4	1	1	3	2	2	5.8773	-0.776897604533083	18.8762082857703	-3.37400067056527	0.0173224332387459	0.999572349579279	-4.30172484543454	9.98784624361981e-06	0.00614209623252289	0.0393854590700045	MG_anti_miR_124 - MG_control	fdrtool	9.98784624361981e-06	0.00614209623252289	FALSE	candidate	5.8773
GYG1	P46976|P46976-2	Glycogenin-1 OS=Homo sapiens GN=GYG1 PE=1 SV=4|Isoform GN-1 of Glycogenin-1 OS=Homo sapiens GN=GYG1	1	1	3	2	2	5.77804	-0.610724770474636	21.2921611485792	-3.25192863867755	0.0199757040446472	0.999572349579279	-4.31157259083188	2.06621582519162e-05	0.0108911480664488	0.0673878911735871	MG_anti_miR_124 - MG_control	fdrtool	2.06621582519162e-05	0.0108911480664488	FALSE	candidate	5.77804
REXO2	F5GYG5|H0YG54|H0YGR4|Q9Y3B8|Q9Y3B8-2|Q9Y3B8-3	Oligoribonuclease, mitochondrial OS=Homo sapiens GN=REXO2 PE=1 SV=1|Oligoribonuclease, mitochondrial OS=Homo sapiens GN=REXO2 PE=1 SV=2|Oligoribonuclease, mitochondrial (Fragment) OS=Homo sapiens GN=REXO2 PE=1 SV=1|Oligoribonuclease, mitochondrial OS=Homo sapiens GN=REXO2 PE=1 SV=3|Isoform 2 of Oligoribonuclease, mitochondrial OS=Homo sapiens GN=REXO2|Isoform 3 of Oligoribonuclease, mitochondrial…	1	1	3	2	2	5.98405	-0.612420600182709	21.2571315200711	-3.12379012596321	0.0232570810209559	0.999572349579279	-4.32254698286989	4.3165917348098e-05	0.0193474117368155	0.0673878911735871	MG_anti_miR_124 - MG_control	fdrtool	4.3165917348098e-05	0.0193474117368155	FALSE	candidate	5.98405
RAB1B	Q9H0U4	Ras-related protein Rab-1B OS=Homo sapiens GN=RAB1B PE=1 SV=1	1	1	3	2	3	6.24948	-0.554548334334672	22.6153745212774	-3.04210583922063	0.0256587348910502	0.999572349579279	-4.32989914128923	6.80792633747096e-05	0.0261763198244653	0.0673878911735871	MG_anti_miR_124 - MG_control	fdrtool	6.80792633747096e-05	0.0261763198244653	FALSE	no hit	6.24948
ACSL3	O95573	Long-chain-fatty-acid--CoA ligase 3 OS=Homo sapiens GN=ACSL3 PE=1 SV=3	1	1	3	2	9	6.26467	0.530932960611924	23.9007674480557	2.96314228319513	0.0282430670654299	0.999572349579279	-4.33727989879177	0.00010466414852095	0.0332933447602424	0.0673878911735871	MG_anti_miR_124 - MG_control	fdrtool	0.00010466414852095	0.0332933447602424	FALSE	no hit	6.26467
CDV3	H0Y8K3|Q9UKY7|Q9UKY7-2	Protein CDV3 homolog (Fragment) OS=Homo sapiens GN=CDV3 PE=1 SV=1|Protein CDV3 homolog OS=Homo sapiens GN=CDV3 PE=1 SV=1|Isoform 2 of Protein CDV3 homolog OS=Homo sapiens GN=CDV3	1	1	3	2	2	6.08018	-0.688353963344976	21.0193076236292	-2.95374756523677	0.0285691560681442	0.999572349579279	-4.33817628482069	0.000110084577460645	0.0341439418346516	0.0673878911735871	MG_anti_miR_124 - MG_control	fdrtool	0.000110084577460645	0.0341439418346516	FALSE	candidate	6.08018
HDAC3	O15379|O15379-2	Histone deacetylase 3 OS=Homo sapiens GN=HDAC3 PE=1 SV=2|Isoform 2 of Histone deacetylase 3 OS=Homo sapiens GN=HDAC3	1	1	3	2	2	5.56848	0.542425682245401	21.2745524351329	2.9505650903143	0.0286805563556631	0.999572349579279	-4.33848082641822	0.000111980044719795	0.0344314576944231	0.197094798125965	MG_anti_miR_124 - MG_control	fdrtool	0.000111980044719795	0.0344314576944231	FALSE	no hit	5.56848
ADAMTS1	Q9UHI8	A disintegrin and metalloproteinase with thrombospondin motifs 1 OS=Homo sapiens GN=ADAMTS1 PE=1 SV=4	1	1	3	2	2	5.66317	-0.52478902891065	21.1712789595715	-2.81385780480304	0.033947026522494	0.999572349579279	-4.35199451189471	0.000229543662587872	0.0596412127349576	0.197094798125965	MG_anti_miR_124 - MG_control	fdrtool	0.000229543662587872	0.0596412127349576	FALSE	no hit	5.66317
SYNPO2	H0Y9Y3|Q9UMS6|Q9UMS6-2|Q9UMS6-3|Q9UMS6-4	Synaptopodin-2 (Fragment) OS=Homo sapiens GN=SYNPO2 PE=1 SV=1|Synaptopodin-2 OS=Homo sapiens GN=SYNPO2 PE=1 SV=2|Isoform 2 of Synaptopodin-2 OS=Homo sapiens GN=SYNPO2|Isoform 3 of Synaptopodin-2 OS=Homo sapiens GN=SYNPO2|Isoform 4 of Synaptopodin-2 OS=Homo sapiens GN=SYNPO2	1	1	3	2	4	5.59183	0.516770680655473	21.9858292518513	2.79765519765806	0.0346383403813372	0.999572349579279	-4.3536529598449	0.000249423036554841	0.0631513978476024	0.197094798125965	MG_anti_miR_124 - MG_control	fdrtool	0.000249423036554841	0.0631513978476024	FALSE	no hit	5.59183
PAWR	Q96IZ0	PRKC apoptosis WT1 regulator protein OS=Homo sapiens GN=PAWR PE=1 SV=1	1	1	3	2	2	5.88362	-0.637206804844062	20.3534548919176	-2.76153065933336	0.0362356253495372	0.999572349579279	-4.35739464528969	0.0002997045034554	0.0712781549028008	0.197094798125965	MG_anti_miR_124 - MG_control	fdrtool	0.0002997045034554	0.0712781549028008	FALSE	candidate	5.88362
METAP2	F8VQZ7|G3V1U3|P50579|P50579-2|P50579-3	Methionine aminopeptidase 2 OS=Homo sapiens GN=METAP2 PE=1 SV=1|Methionine aminopeptidase OS=Homo sapiens GN=METAP2 PE=1 SV=1|Methionine aminopeptidase 2 OS=Homo sapiens GN=METAP2 PE=1 SV=1|Isoform 2 of Methionine aminopeptidase 2 OS=Homo sapiens GN=METAP2|Isoform 3 of Methionine aminopeptidase 2 OS=Homo sapiens GN=METAP2	1	1	3	2	2	6.28806	0.523811871902726	23.2522193693525	2.7450620057019	0.0369902986877432	0.999572349579279	-4.35912074379898	0.000325647872398971	0.0750972928023086	0.317840336721482	MG_anti_miR_124 - MG_control	fdrtool	0.000325647872398971	0.0750972928023086	FALSE	no hit	6.28806
RER1	A0A0A0MR06|O15258|Q5T091|Q5T092|Q5T093|Q9P0H9	Protein RER1 (Fragment) OS=Homo sapiens GN=RER1 PE=1 SV=1|Protein RER1 OS=Homo sapiens GN=RER1 PE=1 SV=1|Protein RER1 OS=Homo sapiens GN=RER1 PE=1 SV=1|Protein RER1 (Fragment) OS=Homo sapiens GN=RER1 PE=1 SV=1|Protein RER1 OS=Homo sapiens GN=RER1 PE=1 SV=1|Protein RER1 OS=Homo sapiens GN=RER1 PE=1 SV=1	1	1	3	2	2	5.8762	0.503264537052381	20.7502386549615	2.69797033053466	0.0392442618667342	0.999572349579279	-4.36412723701839	0.000411901836402162	0.0893938222607432	0.317840336721482	MG_anti_miR_124 - MG_control	fdrtool	0.000411901836402162	0.0893938222607432	FALSE	no hit	5.8762
TAF4	A0A0G2JRY5|O00268	Transcription initiation factor TFIID subunit 4 (Fragment) OS=Homo sapiens GN=TAF4 PE=1 SV=1|Transcription initiation factor TFIID subunit 4 OS=Homo sapiens GN=TAF4 PE=1 SV=2	1	1	3	2	2	5.56005	0.629588227905806	20.6237328776441	2.62869821682056	0.0428352706739675	0.999572349579279	-4.37168414428384	0.000578191947038009	0.112688013105472	0.317840336721482	MG_anti_miR_124 - MG_control	fdrtool	0.000578191947038009	0.112688013105472	FALSE	candidate	5.56005
CLEC3B	P05452	Tetranectin OS=Homo sapiens GN=CLEC3B PE=1 SV=3	1	1	3	2	2	5.57798	-0.66719582396264	20.2844272539266	-2.60665127016629	0.0440515963012738	0.999572349579279	-4.3741376955673	0.000643042432395546	0.120534058321453	0.317840336721482	MG_anti_miR_124 - MG_control	fdrtool	0.000643042432395546	0.120534058321453	FALSE	candidate	5.57798
EIF4A2	E7EQG2|Q14240|Q14240-2	Eukaryotic initiation factor 4A-II OS=Homo sapiens GN=EIF4A2 PE=1 SV=1|Eukaryotic initiation factor 4A-II OS=Homo sapiens GN=EIF4A2 PE=1 SV=2|Isoform 2 of Eukaryotic initiation factor 4A-II OS=Homo sapiens GN=EIF4A2	1	1	3	2	2	5.98805	0.926658308016258	20.9875991225947	2.59802363174522	0.0445376970432258	0.999572349579279	-4.37510424662825	0.00067021431931602	0.123645901586143	0.551999438329468	MG_anti_miR_124 - MG_control	fdrtool	0.00067021431931602	0.123645901586143	FALSE	candidate	5.98805
PPFIBP1	Q86W92|Q86W92-2|Q86W92-3|Q86W92-4	Liprin-beta-1 OS=Homo sapiens GN=PPFIBP1 PE=1 SV=2|Isoform 2 of Liprin-beta-1 OS=Homo sapiens GN=PPFIBP1|Isoform 3 of Liprin-beta-1 OS=Homo sapiens GN=PPFIBP1|Isoform 4 of Liprin-beta-1 OS=Homo sapiens GN=PPFIBP1	1	1	3	2	2	5.54207	0.52279103567459	21.3848291466477	2.49674161100579	0.0506972076633097	0.999572349579279	-4.38672157872632	0.00107974776409114	0.175217107855731	0.551999438329468	MG_anti_miR_124 - MG_control	fdrtool	0.00107974776409114	0.175217107855731	FALSE	no hit	5.54207
ATL3	Q6DD88	Atlastin-3 OS=Homo sapiens GN=ATL3 PE=1 SV=1	1	1	3	2	3	5.27966	0.750458834850022	21.9016457770199	2.47679317711425	0.0520150068092741	0.999572349579279	-4.38906877425254	0.00118377657371771	0.186398015610326	0.551999438329468	MG_anti_miR_124 - MG_control	fdrtool	0.00118377657371771	0.186398015610326	FALSE	candidate	5.27966
HOMER3	Q9NSC5|Q9NSC5-2|Q9NSC5-5	Homer protein homolog 3 OS=Homo sapiens GN=HOMER3 PE=1 SV=2|Isoform 2 of Homer protein homolog 3 OS=Homo sapiens GN=HOMER3|Isoform 5 of Homer protein homolog 3 OS=Homo sapiens GN=HOMER3	1	1	3	2	5	6.07691	-0.526018551576467	22.4724502467293	-2.43429146831634	0.054946604937385	0.999572349579279	-4.39413466966723	0.00143699699781985	0.21102723330332	0.551999438329468	MG_anti_miR_124 - MG_control	fdrtool	0.00143699699781985	0.21102723330332	FALSE	no hit	6.07691
APOL3	O95236|O95236-2	Apolipoprotein L3 OS=Homo sapiens GN=APOL3 PE=1 SV=3|Isoform 2 of Apolipoprotein L3 OS=Homo sapiens GN=APOL3	1	1	3	2	2	6.06215	-0.485266738720899	21.2751717377003	-2.40617524529088	0.0569826569893464	0.999572349579279	-4.39753456701821	0.00163100947856121	0.227762629327594	0.551999438329468	MG_anti_miR_124 - MG_control	fdrtool	0.00163100947856121	0.227762629327594	FALSE	no hit	6.06215
VPS26B	Q4G0F5	Vacuolar protein sorting-associated protein 26B OS=Homo sapiens GN=VPS26B PE=1 SV=2	1	1	3	2	4	5.77202	0.532571742879338	22.2438176162938	2.36955423660921	0.0597559617619799	0.999572349579279	-4.4020209303643	0.00191986190935789	0.249842472500347	0.551999438329468	MG_anti_miR_124 - MG_control	fdrtool	0.00191986190935789	0.249842472500347	FALSE	no hit	5.77202
TAGLN	Q01995	Transgelin OS=Homo sapiens GN=TAGLN PE=1 SV=4	1	1	3	2	11	7.32228	-0.457174177721605	25.1404158312051	-2.35358053968635	0.0610102978224683	0.999572349579279	-4.40399837313003	0.00205999603061446	0.259505611791969	0.551999438329468	MG_anti_miR_124 - MG_control	fdrtool	0.00205999603061446	0.259505611791969	FALSE	no hit	7.32228
PTMA	B8ZZQ6|P06454|P06454-2	Prothymosin alpha OS=Homo sapiens GN=PTMA PE=1 SV=1|Prothymosin alpha OS=Homo sapiens GN=PTMA PE=1 SV=2|Isoform 2 of Prothymosin alpha OS=Homo sapiens GN=PTMA	1	1	3	2	4	6.75885	-1.14052359824116	22.4922898923002	-2.35247889303046	0.0610978295050347	0.999572349579279	-4.40413520925444	0.00206999824132925	0.260171749823338	0.551999438329468	MG_anti_miR_124 - MG_control	fdrtool	0.00206999824132925	0.260171749823338	FALSE	no hit	6.75885
FSTL1	Q12841	Follistatin-related protein 1 OS=Homo sapiens GN=FSTL1 PE=1 SV=1	1	1	3	2	4	5.99271	-0.459281906674409	22.3813146727373	-2.34481718895257	0.0617102923351616	0.999572349579279	-4.40508851147438	0.00214080299299613	0.26480189543816	0.551999438329468	MG_anti_miR_124 - MG_control	fdrtool	0.00214080299299613	0.26480189543816	FALSE	no hit	5.99271
H1F0	P07305	Histone H1.0 OS=Homo sapiens GN=H1F0 PE=1 SV=3	1	1	3	2	3	7.13975	0.831790016997978	23.4111502892876	2.31112411662846	0.0644819572553531	0.999572349579279	-4.40931468305571	0.00247929487961773	0.285049941512228	0.551999438329468	MG_anti_miR_124 - MG_control	fdrtool	0.00247929487961773	0.285049941512228	FALSE	no hit	7.13975
CLPP	Q16740	ATP-dependent Clp protease proteolytic subunit, mitochondrial OS=Homo sapiens GN=CLPP PE=1 SV=1	1	1	3	2	2	6.17412	-0.480121072364916	20.684655704202	-2.30610990751581	0.0649055789023094	0.999572349579279	-4.40994834009153	0.00253366071663153	0.288038895493278	0.551999438329468	MG_anti_miR_124 - MG_control	fdrtool	0.00253366071663153	0.288038895493278	FALSE	no hit	6.17412
APP	A0A0A0MRG2|E9PG40|P05067|P05067-10|P05067-11|P05067-3|P05067-4|P05067-5|P05067-6|P05067-7|P05067-8|P05067-9	Amyloid beta A4 protein OS=Homo sapiens GN=APP PE=1 SV=1|Amyloid beta A4 protein OS=Homo sapiens GN=APP PE=1 SV=1|Amyloid beta A4 protein OS=Homo sapiens GN=APP PE=1 SV=3|Isoform APP639 of Amyloid beta A4 protein OS=Homo sapiens GN=APP|Isoform 11 of Amyloid beta A4 protein OS=Homo sapiens GN=APP|Isoform L-APP677 of Amyloid beta A4 protein OS=Homo sapiens GN=APP|Isoform APP695 of Amyloid beta A4 p…	1	1	3	2	2	5.59995	-0.417825278755796	19.4345403951953	-2.29987099858199	0.0654367825941032	0.999572349579279	-4.41073846794773	0.00260282692807845	0.291746165612082	0.551999438329468	MG_anti_miR_124 - MG_control	fdrtool	0.00260282692807845	0.291746165612082	FALSE	no hit	5.59995
DDX19A	I3L0H8|Q9NUU7	ATP-dependent RNA helicase DDX19A OS=Homo sapiens GN=DDX19A PE=1 SV=1|ATP-dependent RNA helicase DDX19A OS=Homo sapiens GN=DDX19A PE=1 SV=1	1	1	3	2	2	6.18106	0.477700089004632	22.0425839684985	2.29550345934254	0.065811385125615	0.999572349579279	-4.41129271835292	0.00265226924731543	0.294333054803567	0.551999438329468	MG_anti_miR_124 - MG_control	fdrtool	0.00265226924731543	0.294333054803567	FALSE	no hit	6.18106
EFEMP1	Q12805|Q12805-2|Q12805-3|Q12805-4	EGF-containing fibulin-like extracellular matrix protein 1 OS=Homo sapiens GN=EFEMP1 PE=1 SV=2|Isoform 2 of EGF-containing fibulin-like extracellular matrix protein 1 OS=Homo sapiens GN=EFEMP1|Isoform 3 of EGF-containing fibulin-like extracellular matrix protein 1 OS=Homo sapiens GN=EFEMP1|Isoform 4 of EGF-containing fibulin-like extracellular matrix protein 1 OS=Homo sapiens GN=EFEMP1	1	1	3	2	2	5.73486	-0.740142521386801	20.1089250960737	-2.28719384866194	0.0665303696018223	0.999572349579279	-4.41234977628792	0.00274871482184369	0.299234032562875	0.551999438329468	MG_anti_miR_124 - MG_control	fdrtool	0.00274871482184369	0.299234032562875	FALSE	no hit	5.73486
SLC2A1	P11166	Solute carrier family 2, facilitated glucose transporter member 1 OS=Homo sapiens GN=SLC2A1 PE=1 SV=2	1	1	3	2	4	6.18422	0.444333585563392	22.4692472953398	2.27568615722581	0.0675397947571683	0.999572349579279	-4.41381917133952	0.00288757278265228	0.30597151806651	0.551999438329468	MG_anti_miR_124 - MG_control	fdrtool	0.00288757278265228	0.30597151806651	FALSE	no hit	6.18422
SORT1	Q99523	Sortilin OS=Homo sapiens GN=SORT1 PE=1 SV=3	1	1	3	2	6	6.05909	-0.493802533317467	22.1684039908638	-2.2345444669921	0.0712827280278885	0.999572349579279	-4.41912461419721	0.00343798681898955	0.329482070808727	0.551999438329468	MG_anti_miR_124 - MG_control	fdrtool	0.00343798681898955	0.329482070808727	FALSE	no hit	6.05909
ATP6V1B2	P21281	V-type proton ATPase subunit B, brain isoform OS=Homo sapiens GN=ATP6V1B2 PE=1 SV=3	1	1	3	2	7	6.70761	0.433405561855974	24.6548538159063	2.21824808023641	0.0728251108332792	0.999572349579279	-4.42124853182022	0.00368124216741905	0.338498829744473	0.551999438329468	MG_anti_miR_124 - MG_control	fdrtool	0.00368124216741905	0.338498829744473	FALSE	no hit	6.70761
HSPG2	P98160	Basement membrane-specific heparan sulfate proteoglycan core protein OS=Homo sapiens GN=HSPG2 PE=1 SV=4	1	1	3	2	2	5.4987	-0.737415223644906	20.8941165881396	-2.21467401929647	0.073168043584063	0.999572349579279	-4.42171603258665	0.00373664149355135	0.340451092475355	0.551999438329468	MG_anti_miR_124 - MG_control	fdrtool	0.00373664149355135	0.340451092475355	FALSE	no hit	5.4987
MAP3K4	F5H4R1|F5H538|J3KNB8|Q9Y6R4|Q9Y6R4-2	Mitogen-activated protein kinase kinase kinase 4 OS=Homo sapiens GN=MAP3K4 PE=1 SV=1|Mitogen-activated protein kinase kinase kinase 4 OS=Homo sapiens GN=MAP3K4 PE=1 SV=1|Mitogen-activated protein kinase kinase kinase 4 OS=Homo sapiens GN=MAP3K4 PE=1 SV=1|Mitogen-activated protein kinase kinase kinase 4 OS=Homo sapiens GN=MAP3K4 PE=1 SV=2|Isoform 2 of Mitogen-activated protein kinase kinase kinase…	1	1	3	2	2	6.04823	0.592718397364521	22.448195839231	2.2131904884158	0.0733108864892697	0.999572349579279	-4.42191026239286	0.00375985853735505	0.341258680966884	0.551999438329468	MG_anti_miR_124 - MG_control	fdrtool	0.00375985853735505	0.341258680966884	FALSE	no hit	6.04823
TGFB1	P01137	Transforming growth factor beta-1 OS=Homo sapiens GN=TGFB1 PE=1 SV=2	1	1	3	2	2	5.48772	-0.520309182104874	20.5013245293176	-2.20237064552139	0.0743615727521579	0.999572349579279	-4.42332999839399	0.00393319197716369	0.347098506282756	0.551999438329468	MG_anti_miR_124 - MG_control	fdrtool	0.00393319197716369	0.347098506282756	FALSE	no hit	5.48772
SRSF2	J3KP15|J3QL05|Q01130|Q01130-2	Serine/arginine-rich-splicing factor 2 (Fragment) OS=Homo sapiens GN=SRSF2 PE=1 SV=7|Serine/arginine-rich-splicing factor 2 (Fragment) OS=Homo sapiens GN=SRSF2 PE=1 SV=1|Serine/arginine-rich splicing factor 2 OS=Homo sapiens GN=SRSF2 PE=1 SV=4|Isoform 2 of Serine/arginine-rich splicing factor 2 OS=Homo sapiens GN=SRSF2	1	1	3	2	4	6.92014	-0.624007257135645	23.6709833105098	-2.18789221442586	0.0757922916587858	0.999572349579279	-4.42523846677648	0.00417648726338804	0.354769905858493	0.551999438329468	MG_anti_miR_124 - MG_control	fdrtool	0.00417648726338804	0.354769905858493	FALSE	no hit	6.92014
HEBP2	Q9Y5Z4	Heme-binding protein 2 OS=Homo sapiens GN=HEBP2 PE=1 SV=1	1	1	3	2	2	5.41277	-0.722408423976606	20.4159379724506	-2.16675615310937	0.0779328535646063	0.999572349579279	-4.42804222850884	0.00455621269433171	0.365658574071248	0.551999438329468	MG_anti_miR_124 - MG_control	fdrtool	0.00455621269433171	0.365658574071248	FALSE	no hit	5.41277
NDUFA10	A0A087WXC5|E7ESZ7|O95299|O95299-2	NADH dehydrogenase [ubiquinone] 1 alpha subcomplex subunit 10, mitochondrial OS=Homo sapiens GN=NDUFA10 PE=1 SV=1|NADH dehydrogenase [ubiquinone] 1 alpha subcomplex subunit 10, mitochondrial OS=Homo sapiens GN=NDUFA10 PE=1 SV=1|NADH dehydrogenase [ubiquinone] 1 alpha subcomplex subunit 10, mitochondrial OS=Homo sapiens GN=NDUFA10 PE=1 SV=1|Isoform 2 of NADH dehydrogenase [ubiquinone] 1 alpha subc…	1	1	3	2	3	5.98464	0.668372899711358	21.6348369190284	2.15914435342334	0.078719139886318	0.999572349579279	-4.42905708134255	0.00470044705190076	0.369485912925104	0.551999438329468	MG_anti_miR_124 - MG_control	fdrtool	0.00470044705190076	0.369485912925104	FALSE	no hit	5.98464
BRF1	F8VS36|Q92994|Q92994-5	BRF1 homolog, subunit of RNA polymerase III transcription initiation factor IIIB (S. cerevisiae), isoform CRA_d OS=Homo sapiens GN=BRF1 PE=1 SV=1|Transcription factor IIIB 90 kDa subunit OS=Homo sapiens GN=BRF1 PE=1 SV=1|Isoform 5 of Transcription factor IIIB 90 kDa subunit OS=Homo sapiens GN=BRF1	1	1	3	2	2	5.42349	0.478813694894402	20.792019473116	2.15211211299407	0.0794529223288338	0.999572349579279	-4.42999706456872	0.00483735956730302	0.372976290605127	0.551999438329468	MG_anti_miR_124 - MG_control	fdrtool	0.00483735956730302	0.372976290605127	FALSE	no hit	5.42349
SERPINE1	P05121	Plasminogen activator inhibitor 1 OS=Homo sapiens GN=SERPINE1 PE=1 SV=1	1	1	3	2	5	6.65883	-0.64853142328494	22.8812404159028	-2.15181093022286	0.0794845083782208	0.999572349579279	-4.43003737436051	0.00484330314664505	0.373124792184139	0.551999438329468	MG_anti_miR_124 - MG_control	fdrtool	0.00484330314664505	0.373124792184139	FALSE	no hit	6.65883
ZC3H4	M0QY97|Q9UPT8	Zinc finger CCCH domain-containing protein 4 (Fragment) OS=Homo sapiens GN=ZC3H4 PE=1 SV=1|Zinc finger CCCH domain-containing protein 4 OS=Homo sapiens GN=ZC3H4 PE=1 SV=3	1	1	3	2	2	5.69818	0.54441505235112	20.7888025961776	2.14447283860129	0.0802581404821408	0.999572349579279	-4.4310207938294	0.00499017085295117	0.376717624829886	0.551999438329468	MG_anti_miR_124 - MG_control	fdrtool	0.00499017085295117	0.376717624829886	FALSE	no hit	5.69818
RPRD1B	Q9NQG5	Regulation of nuclear pre-mRNA domain-containing protein 1B OS=Homo sapiens GN=RPRD1B PE=1 SV=1	1	1	3	2	4	6.40052	-0.386836949767634	22.6840526977491	-2.1409190202079	0.0806356271653404	0.999572349579279	-4.43149795871808	0.00506273591814321	0.378440039104766	0.551999438329468	MG_anti_miR_124 - MG_control	fdrtool	0.00506273591814321	0.378440039104766	FALSE	no hit	6.40052
FASTKD2	Q9NYY8	FAST kinase domain-containing protein 2, mitochondrial OS=Homo sapiens GN=FASTKD2 PE=1 SV=1	1	1	3	2	2	5.7049	0.402783460719995	20.2288660931128	2.13741980927813	0.081009122194572	0.999572349579279	-4.4319683625962	0.00513511665452415	0.380124683561249	0.551999438329468	MG_anti_miR_124 - MG_control	fdrtool	0.00513511665452415	0.380124683561249	FALSE	no hit	5.7049
G3BP1	Q13283	Ras GTPase-activating protein-binding protein 1 OS=Homo sapiens GN=G3BP1 PE=1 SV=1	1	1	3	2	4	6.11923	-0.573437751586315	21.8536960613996	-2.13546634768932	0.081218412456058	0.999572349579279	-4.4322312153339	0.00517592931313149	0.38106024788238	0.551999438329468	MG_anti_miR_124 - MG_control	fdrtool	0.00517592931313149	0.38106024788238	FALSE	no hit	6.11923
UBAP2L	F8W726|Q14157|Q14157-1|Q14157-3|Q14157-4|Q14157-5	Ubiquitin-associated protein 2-like OS=Homo sapiens GN=UBAP2L PE=1 SV=2|Ubiquitin-associated protein 2-like OS=Homo sapiens GN=UBAP2L PE=1 SV=2|Isoform 2 of Ubiquitin-associated protein 2-like OS=Homo sapiens GN=UBAP2L|Isoform 3 of Ubiquitin-associated protein 2-like OS=Homo sapiens GN=UBAP2L|Isoform 4 of Ubiquitin-associated protein 2-like OS=Homo sapiens GN=UBAP2L|Isoform 5 of Ubiquitin-associa…	1	1	3	2	8	6.43384	-0.496576095734504	23.6714140292082	-2.13532447805424	0.0812336340342757	0.999572349579279	-4.43225031180839	0.00517890470746996	0.381128055820515	0.551999438329468	MG_anti_miR_124 - MG_control	fdrtool	0.00517890470746996	0.381128055820515	FALSE	no hit	6.43384
S100A11	P31949	Protein S100-A11 OS=Homo sapiens GN=S100A11 PE=1 SV=2	1	1	3	2	3	7.21716	-0.472849448526183	23.8364461435913	-2.1305418891331	0.0817485136129371	0.999572349579279	-4.43289461919634	0.00528011737752165	0.383403035645119	0.551999438329468	MG_anti_miR_124 - MG_control	fdrtool	0.00528011737752165	0.383403035645119	FALSE	no hit	7.21716
DNM1	A0A0D9SFB1|A0A0U1RQP1|Q05193|Q05193-2|Q05193-3|Q05193-5	Dynamin-1 OS=Homo sapiens GN=DNM1 PE=1 SV=1|Dynamin-1 OS=Homo sapiens GN=DNM1 PE=1 SV=1|Dynamin-1 OS=Homo sapiens GN=DNM1 PE=1 SV=2|Isoform 2 of Dynamin-1 OS=Homo sapiens GN=DNM1|Isoform 3 of Dynamin-1 OS=Homo sapiens GN=DNM1|Isoform 4 of Dynamin-1 OS=Homo sapiens GN=DNM1	1	1	3	2	4	5.84475	0.387875168869591	21.572619953512	2.11190767161011	0.0837872460744546	0.999572349579279	-4.43541503785988	0.00569173193647532	0.392062912564827	0.551999438329468	MG_anti_miR_124 - MG_control	fdrtool	0.00569173193647532	0.392062912564827	FALSE	no hit	5.84475
RSU1	Q15404	Ras suppressor protein 1 OS=Homo sapiens GN=RSU1 PE=1 SV=3	1	1	3	2	5	6.75137	-0.664020753941788	24.1038364974574	-2.10653870982742	0.0843844132188954	0.999572349579279	-4.43614417891622	0.00581558367530643	0.394497142975735	0.551999438329468	MG_anti_miR_124 - MG_control	fdrtool	0.00581558367530643	0.394497142975735	FALSE	no hit	6.75137
NES	P48681	Nestin OS=Homo sapiens GN=NES PE=1 SV=2	1	1	3	2	12	6.2118	0.635218712157702	23.7768972985227	2.10212087882841	0.0848791058347222	0.999572349579279	-4.43674513463248	0.00591931112385935	0.396479544235234	0.551999438329468	MG_anti_miR_124 - MG_control	fdrtool	0.00591931112385935	0.396479544235234	FALSE	no hit	6.2118
MRPL43	Q8N983-4	Isoform 4 of 39S ribosomal protein L43, mitochondrial OS=Homo sapiens GN=MRPL43	1	1	3	2	3	6.36941	-0.520495373016036	22.4613406161555	-2.08668833669681	0.0866309420562496	0.999572349579279	-4.43885136304292	0.00629486998927065	0.403257853875765	0.551999438329468	MG_anti_miR_124 - MG_control	fdrtool	0.00629486998927065	0.403257853875765	FALSE	no hit	6.36941
CDC25B	P30305-4	Isoform 4 of M-phase inducer phosphatase 2 OS=Homo sapiens GN=CDC25B	1	1	3	2	2	5.9546	0.503908239307599	21.9449727017031	2.07637959576404	0.0878219999547832	0.999572349579279	-4.44026428133886	0.00655754885734128	0.407658063902592	0.551999438329468	MG_anti_miR_124 - MG_control	fdrtool	0.00655754885734128	0.407658063902592	FALSE	no hit	5.9546
COL4A3BP	Q9Y5P4|Q9Y5P4-2|Q9Y5P4-3	Collagen type IV alpha-3-binding protein OS=Homo sapiens GN=COL4A3BP PE=1 SV=1|Isoform 2 of Collagen type IV alpha-3-binding protein OS=Homo sapiens GN=COL4A3BP|Isoform 3 of Collagen type IV alpha-3-binding protein OS=Homo sapiens GN=COL4A3BP	1	1	3	2	4	5.58236	0.441741025426342	21.6227130723437	2.07625827108108	0.0878361182238452	0.999572349579279	-4.44028093852982	0.00656069819014182	0.407709240481685	0.551999438329468	MG_anti_miR_124 - MG_control	fdrtool	0.00656069819014182	0.407709240481685	FALSE	no hit	5.58236
ICAM1	P05362	Intercellular adhesion molecule 1 OS=Homo sapiens GN=ICAM1 PE=1 SV=2	1	1	3	2	5	6.40332	-0.764323363279754	22.9955458230059	-2.06816324800694	0.0887834467843773	0.999572349579279	-4.44139382691651	0.00677392616435002	0.411091762952052	0.551999438329468	MG_anti_miR_124 - MG_control	fdrtool	0.00677392616435002	0.411091762952052	FALSE	no hit	6.40332
SLC25A22|SLC25A18	A0A0D9SEI9|A0A0D9SFE1|E9PJH7|E9PS95|K4DIA8|K4DIB3|K4DIB6|K4DIB8|Q9H1K4|Q9H936	Mitochondrial glutamate carrier 1 (Fragment) OS=Homo sapiens GN=SLC25A22 PE=1 SV=1|Mitochondrial glutamate carrier 1 (Fragment) OS=Homo sapiens GN=SLC25A22 PE=1 SV=1|Mitochondrial glutamate carrier 1 (Fragment) OS=Homo sapiens GN=SLC25A22 PE=1 SV=5|Mitochondrial glutamate carrier 1 (Fragment) OS=Homo sapiens GN=SLC25A22 PE=1 SV=1|Mitochondrial glutamate carrier 1 (Fragment) OS=Homo sapiens GN=SLC…	1	1	3	2	2	6.10256	-0.426511274563264	20.6667974412239	-2.06489059985393	0.0891694280101601	0.999572349579279	-4.44184457458376	0.00686188323221404	0.412441302400025	0.551999438329468	MG_anti_miR_124 - MG_control	fdrtool	0.00686188323221404	0.412441302400025	FALSE	no hit	6.10256
PRPF4B	Q13523	Serine/threonine-protein kinase PRP4 homolog OS=Homo sapiens GN=PRPF4B PE=1 SV=3	1	1	3	2	5	5.9889	0.68258456632848	23.7605201414149	2.06453477251971	0.0892114993566854	0.999572349579279	-4.44189361206321	0.00687150818257387	0.41258741205934	0.551999438329468	MG_anti_miR_124 - MG_control	fdrtool	0.00687150818257387	0.41258741205934	FALSE	no hit	5.9889
KNOP1	Q1ED39	Lysine-rich nucleolar protein 1 OS=Homo sapiens GN=KNOP1 PE=1 SV=1	1	1	3	2	3	5.612	0.44757212254579	21.9197691420354	2.0624576043005	0.0894575040589587	0.999572349579279	-4.4421799843449	0.00692793700308614	0.413437901515755	0.551999438329468	MG_anti_miR_124 - MG_control	fdrtool	0.00692793700308614	0.413437901515755	FALSE	no hit	5.612
POLR1C	O15160|O15160-2	DNA-directed RNA polymerases I and III subunit RPAC1 OS=Homo sapiens GN=POLR1C PE=1 SV=1|Isoform 2 of DNA-directed RNA polymerases I and III subunit RPAC1 OS=Homo sapiens GN=POLR1C	1	1	3	2	3	5.93652	-0.445344172484852	21.2783275321678	-2.04241371161329	0.0918676950685703	0.999572349579279	-4.44495318437755	0.007494219745944	0.421431417884615	0.551999438329468	MG_anti_miR_124 - MG_control	fdrtool	0.007494219745944	0.421431417884615	FALSE	no hit	5.93652
PRPSAP2	O60256|O60256-3	Phosphoribosyl pyrophosphate synthase-associated protein 2 OS=Homo sapiens GN=PRPSAP2 PE=1 SV=1|Isoform 3 of Phosphoribosyl pyrophosphate synthase-associated protein 2 OS=Homo sapiens GN=PRPSAP2	1	1	3	2	3	6.54339	0.716561258084212	24.1521217530509	2.03765500100234	0.0924496963512622	0.999572349579279	-4.44561418014985	0.00763461694647316	0.423272569293359	0.551999438329468	MG_anti_miR_124 - MG_control	fdrtool	0.00763461694647316	0.423272569293359	FALSE	no hit	6.54339
EPDR1	Q9UM22|Q9UM22-2	Mammalian ependymin-related protein 1 OS=Homo sapiens GN=EPDR1 PE=1 SV=2|Isoform 2 of Mammalian ependymin-related protein 1 OS=Homo sapiens GN=EPDR1	1	1	3	2	2	5.85622	-0.581737101526741	20.6398485480153	-2.03445873186018	0.0928427415893888	0.999572349579279	-4.44605870546777	0.00773023608962897	0.424497065241078	0.551999438329468	MG_anti_miR_124 - MG_control	fdrtool	0.00773023608962897	0.424497065241078	FALSE	no hit	5.85622
PSMD9	F5GX23|F5H5V4|J3KN29|O00233|O00233-2	26S proteasome non-ATPase regulatory subunit 9 OS=Homo sapiens GN=PSMD9 PE=1 SV=1|26S proteasome non-ATPase regulatory subunit 9 (Fragment) OS=Homo sapiens GN=PSMD9 PE=1 SV=1|26S proteasome non-ATPase regulatory subunit 9 OS=Homo sapiens GN=PSMD9 PE=1 SV=1|26S proteasome non-ATPase regulatory subunit 9 OS=Homo sapiens GN=PSMD9 PE=1 SV=3|Isoform p27-S of 26S proteasome non-ATPase regulatory subuni…	1	1	3	2	3	6.01634	-0.396662153935065	21.2354758873702	-2.03289370812412	0.0930358206019228	0.999572349579279	-4.44627652585741	0.00777744536035763	0.425093075844384	0.551999438329468	MG_anti_miR_124 - MG_control	fdrtool	0.00777744536035763	0.425093075844384	FALSE	no hit	6.01634
PRKCSH	K7ELL7|P14314|P14314-2	Glucosidase 2 subunit beta OS=Homo sapiens GN=PRKCSH PE=1 SV=1|Glucosidase 2 subunit beta OS=Homo sapiens GN=PRKCSH PE=1 SV=2|Isoform 2 of Glucosidase 2 subunit beta OS=Homo sapiens GN=PRKCSH	1	1	3	2	7	6.53535	-0.526340056777663	23.2576064944939	-2.03000574133551	0.0933932002986871	0.999572349579279	-4.44667875402784	0.0078652401335666	0.426186783905475	0.551999438329468	MG_anti_miR_124 - MG_control	fdrtool	0.0078652401335666	0.426186783905475	FALSE	no hit	6.53535
PIN1	K7EMU7|Q13526	Peptidylprolyl isomerase OS=Homo sapiens GN=PIN1 PE=1 SV=1|Peptidyl-prolyl cis-trans isomerase NIMA-interacting 1 OS=Homo sapiens GN=PIN1 PE=1 SV=1	1	1	3	2	2	6.62771	-0.421118360936109	22.8675786113582	-2.02361946268584	0.094188520631615	0.999572349579279	-4.44756950500672	0.00806254380338522	0.428577223935696	0.551999438329468	MG_anti_miR_124 - MG_control	fdrtool	0.00806254380338522	0.428577223935696	FALSE	no hit	6.62771
GIPC1	O14908	PDZ domain-containing protein GIPC1 OS=Homo sapiens GN=GIPC1 PE=1 SV=2	1	1	3	2	4	5.86388	-0.419064717167647	21.9408132726177	-2.01918336951719	0.094745076214601	0.999572349579279	-4.44818928651978	0.00820219278992917	0.430214975554661	0.551999438329468	MG_anti_miR_124 - MG_control	fdrtool	0.00820219278992917	0.430214975554661	FALSE	no hit	5.86388
CIRBP	Q14011	Cold-inducible RNA-binding protein OS=Homo sapiens GN=CIRBP PE=1 SV=1	1	1	3	2	3	6.56519	-0.437476611396981	22.4119509186605	-2.01906072148463	0.0947605117415267	0.999572349579279	-4.44820643417235	0.00820608433605363	0.430259991919283	0.551999438329468	MG_anti_miR_124 - MG_control	fdrtool	0.00820608433605363	0.430259991919283	FALSE	no hit	6.56519
ARMC9	A0A087X1I8|Q7Z3E5|Q7Z3E5-2	LisH domain-containing protein ARMC9 OS=Homo sapiens GN=ARMC9 PE=1 SV=1|LisH domain-containing protein ARMC9 OS=Homo sapiens GN=ARMC9 PE=1 SV=2|Isoform 2 of LisH domain-containing protein ARMC9 OS=Homo sapiens GN=ARMC9	1	1	3	2	2	6.14012	0.408588581450161	22.244712928955	2.01786285727357	0.0949114017786048	0.999572349579279	-4.44837394396141	0.00824417878883255	0.430698907294457	0.551999438329468	MG_anti_miR_124 - MG_control	fdrtool	0.00824417878883255	0.430698907294457	FALSE	no hit	6.14012
TFG	C9JJP5|C9JUE0|Q05BK6|Q92734|Q92734-2|Q92734-3|Q92734-4	Protein TFG (Fragment) OS=Homo sapiens GN=TFG PE=1 SV=1|Protein TFG (Fragment) OS=Homo sapiens GN=TFG PE=1 SV=1|Protein TFG OS=Homo sapiens GN=TFG PE=1 SV=1|Protein TFG OS=Homo sapiens GN=TFG PE=1 SV=2|Isoform 2 of Protein TFG OS=Homo sapiens GN=TFG|Isoform 3 of Protein TFG OS=Homo sapiens GN=TFG|Isoform 4 of Protein TFG OS=Homo sapiens GN=TFG	1	1	3	2	4	6.70264	-0.472962327257431	23.5352400917923	-2.01717448205787	0.0949982254522434	0.999572349579279	-4.44847023462228	0.00826614201004605	0.430950527003716	0.551999438329468	MG_anti_miR_124 - MG_control	fdrtool	0.00826614201004605	0.430950527003716	FALSE	no hit	6.70264
WDR81	A0A0J9YXM6|Q562E7|Q562E7-4	WD repeat-containing protein 81 OS=Homo sapiens GN=WDR81 PE=1 SV=1|WD repeat-containing protein 81 OS=Homo sapiens GN=WDR81 PE=1 SV=2|Isoform 4 of WD repeat-containing protein 81 OS=Homo sapiens GN=WDR81	1	1	3	2	2	5.4805	0.365128433910971	20.4333662279604	2.0161162492806	0.0951318581269525	0.999572349579279	-4.44861830119422	0.00830000797884067	0.431336470232757	0.591081127637787	MG_anti_miR_124 - MG_control	fdrtool	0.00830000797884067	0.431336470232757	FALSE	no hit	5.4805
ARHGEF12	E9PMR6|Q9NZN5|Q9NZN5-2	Rho guanine nucleotide exchange factor 12 OS=Homo sapiens GN=ARHGEF12 PE=1 SV=1|Rho guanine nucleotide exchange factor 12 OS=Homo sapiens GN=ARHGEF12 PE=1 SV=1|Isoform 2 of Rho guanine nucleotide exchange factor 12 OS=Homo sapiens GN=ARHGEF12	1	1	3	2	4	5.70532	0.380448912336757	22.0556035966206	2.01115310330056	0.095761185341916	0.999572349579279	-4.44931338131485	0.00846050250398389	0.43355922599723	0.591081127637787	MG_anti_miR_124 - MG_control	fdrtool	0.00846050250398389	0.43355922599723	FALSE	no hit	5.70532
AHCTF1	Q8WYP5|Q8WYP5-2|Q8WYP5-3	Protein ELYS OS=Homo sapiens GN=AHCTF1 PE=1 SV=3|Isoform 2 of Protein ELYS OS=Homo sapiens GN=AHCTF1|Isoform 3 of Protein ELYS OS=Homo sapiens GN=AHCTF1	1	1	3	2	4	5.73873	0.436259965743446	22.1960884576746	1.99543905348976	0.0977821049372452	0.999572349579279	-4.45152106132085	0.00898711364259941	0.440436992839821	0.591081127637787	MG_anti_miR_124 - MG_control	fdrtool	0.00898711364259941	0.440436992839821	FALSE	no hit	5.73873
EHD4	A0A087WUA5|Q9H223	EH domain-containing protein 4 OS=Homo sapiens GN=EHD4 PE=1 SV=1|EH domain-containing protein 4 OS=Homo sapiens GN=EHD4 PE=1 SV=1	1	1	3	2	3	5.83662	-0.49705448668054	21.1523196011979	-1.99439263223606	0.0979182269860323	0.999572349579279	-4.45166844720128	0.00902319936159923	0.44088636546505	0.591081127637787	MG_anti_miR_124 - MG_control	fdrtool	0.00902319936159923	0.44088636546505	FALSE	no hit	5.83662
QDPR	P09417|P09417-2	Dihydropteridine reductase OS=Homo sapiens GN=QDPR PE=1 SV=2|Isoform 2 of Dihydropteridine reductase OS=Homo sapiens GN=QDPR	1	1	3	2	2	5.46244	0.374927037787465	23.9944672176286	1.98065588188067	0.0997232877519025	0.999572349579279	-4.45360752223819	0.00950905068892771	0.446685670412655	0.591081127637787	MG_anti_miR_124 - MG_control	fdrtool	0.00950905068892771	0.446685670412655	FALSE	no hit	5.46244
MAPRE1	Q15691	Microtubule-associated protein RP/EB family member 1 OS=Homo sapiens GN=MAPRE1 PE=1 SV=3	1	1	3	2	5	7.29422	-0.391590108078013	23.8802172916156	-1.98029035320494	0.0997717829895448	0.999572349579279	-4.4536592285201	0.00952229171099961	0.446837457922874	0.591081127637787	MG_anti_miR_124 - MG_control	fdrtool	0.00952229171099961	0.446837457922874	FALSE	no hit	7.29422
G3BP2	Q9UN86	Ras GTPase-activating protein-binding protein 2 OS=Homo sapiens GN=G3BP2 PE=1 SV=2	1	1	3	2	4	6.2976	-0.583041365043005	22.833643625083	-1.97152590626716	0.100941839229285	0.999572349579279	-4.4549006851396	0.00984474052999662	0.450437777006252	0.591081127637787	MG_anti_miR_124 - MG_control	fdrtool	0.00984474052999662	0.450437777006252	FALSE	no hit	6.2976
SPTLC1	O15269	Serine palmitoyltransferase 1 OS=Homo sapiens GN=SPTLC1 PE=1 SV=1	1	1	3	2	3	5.45063	0.442673795011267	22.2559330961922	1.96839018320979	0.101363864347934	0.999572349579279	-4.45534562734566	0.0099624472622637	0.451707663304756	0.591081127637787	MG_anti_miR_124 - MG_control	fdrtool	0.0099624472622637	0.451707663304756	FALSE	no hit	5.45063
C11ORF68	Q9H3H3|Q9H3H3-2|Q9H3H3-3	UPF0696 protein C11orf68 OS=Homo sapiens GN=C11orf68 PE=1 SV=2|Isoform 2 of UPF0696 protein C11orf68 OS=Homo sapiens GN=C11orf68|Isoform 3 of UPF0696 protein C11orf68 OS=Homo sapiens GN=C11orf68	1	1	3	2	3	5.93088	-0.372505049906451	21.5815863817673	-1.9567097781354	0.102951837313861	0.999572349579279	-4.45700659156491	0.0104120068123699	0.456353751086995	0.591081127637787	MG_anti_miR_124 - MG_control	fdrtool	0.0104120068123699	0.456353751086995	FALSE	no hit	5.93088
HSPBP1	Q9NZL4|Q9NZL4-2|Q9NZL4-3	Hsp70-binding protein 1 OS=Homo sapiens GN=HSPBP1 PE=1 SV=1|Isoform 2 of Hsp70-binding protein 1 OS=Homo sapiens GN=HSPBP1|Isoform 3 of Hsp70-binding protein 1 OS=Homo sapiens GN=HSPBP1	1	1	3	2	3	5.67365	0.459164774657037	22.9699576431932	1.9490714185536	0.104004018334259	0.999572349579279	-4.45809580318728	0.0107156709671083	0.459320623467351	0.591081127637787	MG_anti_miR_124 - MG_control	fdrtool	0.0107156709671083	0.459320623467351	FALSE	no hit	5.67365
CALR	P27797	Calreticulin OS=Homo sapiens GN=CALR PE=1 SV=1	1	1	3	2	10	7.43543	-0.569661826453835	25.9179010162384	-1.94438571954102	0.104654900074784	0.999572349579279	-4.458765149449	0.0109058251690191	0.46111284947275	0.591081127637787	MG_anti_miR_124 - MG_control	fdrtool	0.0109058251690191	0.46111284947275	FALSE	no hit	7.43543
FUS	H3BPE7|P35637|P35637-2	RNA-binding protein FUS OS=Homo sapiens GN=FUS PE=1 SV=1|RNA-binding protein FUS OS=Homo sapiens GN=FUS PE=1 SV=1|Isoform Short of RNA-binding protein FUS OS=Homo sapiens GN=FUS	1	1	3	2	3	6.76941	-0.565717090267832	23.6667960332865	-1.94421355943771	0.104678893550608	0.999572349579279	-4.45878975928215	0.0109128685019622	0.461178297781798	0.591081127637787	MG_anti_miR_124 - MG_control	fdrtool	0.0109128685019622	0.461178297781798	FALSE	no hit	6.76941
RBBP6	Q7Z6E9|Q7Z6E9-2	E3 ubiquitin-protein ligase RBBP6 OS=Homo sapiens GN=RBBP6 PE=1 SV=1|Isoform 2 of E3 ubiquitin-protein ligase RBBP6 OS=Homo sapiens GN=RBBP6	1	1	3	2	5	5.86488	0.622077185022103	22.7790924008087	1.93378787156319	0.106142401941579	0.999572349579279	-4.46028231566172	0.0113470068488939	0.465088997006565	0.591081127637787	MG_anti_miR_124 - MG_control	fdrtool	0.0113470068488939	0.465088997006565	FALSE	no hit	5.86488
NCBP1	Q09161	Nuclear cap-binding protein subunit 1 OS=Homo sapiens GN=NCBP1 PE=1 SV=1	1	1	3	2	3	6.31645	0.465631829781014	22.4695911677019	1.93315629127376	0.10623172756037	0.999572349579279	-4.46037287413638	0.0113737925387172	0.465322583641899	0.591081127637787	MG_anti_miR_124 - MG_control	fdrtool	0.0113737925387172	0.465322583641899	FALSE	no hit	6.31645
MYO1E	Q12965	Unconventional myosin-Ie OS=Homo sapiens GN=MYO1E PE=1 SV=2	1	1	3	2	3	5.48279	0.512358851827081	21.2109950522861	1.93265153339305	0.106303171522271	0.999572349579279	-4.46044525981169	0.0113952399577502	0.465508994002172	0.591081127637787	MG_anti_miR_124 - MG_control	fdrtool	0.0113952399577502	0.465508994002172	FALSE	no hit	5.48279
CDK12	J3QSD7|Q9NYV4|Q9NYV4-2|Q9NYV4-3	Cyclin-dependent kinase 12 (Fragment) OS=Homo sapiens GN=CDK12 PE=1 SV=1|Cyclin-dependent kinase 12 OS=Homo sapiens GN=CDK12 PE=1 SV=2|Isoform 2 of Cyclin-dependent kinase 12 OS=Homo sapiens GN=CDK12|Isoform 3 of Cyclin-dependent kinase 12 OS=Homo sapiens GN=CDK12	1	1	3	2	4	5.77697	0.490341717211212	21.936449749723	1.92747009093565	0.107039395200335	0.999572349579279	-4.46118890287124	0.0116174865509859	0.46740861001862	0.591081127637787	MG_anti_miR_124 - MG_control	fdrtool	0.0116174865509859	0.46740861001862	FALSE	no hit	5.77697
DNAJC19	Q96DA6|Q96DA6-2	Mitochondrial import inner membrane translocase subunit TIM14 OS=Homo sapiens GN=DNAJC19 PE=1 SV=3|Isoform 2 of Mitochondrial import inner membrane translocase subunit TIM14 OS=Homo sapiens GN=DNAJC19	1	1	3	2	2	5.93933	-0.447360612590732	22.4433712861961	-1.92508861726468	0.107379515441875	0.999572349579279	-4.4615310523813	0.0117209184903491	0.468273216424963	0.591081127637787	MG_anti_miR_124 - MG_control	fdrtool	0.0117209184903491	0.468273216424963	FALSE	no hit	5.93933
ATG3	Q9NT62|Q9NT62-2	Ubiquitin-like-conjugating enzyme ATG3 OS=Homo sapiens GN=ATG3 PE=1 SV=1|Isoform 2 of Ubiquitin-like-conjugating enzyme ATG3 OS=Homo sapiens GN=ATG3	1	1	3	2	3	6.53513	0.423352617626438	22.5952403261507	1.92479743730106	0.107421176975211	0.999572349579279	-4.46157290207872	0.0117336208700518	0.468378565154498	0.591081127637787	MG_anti_miR_124 - MG_control	fdrtool	0.0117336208700518	0.468378565154498	FALSE	no hit	6.53513
MRPS12	O15235	28S ribosomal protein S12, mitochondrial OS=Homo sapiens GN=MRPS12 PE=1 SV=1	1	1	3	2	2	5.59753	-0.407550719471693	20.4803617243166	-1.92130096970508	0.107922732631055	0.999572349579279	-4.46207569307159	0.0118871064838053	0.469637376692473	0.591081127637787	MG_anti_miR_124 - MG_control	fdrtool	0.0118871064838053	0.469637376692473	FALSE	no hit	5.59753
CCDC88A	Q3V6T2|Q3V6T2-2|Q3V6T2-3|Q3V6T2-4|Q3V6T2-5	Girdin OS=Homo sapiens GN=CCDC88A PE=1 SV=2|Isoform 2 of Girdin OS=Homo sapiens GN=CCDC88A|Isoform 3 of Girdin OS=Homo sapiens GN=CCDC88A|Isoform 4 of Girdin OS=Homo sapiens GN=CCDC88A|Isoform 5 of Girdin OS=Homo sapiens GN=CCDC88A	1	1	3	2	4	5.93528	0.435202507497408	22.0781914416695	1.91629744193797	0.108644619045707	0.999572349579279	-4.4627960405443	0.0121098444249583	0.471418896698092	0.591081127637787	MG_anti_miR_124 - MG_control	fdrtool	0.0121098444249583	0.471418896698092	FALSE	no hit	5.93528
SH3BGRL3	A0A087WV23|Q5T123|Q9H299	SH3 domain-binding glutamic acid-rich-like protein 3 OS=Homo sapiens GN=SH3BGRL3 PE=1 SV=1|SH3 domain-binding glutamic acid-rich-like protein 3 OS=Homo sapiens GN=SH3BGRL3 PE=1 SV=1|SH3 domain-binding glutamic acid-rich-like protein 3 OS=Homo sapiens GN=SH3BGRL3 PE=1 SV=1	1	1	3	2	3	6.60248	-0.364861752954429	23.0874738371905	-1.91307122628878	0.109112685420588	0.999572349579279	-4.46326103534988	0.0122554172919056	0.472555254060912	0.591081127637787	MG_anti_miR_124 - MG_control	fdrtool	0.0122554172919056	0.472555254060912	FALSE	no hit	6.60248
CRTAP	C9JP16|O75718	Cartilage-associated protein OS=Homo sapiens GN=CRTAP PE=1 SV=1|Cartilage-associated protein OS=Homo sapiens GN=CRTAP PE=1 SV=1	1	1	3	2	7	6.48052	-0.406136455116837	24.5042594232278	-1.91158299651948	0.109329291553703	0.999572349579279	-4.46347567185334	0.0123230900011564	0.473076198148007	0.591081127637787	MG_anti_miR_124 - MG_control	fdrtool	0.0123230900011564	0.473076198148007	FALSE	no hit	6.48052
RBMX	P38159|P38159-2	RNA-binding motif protein, X chromosome OS=Homo sapiens GN=RBMX PE=1 SV=3|Isoform 2 of RNA-binding motif protein, X chromosome OS=Homo sapiens GN=RBMX	1	1	3	2	4	7.44434	-0.561403101994447	23.3757020353206	-1.91085124519814	0.109435955393813	0.999572349579279	-4.46358123883781	0.0123564853952405	0.473331591836789	0.591081127637787	MG_anti_miR_124 - MG_control	fdrtool	0.0123564853952405	0.473331591836789	FALSE	no hit	7.44434
PTRF	Q6NZI2	Polymerase I and transcript release factor OS=Homo sapiens GN=PTRF PE=1 SV=1	1	1	3	2	7	6.95458	-0.444420968934427	24.0073271179963	-1.90929639925664	0.109662949001615	0.999572349579279	-4.46380562014387	0.0124277111286712	0.473872619543453	0.591081127637787	MG_anti_miR_124 - MG_control	fdrtool	0.0124277111286712	0.473872619543453	FALSE	no hit	6.95458
CTCF	P49711	Transcriptional repressor CTCF OS=Homo sapiens GN=CTCF PE=1 SV=1	1	1	3	2	2	5.77585	0.370219032020266	20.5817877653869	1.90826509604994	0.109813773920258	0.999572349579279	-4.46395450063482	0.01247515430742	0.474230245594579	0.591081127637787	MG_anti_miR_124 - MG_control	fdrtool	0.01247515430742	0.474230245594579	FALSE	no hit	5.77585
HSDL1	Q3SXM5	Inactive hydroxysteroid dehydrogenase-like protein 1 OS=Homo sapiens GN=HSDL1 PE=1 SV=3	1	1	3	2	2	5.68979	0.489356580568714	20.847806673567	1.90342091911852	0.110525044486445	0.999572349579279	-4.46465436819883	0.0127001542062011	0.475896998404413	0.591081127637787	MG_anti_miR_124 - MG_control	fdrtool	0.0127001542062011	0.475896998404413	FALSE	no hit	5.68979
UCK2	Q9BZX2|Q9BZX2-2	Uridine-cytidine kinase 2 OS=Homo sapiens GN=UCK2 PE=1 SV=1|Isoform 2 of Uridine-cytidine kinase 2 OS=Homo sapiens GN=UCK2	1	1	3	2	2	5.85936	-0.38892469672918	20.7422295360966	-1.90305208035635	0.110579392401818	0.999572349579279	-4.46470769396349	0.0127174320955479	0.476023025744946	0.591081127637787	MG_anti_miR_124 - MG_control	fdrtool	0.0127174320955479	0.476023025744946	FALSE	no hit	5.85936
TAF15	Q92804|Q92804-2	TATA-binding protein-associated factor 2N OS=Homo sapiens GN=TAF15 PE=1 SV=1|Isoform Short of TATA-binding protein-associated factor 2N OS=Homo sapiens GN=TAF15	1	1	3	2	7	6.71135	-0.588640642868917	24.9207259459301	-1.9025613637525	0.110651740928337	0.999572349579279	-4.46477864870069	0.0127404514833256	0.476190504526932	0.591081127637787	MG_anti_miR_124 - MG_control	fdrtool	0.0127404514833256	0.476190504526932	FALSE	no hit	6.71135
SOD1	P00441	Superoxide dismutase [Cu-Zn] OS=Homo sapiens GN=SOD1 PE=1 SV=2	1	1	3	2	7	7.72067	-0.607312037154937	25.049360605558	-1.90160352209668	0.110793098261711	0.999572349579279	-4.46491717388426	0.0127854898488728	0.476516777377614	0.60331999551254	MG_anti_miR_124 - MG_control	fdrtool	0.0127854898488728	0.476516777377614	FALSE	no hit	7.72067
OTULIN	Q96BN8	Ubiquitin thioesterase otulin OS=Homo sapiens GN=OTULIN PE=1 SV=3	1	1	3	2	5	6.03307	0.462266850912588	22.8198466983397	1.89265501864665	0.112122595947735	0.999572349579279	-4.46621303867409	0.0132131084356919	0.479780223701158	0.60331999551254	MG_anti_miR_124 - MG_control	fdrtool	0.0132131084356919	0.479780223701158	FALSE	no hit	6.03307
PGM2L1	Q6PCE3	Glucose 1,6-bisphosphate synthase OS=Homo sapiens GN=PGM2L1 PE=1 SV=3	1	1	3	2	2	5.35578	0.462363271919038	20.3757230655694	1.88965868241639	0.112571374883225	0.999572349579279	-4.46664763675288	0.0133590930068443	0.480856203912663	0.60331999551254	MG_anti_miR_124 - MG_control	fdrtool	0.0133590930068443	0.480856203912663	FALSE	no hit	5.35578
SF1	Q15637-4	Isoform 4 of Splicing factor 1 OS=Homo sapiens GN=SF1	1	1	3	2	3	5.8866	-0.59996908187679	20.9127403100869	-1.88468361395186	0.113320545127531	0.999572349579279	-4.46736999357964	0.0136046336545783	0.482624299385301	0.60331999551254	MG_anti_miR_124 - MG_control	fdrtool	0.0136046336545783	0.482624299385301	FALSE	no hit	5.8866
IFIH1	Q9BYX4|Q9BYX4-2	Interferon-induced helicase C domain-containing protein 1 OS=Homo sapiens GN=IFIH1 PE=1 SV=3|Isoform 2 of Interferon-induced helicase C domain-containing protein 1 OS=Homo sapiens GN=IFIH1	1	1	3	2	2	5.52646	0.394800423143082	20.1882932517587	1.8759495859802	0.114647994115634	0.999572349579279	-4.46864040450012	0.0140453502912188	0.485673000825969	0.60331999551254	MG_anti_miR_124 - MG_control	fdrtool	0.0140453502912188	0.485673000825969	FALSE	no hit	5.52646
NXN	Q6DKJ4	Nucleoredoxin OS=Homo sapiens GN=NXN PE=1 SV=2	1	1	3	2	4	6.07358	-0.439845568801385	21.9626636363195	-1.87477308078027	0.11482800518547	0.999572349579279	-4.46881175321401	0.014105669299822	0.48607832253847	0.60331999551254	MG_anti_miR_124 - MG_control	fdrtool	0.014105669299822	0.48607832253847	FALSE	no hit	6.07358
FERMT2	H0YJ34|Q96AC1|Q96AC1-2|Q96AC1-3	Fermitin family homolog 2 (Fragment) OS=Homo sapiens GN=FERMT2 PE=1 SV=1|Fermitin family homolog 2 OS=Homo sapiens GN=FERMT2 PE=1 SV=1|Isoform 2 of Fermitin family homolog 2 OS=Homo sapiens GN=FERMT2|Isoform 3 of Fermitin family homolog 2 OS=Homo sapiens GN=FERMT2	1	1	3	2	5	6.45057	0.363665274519128	23.3219689877356	1.87246403539288	0.115182132174347	0.999572349579279	-4.46914819840251	0.014224718204054	0.486870147457472	0.60331999551254	MG_anti_miR_124 - MG_control	fdrtool	0.014224718204054	0.486870147457472	FALSE	no hit	6.45057
MINA	Q8IUF8|Q8IUF8-4	Bifunctional lysine-specific demethylase and histidyl-hydroxylase MINA OS=Homo sapiens GN=MINA PE=1 SV=1|Isoform 4 of Bifunctional lysine-specific demethylase and histidyl-hydroxylase MINA OS=Homo sapiens GN=MINA	1	1	3	2	2	5.80459	0.441788573139952	21.5645749533673	1.8709694860431	0.115411932550107	0.999572349579279	-4.46936607179608	0.0143022453888113	0.487380075348065	0.60331999551254	MG_anti_miR_124 - MG_control	fdrtool	0.0143022453888113	0.487380075348065	FALSE	no hit	5.80459
SMAP1	Q8IYB5-2|Q8IYB5-3	Isoform 2 of Stromal membrane-associated protein 1 OS=Homo sapiens GN=SMAP1|Isoform 3 of Stromal membrane-associated protein 1 OS=Homo sapiens GN=SMAP1	1	1	3	2	2	5.98285	-0.369040837386837	21.4128636238272	-1.87093082920147	0.115417882533547	0.999572349579279	-4.46937170824567	0.0143042555817297	0.487393237813831	0.60331999551254	MG_anti_miR_124 - MG_control	fdrtool	0.0143042555817297	0.487393237813831	FALSE	no hit	5.98285
ATP7A	Q04656|Q04656-2|Q04656-3|Q04656-5	Copper-transporting ATPase 1 OS=Homo sapiens GN=ATP7A PE=1 SV=3|Isoform 1 of Copper-transporting ATPase 1 OS=Homo sapiens GN=ATP7A|Isoform 2 of Copper-transporting ATPase 1 OS=Homo sapiens GN=ATP7A|Isoform 5 of Copper-transporting ATPase 1 OS=Homo sapiens GN=ATP7A	1	1	3	2	2	5.52045	0.519131996160954	21.2628556707637	1.86580590327459	0.116209452975781	0.999572349579279	-4.47011945279628	0.0145729734390014	0.489126264732906	0.60331999551254	MG_anti_miR_124 - MG_control	fdrtool	0.0145729734390014	0.489126264732906	FALSE	no hit	5.52045
ABT1	Q9ULW3	Activator of basal transcription 1 OS=Homo sapiens GN=ABT1 PE=1 SV=1	1	1	3	2	2	6.16525	-0.435715459874846	21.8041994099608	-1.85849227359188	0.117348589138756	0.999572349579279	-4.47118822228047	0.0149641583223838	0.491558465899122	0.60331999551254	MG_anti_miR_124 - MG_control	fdrtool	0.0149641583223838	0.491558465899122	FALSE	no hit	6.16525
DNAJA1	P31689	DnaJ homolog subfamily A member 1 OS=Homo sapiens GN=DNAJA1 PE=1 SV=2	1	1	3	2	7	6.39599	-0.485746246581897	23.5728455929325	-1.85355167291997	0.118124487532396	0.999572349579279	-4.471911324783	0.0152336244908402	0.493174483988692	0.60331999551254	MG_anti_miR_124 - MG_control	fdrtool	0.0152336244908402	0.493174483988692	FALSE	no hit	6.39599
GTF2E2	P29084	Transcription initiation factor IIE subunit beta OS=Homo sapiens GN=GTF2E2 PE=1 SV=1	1	1	3	2	3	5.83782	-0.447471635812533	21.8179682069909	-1.85285911508689	0.118233663424341	0.999572349579279	-4.47201275832028	0.0152717368338662	0.493399283217133	0.60331999551254	MG_anti_miR_124 - MG_control	fdrtool	0.0152717368338662	0.493399283217133	FALSE	no hit	5.83782
EHD2	Q9NZN4	EH domain-containing protein 2 OS=Homo sapiens GN=EHD2 PE=1 SV=2	1	1	3	2	2	6.09733	-0.445430670879205	21.3722378185798	-1.85134823048197	0.118472194993259	0.999572349579279	-4.47223410644023	0.0153551742164615	0.493888235434353	0.60331999551254	MG_anti_miR_124 - MG_control	fdrtool	0.0153551742164615	0.493888235434353	FALSE	no hit	6.09733
C7ORF50	H7C0T1|H7C2R9|Q9BRJ6	Uncharacterized protein C7orf50 (Fragment) OS=Homo sapiens GN=C7orf50 PE=1 SV=1|Uncharacterized protein C7orf50 (Fragment) OS=Homo sapiens GN=C7orf50 PE=1 SV=1|Uncharacterized protein C7orf50 OS=Homo sapiens GN=C7orf50 PE=1 SV=1	1	1	3	2	2	5.89322	-0.483105082972489	19.3409460307247	-1.85065232665207	0.118582224317084	0.999572349579279	-4.47233608591564	0.0153937397400625	0.494112766704339	0.60331999551254	MG_anti_miR_124 - MG_control	fdrtool	0.0153937397400625	0.494112766704339	FALSE	no hit	5.89322
HIST1H1B	P16401	Histone H1.5 OS=Homo sapiens GN=HIST1H1B PE=1 SV=3	1	1	3	2	5	7.51747	0.820736193627077	25.0798817997463	1.84941802789347	0.118777632779569	0.999572349579279	-4.47251700639792	0.0154623517263923	0.494509961140386	0.60331999551254	MG_anti_miR_124 - MG_control	fdrtool	0.0154623517263923	0.494509961140386	FALSE	no hit	7.51747
BASP1	P80723|P80723-2	Brain acid soluble protein 1 OS=Homo sapiens GN=BASP1 PE=1 SV=2|Isoform 2 of Brain acid soluble protein 1 OS=Homo sapiens GN=BASP1	1	1	3	2	4	6.02786	-0.741787104769628	22.0842445655561	-1.84922484912665	0.118808245318791	0.999572349579279	-4.47254532707157	0.0154731144373328	0.494572004412822	0.60331999551254	MG_anti_miR_124 - MG_control	fdrtool	0.0154731144373328	0.494572004412822	FALSE	no hit	6.02786
EIF5A	I3L397|I3L504|P63241|P63241-2	Eukaryotic translation initiation factor 5A (Fragment) OS=Homo sapiens GN=EIF5A PE=1 SV=7|Eukaryotic translation initiation factor 5A-1 OS=Homo sapiens GN=EIF5A PE=1 SV=1|Eukaryotic translation initiation factor 5A-1 OS=Homo sapiens GN=EIF5A PE=1 SV=2|Isoform 2 of Eukaryotic translation initiation factor 5A-1 OS=Homo sapiens GN=EIF5A	1	1	3	2	3	6.72678	-0.438436685323069	22.9515983553114	-1.84438242331935	0.119578215890672	0.999572349579279	-4.47325568461343	0.0157450667409593	0.496116566924016	0.60331999551254	MG_anti_miR_124 - MG_control	fdrtool	0.0157450667409593	0.496116566924016	FALSE	no hit	6.72678
NECTIN2	Q92692|Q92692-2	Nectin-2 OS=Homo sapiens GN=NECTIN2 PE=1 SV=1|Isoform Alpha of Nectin-2 OS=Homo sapiens GN=NECTIN2	1	1	3	2	5	6.21347	-0.434627809036733	22.871653280363	-1.84089515681167	0.12013582179742	0.999572349579279	-4.47376777113458	0.0159435083685584	0.497216218570375	0.60331999551254	MG_anti_miR_124 - MG_control	fdrtool	0.0159435083685584	0.497216218570375	FALSE	no hit	6.21347
PSMB2	P49721	Proteasome subunit beta type-2 OS=Homo sapiens GN=PSMB2 PE=1 SV=1	1	1	3	2	4	6.53489	0.363460848444497	24.0573435297337	1.83514453478449	0.121061058138502	0.999572349579279	-4.47461317029516	0.0162755508527404	0.499006607479009	0.60331999551254	MG_anti_miR_124 - MG_control	fdrtool	0.0162755508527404	0.499006607479009	FALSE	no hit	6.53489
VIM	P08670	Vimentin OS=Homo sapiens GN=VIM PE=1 SV=4	1	1	3	2	26	8.47524	-0.423201889752896	27.6664397538442	-1.83384410894059	0.121271280297326	0.999572349579279	-4.47480450924389	0.0163514748639593	0.499407538480996	0.60331999551254	MG_anti_miR_124 - MG_control	fdrtool	0.0163514748639593	0.499407538480996	FALSE	no hit	8.47524
GZF1	Q9H116	GDNF-inducible zinc finger protein 1 OS=Homo sapiens GN=GZF1 PE=1 SV=1	1	1	3	2	2	5.6569	0.38416472592138	21.2324423939363	1.83177271568291	0.121606892984883	0.999572349579279	-4.47510940877963	0.0164730536660267	0.500043178377672	0.60331999551254	MG_anti_miR_124 - MG_control	fdrtool	0.0164730536660267	0.500043178377672	FALSE	no hit	5.6569
STRIP1	Q5VSL9|Q5VSL9-2	Striatin-interacting protein 1 OS=Homo sapiens GN=STRIP1 PE=1 SV=1|Isoform 2 of Striatin-interacting protein 1 OS=Homo sapiens GN=STRIP1	1	1	3	2	3	5.61955	0.357399282199573	21.6115387740732	1.83118764909232	0.121701856146018	0.999572349579279	-4.47519555538453	0.0165075371898635	0.500222052417222	0.60331999551254	MG_anti_miR_124 - MG_control	fdrtool	0.0165075371898635	0.500222052417222	FALSE	no hit	5.61955
RTL1	A6NKG5	Retrotransposon-like protein 1 OS=Homo sapiens GN=RTL1 PE=3 SV=3	1	1	3	2	7	6.4118	0.364088844355784	22.8553257490877	1.8257615398725	0.122586137734731	0.999572349579279	-4.47599508350159	0.0168303819377296	0.501867146735032	0.60331999551254	MG_anti_miR_124 - MG_control	fdrtool	0.0168303819377296	0.501867146735032	FALSE	no hit	6.4118
MMTAG2	Q9BU76	Multiple myeloma tumor-associated protein 2 OS=Homo sapiens GN=MMTAG2 PE=1 SV=1	1	1	3	2	5	6.19072	0.514521218043274	22.1369043137037	1.82491358647033	0.122724909266456	0.999572349579279	-4.47612012144812	0.0168813313812866	0.502121981404011	0.60331999551254	MG_anti_miR_124 - MG_control	fdrtool	0.0168813313812866	0.502121981404011	FALSE	no hit	6.19072
VPS35	Q96QK1	Vacuolar protein sorting-associated protein 35 OS=Homo sapiens GN=VPS35 PE=1 SV=2	1	1	3	2	10	6.58085	0.391410501427959	24.6307000230867	1.82409114740532	0.122859656067325	0.999572349579279	-4.47624142112781	0.0169308770672569	0.50236857007551	0.60331999551254	MG_anti_miR_124 - MG_control	fdrtool	0.0169308770672569	0.50236857007551	FALSE	no hit	6.58085
TACO1	Q9BSH4	Translational activator of cytochrome c oxidase 1 OS=Homo sapiens GN=TACO1 PE=1 SV=1	1	1	3	2	2	5.5269	0.667962081818139	20.3925175482691	1.8192287082801	0.123659350997855	0.999572349579279	-4.47695905336344	0.0172264178105195	0.503814869128856	0.60331999551254	MG_anti_miR_124 - MG_control	fdrtool	0.0172264178105195	0.503814869128856	FALSE	no hit	5.5269
PPP1R9B	D3DTX6|Q96SB3	Neurabin-2 OS=Homo sapiens GN=PPP1R9B PE=1 SV=1|Neurabin-2 OS=Homo sapiens GN=PPP1R9B PE=1 SV=2	1	1	3	2	4	5.74465	-0.348283764836157	22.1064318116402	-1.81910780494575	0.123679301682004	0.999572349579279	-4.47697690758558	0.0172338236577585	0.503850579355254	0.60331999551254	MG_anti_miR_124 - MG_control	fdrtool	0.0172338236577585	0.503850579355254	FALSE	no hit	5.74465
BRWD1	H0Y463|H0Y500|H0Y5I9|Q9NSI6|Q9NSI6-2|Q9NSI6-3	Bromodomain and WD repeat-containing protein 1 (Fragment) OS=Homo sapiens GN=BRWD1 PE=1 SV=1|Bromodomain and WD repeat-containing protein 1 (Fragment) OS=Homo sapiens GN=BRWD1 PE=1 SV=1|Bromodomain and WD repeat-containing protein 1 (Fragment) OS=Homo sapiens GN=BRWD1 PE=1 SV=1|Bromodomain and WD repeat-containing protein 1 OS=Homo sapiens GN=BRWD1 PE=1 SV=4|Isoform B of Bromodomain and WD repeat…	1	1	3	2	2	5.37872	0.339918927766352	19.8902939438252	1.81649633497244	0.124111019132156	0.999572349579279	-4.47736267614893	0.0173944704258437	0.504618941888758	0.60331999551254	MG_anti_miR_124 - MG_control	fdrtool	0.0173944704258437	0.504618941888758	FALSE	no hit	5.37872
MSN	P26038	Moesin OS=Homo sapiens GN=MSN PE=1 SV=3	1	1	3	2	17	7.44294	-0.408906676971053	25.646704178799	-1.81428850493	0.124477188267947	0.999572349579279	-4.47768900246815	0.0175313097851675	0.50526413423838	0.60331999551254	MG_anti_miR_124 - MG_control	fdrtool	0.0175313097851675	0.50526413423838	FALSE	no hit	7.44294
TMED7	Q9Y3B3	Transmembrane emp24 domain-containing protein 7 OS=Homo sapiens GN=TMED7 PE=1 SV=2	1	1	3	2	2	6.25041	0.519477873823156	21.8000004322437	1.81165201604065	0.124915870962848	0.999572349579279	-4.47807890605836	0.0176959526512002	0.506029326370835	0.60331999551254	MG_anti_miR_124 - MG_control	fdrtool	0.0176959526512002	0.506029326370835	FALSE	no hit	6.25041
FHL2	A0A0A0MSG2|J3KNW4|Q14192	Four and a half LIM domains protein 2 OS=Homo sapiens GN=FHL2 PE=1 SV=1|Four and a half LIM domains protein 2 OS=Homo sapiens GN=FHL2 PE=1 SV=1|Four and a half LIM domains protein 2 OS=Homo sapiens GN=FHL2 PE=1 SV=3	1	1	3	2	4	6.25103	0.4015827433462	23.9810452149153	1.80730955172496	0.12564179194286	0.999572349579279	-4.47872162081657	0.0179700848271511	0.50727722331258	0.60331999551254	MG_anti_miR_124 - MG_control	fdrtool	0.0179700848271511	0.50727722331258	FALSE	no hit	6.25103
GNAO1	P09471-2	Isoform Alpha-2 of Guanine nucleotide-binding protein G(o) subunit alpha OS=Homo sapiens GN=GNAO1	1	1	3	2	3	5.51038	0.339274775376623	21.5384856798005	1.80655809316572	0.125767840345756	0.999572349579279	-4.4788329071391	0.0180178987835495	0.507491609288436	0.670215607404753	MG_anti_miR_124 - MG_control	fdrtool	0.0180178987835495	0.507491609288436	FALSE	no hit	5.51038
DPYSL5	Q9BPU6	Dihydropyrimidinase-related protein 5 OS=Homo sapiens GN=DPYSL5 PE=1 SV=1	1	1	3	2	2	5.95766	0.385389456776103	21.560205569446	1.79821106796289	0.127176505542073	0.999572349579279	-4.48007033460989	0.018556544187837	0.511093606531792	0.670215607404753	MG_anti_miR_124 - MG_control	fdrtool	0.018556544187837	0.511093606531792	FALSE	no hit	5.95766
PPIG	Q13427	Peptidyl-prolyl cis-trans isomerase G OS=Homo sapiens GN=PPIG PE=1 SV=2	1	1	3	2	8	6.357	0.547661208410194	23.8552325907771	1.79737977769699	0.127317658497437	0.999572349579279	-4.48019369989226	0.0186109523384932	0.511448594023532	0.670215607404753	MG_anti_miR_124 - MG_control	fdrtool	0.0186109523384932	0.511448594023532	FALSE	no hit	6.357
AFAP1	Q8N556|Q8N556-2	Actin filament-associated protein 1 OS=Homo sapiens GN=AFAP1 PE=1 SV=2|Isoform 2 of Actin filament-associated protein 1 OS=Homo sapiens GN=AFAP1	1	1	3	2	2	5.70904	0.35085865026312	21.5025933445516	1.79349246089923	0.127979808103645	0.999572349579279	-4.48077089253801	0.0188672347298695	0.513099635408136	0.670215607404753	MG_anti_miR_124 - MG_control	fdrtool	0.0188672347298695	0.513099635408136	FALSE	no hit	5.70904
IGF2BP1	Q9NZI8	Insulin-like growth factor 2 mRNA-binding protein 1 OS=Homo sapiens GN=IGF2BP1 PE=1 SV=2	1	1	3	2	6	6.46771	-0.404713413528579	23.4613448324276	-1.79035465419951	0.128516801319183	0.999572349579279	-4.48123716371315	0.0190763494494228	0.514421583235758	0.670215607404753	MG_anti_miR_124 - MG_control	fdrtool	0.0190763494494228	0.514421583235758	FALSE	no hit	6.46771
MTHFD2	P13995|P13995-2	Bifunctional methylenetetrahydrofolate dehydrogenase/cyclohydrolase, mitochondrial OS=Homo sapiens GN=MTHFD2 PE=1 SV=2|Isoform 2 of Bifunctional methylenetetrahydrofolate dehydrogenase/cyclohydrolase, mitochondrial OS=Homo sapiens GN=MTHFD2	1	1	3	2	5	6.44069	-0.429730236430853	22.5754500525624	-1.78683654293869	0.129121558236477	0.999572349579279	-4.48176033427352	0.0193132159753433	0.515892352146631	0.670215607404753	MG_anti_miR_124 - MG_control	fdrtool	0.0193132159753433	0.515892352146631	FALSE	no hit	6.44069
AARS2	Q5JTZ9	Alanine--tRNA ligase, mitochondrial OS=Homo sapiens GN=AARS2 PE=1 SV=1	1	1	3	2	2	5.53249	-0.321277762047487	20.7152559659566	-1.78630880985251	0.129212519629023	0.999572349579279	-4.48183884743021	0.0193489678478511	0.516111936672508	0.670215607404753	MG_anti_miR_124 - MG_control	fdrtool	0.0193489678478511	0.516111936672508	FALSE	no hit	5.53249
SEC24B	O95487|O95487-2|O95487-3	Protein transport protein Sec24B OS=Homo sapiens GN=SEC24B PE=1 SV=2|Isoform 2 of Protein transport protein Sec24B OS=Homo sapiens GN=SEC24B|Isoform 3 of Protein transport protein Sec24B OS=Homo sapiens GN=SEC24B	1	1	3	2	2	6.03919	0.334306372056396	21.1972390622022	1.78538247497943	0.129372339907671	0.999572349579279	-4.48197668441504	0.0194118633126035	0.516496721662054	0.670215607404753	MG_anti_miR_124 - MG_control	fdrtool	0.0194118633126035	0.516496721662054	FALSE	no hit	6.03919
GHDC	K7ESN3|Q8N2G8|Q8N2G8-3	GH3 domain-containing protein OS=Homo sapiens GN=GHDC PE=1 SV=1|GH3 domain-containing protein OS=Homo sapiens GN=GHDC PE=1 SV=2|Isoform 3 of GH3 domain-containing protein OS=Homo sapiens GN=GHDC	1	1	3	2	2	5.64671	0.445967579944824	21.2027537717731	1.78451326863729	0.129522483448008	0.999572349579279	-4.48210604634599	0.019471042288832	0.516857019251965	0.806235985331398	MG_anti_miR_124 - MG_control	fdrtool	0.019471042288832	0.516857019251965	FALSE	no hit	5.64671
SRFBP1	Q8NEF9	Serum response factor-binding protein 1 OS=Homo sapiens GN=SRFBP1 PE=1 SV=1	1	1	3	2	3	5.71729	-0.416909187270612	21.431544419013	-1.78132374950558	0.130074922278763	0.999572349579279	-4.48258094641766	0.019689549693924	0.518924011866818	0.829259536013276	MG_anti_miR_124 - MG_control	fdrtool	0.019689549693924	0.518924011866818	FALSE	no hit	5.71729
LPCAT2	Q7L5N7	Lysophosphatidylcholine acyltransferase 2 OS=Homo sapiens GN=LPCAT2 PE=1 SV=1	1	1	3	2	2	5.77063	0.336777152667263	21.2898135426667	1.77466301602125	0.13123618924926	0.999572349579279	-4.48357375400159	0.0201527786804838	0.523426551652499	0.829259536013276	MG_anti_miR_124 - MG_control	fdrtool	0.0201527786804838	0.523426551652499	FALSE	no hit	5.77063
HSD17B11	D6RCD0|Q8NBQ5	Estradiol 17-beta-dehydrogenase 11 OS=Homo sapiens GN=HSD17B11 PE=1 SV=2|Estradiol 17-beta-dehydrogenase 11 OS=Homo sapiens GN=HSD17B11 PE=1 SV=3	1	1	3	2	2	5.75585	0.530571858476524	22.0504378686335	1.76839775437822	0.132337946398821	0.999572349579279	-4.48450891615772	0.020597155265615	0.527624749793057	0.829259536013276	MG_anti_miR_124 - MG_control	fdrtool	0.020597155265615	0.527624749793057	FALSE	no hit	5.75585
NOSIP	A0A075B6F9|Q9Y314	Nitric oxide synthase-interacting protein OS=Homo sapiens GN=NOSIP PE=1 SV=1|Nitric oxide synthase-interacting protein OS=Homo sapiens GN=NOSIP PE=1 SV=1	1	1	3	2	4	6.32526	0.319303240739767	23.0583495135406	1.76780534348443	0.132442598898536	0.999572349579279	-4.48459740499365	0.020639612072014	0.528019831551732	0.829259536013276	MG_anti_miR_124 - MG_control	fdrtool	0.020639612072014	0.528019831551732	FALSE	no hit	6.32526
NCKAP1	Q9Y2A7|Q9Y2A7-2	Nck-associated protein 1 OS=Homo sapiens GN=NCKAP1 PE=1 SV=1|Isoform 2 of Nck-associated protein 1 OS=Homo sapiens GN=NCKAP1	1	1	3	2	8	6.18142	0.37135941706816	23.1062319273645	1.76249947188127	0.133383593483402	0.999572349579279	-4.48539044144073	0.021023286952947	0.53154373083792	0.829259536013276	MG_anti_miR_124 - MG_control	fdrtool	0.021023286952947	0.53154373083792	FALSE	no hit	6.18142
ZCCHC8	Q6NZY4	Zinc finger CCHC domain-containing protein 8 OS=Homo sapiens GN=ZCCHC8 PE=1 SV=2	1	1	3	2	3	5.794	0.418630703229425	21.7068741685784	1.76197862078871	0.133476324450215	0.999572349579279	-4.48546833766078	0.0210612832821999	0.531888230348988	0.829259536013276	MG_anti_miR_124 - MG_control	fdrtool	0.0210612832821999	0.531888230348988	FALSE	no hit	5.794
GNB1	P62873|P62873-2	Guanine nucleotide-binding protein G(I)/G(S)/G(T) subunit beta-1 OS=Homo sapiens GN=GNB1 PE=1 SV=3|Isoform 2 of Guanine nucleotide-binding protein G(I)/G(S)/G(T) subunit beta-1 OS=Homo sapiens GN=GNB1	1	1	3	2	3	6.40293	0.353282055261751	22.3091603389538	1.75719957763623	0.13433017467609	0.999572349579279	-4.48618346639817	0.0214127189778692	0.535037186453796	0.829259536013276	MG_anti_miR_124 - MG_control	fdrtool	0.0214127189778692	0.535037186453796	FALSE	no hit	6.40293
ZNFX1	Q5JXR5|Q5JXR6|Q5JXR7|Q9P2E3|Q9P2E3-2	NFX1-type zinc finger-containing protein 1 (Fragment) OS=Homo sapiens GN=ZNFX1 PE=1 SV=1|NFX1-type zinc finger-containing protein 1 OS=Homo sapiens GN=ZNFX1 PE=1 SV=1|NFX1-type zinc finger-containing protein 1 (Fragment) OS=Homo sapiens GN=ZNFX1 PE=1 SV=1|NFX1-type zinc finger-containing protein 1 OS=Homo sapiens GN=ZNFX1 PE=2 SV=2|Isoform 2 of NFX1-type zinc finger-containing protein 1 OS=Homo s…	1	1	3	2	2	5.67786	0.346665433243992	20.9562000181261	1.7568597920452	0.134391089238667	0.999572349579279	-4.48623433847824	0.0214378990540269	0.535260248146605	0.829259536013276	MG_anti_miR_124 - MG_control	fdrtool	0.0214378990540269	0.535260248146605	FALSE	no hit	5.67786
MBOAT2	Q6ZWT7	Lysophospholipid acyltransferase 2 OS=Homo sapiens GN=MBOAT2 PE=2 SV=2	1	1	3	2	2	5.64928	0.328803704698469	20.7600117828186	1.75129210342373	0.135393151522251	0.999572349579279	-4.48706843112278	0.021854184672915	0.53889956978992	0.829259536013276	MG_anti_miR_124 - MG_control	fdrtool	0.021854184672915	0.53889956978992	FALSE	no hit	5.64928
EEF1B2	P24534	Elongation factor 1-beta OS=Homo sapiens GN=EEF1B2 PE=1 SV=3	1	1	3	2	4	6.31022	-0.334832821175393	23.524935727789	-1.7445442838688	0.136617572670136	0.999572349579279	-4.48808059208273	0.0223681201549204	0.543270171575251	0.829259536013276	MG_anti_miR_124 - MG_control	fdrtool	0.0223681201549204	0.543270171575251	FALSE	no hit	6.31022
AP3D1	O14617|O14617-2|O14617-3|O14617-4|O14617-5	AP-3 complex subunit delta-1 OS=Homo sapiens GN=AP3D1 PE=1 SV=1|Isoform 2 of AP-3 complex subunit delta-1 OS=Homo sapiens GN=AP3D1|Isoform 3 of AP-3 complex subunit delta-1 OS=Homo sapiens GN=AP3D1|Isoform 4 of AP-3 complex subunit delta-1 OS=Homo sapiens GN=AP3D1|Isoform 5 of AP-3 complex subunit delta-1 OS=Homo sapiens GN=AP3D1	1	1	3	2	5	6.19702	0.398473941822708	23.6139043324743	1.73759121201244	0.137890742150251	0.999572349579279	-4.48912498070791	0.0229086488301649	0.547727174922439	0.829259536013276	MG_anti_miR_124 - MG_control	fdrtool	0.0229086488301649	0.547727174922439	FALSE	no hit	6.19702
EMC2	H0YAS9|Q15006	ER membrane protein complex subunit 2 (Fragment) OS=Homo sapiens GN=EMC2 PE=1 SV=1|ER membrane protein complex subunit 2 OS=Homo sapiens GN=EMC2 PE=1 SV=1	1	1	3	2	2	6.16525	-0.358755461527355	21.2935770418709	-1.73296188823048	0.138744933925363	0.999572349579279	-4.48982112986984	0.0232747909929882	0.550668152825548	0.829259536013276	MG_anti_miR_124 - MG_control	fdrtool	0.0232747909929882	0.550668152825548	FALSE	no hit	6.16525
TXNDC12	O95881	Thioredoxin domain-containing protein 12 OS=Homo sapiens GN=TXNDC12 PE=1 SV=1	1	1	3	2	2	6.30757	-0.42588144112127	21.0101065874798	-1.73275488418103	0.13878325213559	0.999572349579279	-4.48985227356328	0.0232912813451753	0.550799163603928	0.829259536013276	MG_anti_miR_124 - MG_control	fdrtool	0.0232912813451753	0.550799163603928	FALSE	no hit	6.30757
CHD1L	A0A0A0MSH9|Q86WJ1|Q86WJ1-2|Q86WJ1-4	Chromodomain-helicase-DNA-binding protein 1-like OS=Homo sapiens GN=CHD1L PE=1 SV=1|Chromodomain-helicase-DNA-binding protein 1-like OS=Homo sapiens GN=CHD1L PE=1 SV=2|Isoform 2 of Chromodomain-helicase-DNA-binding protein 1-like OS=Homo sapiens GN=CHD1L|Isoform 4 of Chromodomain-helicase-DNA-binding protein 1-like OS=Homo sapiens GN=CHD1L	1	1	3	2	2	5.76236	0.371709703332453	20.8964622792999	1.73134086469417	0.13904527989559	0.999572349579279	-4.49006504608831	0.023404196457409	0.551692939600241	0.829259536013276	MG_anti_miR_124 - MG_control	fdrtool	0.023404196457409	0.551692939600241	FALSE	no hit	5.76236
CAPZA1	P52907	F-actin-capping protein subunit alpha-1 OS=Homo sapiens GN=CAPZA1 PE=1 SV=3	1	1	3	2	4	6.90948	-0.598273129795423	23.1723504515715	-1.73067534422715	0.139168775168799	0.999572349579279	-4.49016520965066	0.0234575051694492	0.552112912240886	0.829259536013276	MG_anti_miR_124 - MG_control	fdrtool	0.0234575051694492	0.552112912240886	FALSE	no hit	6.90948
NUDT12	E7EM93|Q9BQG2	Peroxisomal NADH pyrophosphatase NUDT12 OS=Homo sapiens GN=NUDT12 PE=1 SV=1|Peroxisomal NADH pyrophosphatase NUDT12 OS=Homo sapiens GN=NUDT12 PE=1 SV=1	1	1	3	2	2	5.15946	0.376816826741003	21.0841125725071	1.72760059274921	0.139740744557084	0.999572349579279	-4.49062814071708	0.0237051655793816	0.554047461004086	0.829259536013276	MG_anti_miR_124 - MG_control	fdrtool	0.0237051655793816	0.554047461004086	FALSE	no hit	5.15946
SIL1	Q9H173	Nucleotide exchange factor SIL1 OS=Homo sapiens GN=SIL1 PE=1 SV=1	1	1	3	2	3	5.75609	-0.428867156841569	22.0124383376157	-1.7211277310339	0.140952455341137	0.999572349579279	-4.49160358497391	0.0242339560630913	0.558088934515903	0.829259536013276	MG_anti_miR_124 - MG_control	fdrtool	0.0242339560630913	0.558088934515903	FALSE	no hit	5.75609
KPNA4	O00629	Importin subunit alpha-3 OS=Homo sapiens GN=KPNA4 PE=1 SV=1	1	1	3	2	3	6.01111	-1.06090325836033	21.4973411584251	-1.71766201943479	0.14160550020013	0.999572349579279	-4.49212635437013	0.0245212627902527	0.560235408591031	0.829259536013276	MG_anti_miR_124 - MG_control	fdrtool	0.0245212627902527	0.560235408591031	FALSE	no hit	6.01111
XPR1	Q9UBH6|Q9UBH6-2	Xenotropic and polytropic retrovirus receptor 1 OS=Homo sapiens GN=XPR1 PE=1 SV=1|Isoform 2 of Xenotropic and polytropic retrovirus receptor 1 OS=Homo sapiens GN=XPR1	1	1	3	2	2	5.42192	0.384487106840492	20.3713798060402	1.71670381627483	0.141786582152299	0.999572349579279	-4.49227095056111	0.0246012165810809	0.560826714099397	0.829259536013276	MG_anti_miR_124 - MG_control	fdrtool	0.0246012165810809	0.560826714099397	FALSE	no hit	5.42192
RPL21	P46778	60S ribosomal protein L21 OS=Homo sapiens GN=RPL21 PE=1 SV=2	1	1	3	2	4	6.7621	-0.476845948696976	22.9086651387868	-1.71667519156458	0.14179199519265	0.999572349579279	-4.4922752705307	0.0246036085366703	0.560844363981392	0.829259536013276	MG_anti_miR_124 - MG_control	fdrtool	0.0246036085366703	0.560844363981392	FALSE	no hit	6.7621
SMARCC2	F8VXC8|Q8TAQ2|Q8TAQ2-2|Q8TAQ2-3	SWI/SNF complex subunit SMARCC2 OS=Homo sapiens GN=SMARCC2 PE=1 SV=1|SWI/SNF complex subunit SMARCC2 OS=Homo sapiens GN=SMARCC2 PE=1 SV=1|Isoform 2 of SWI/SNF complex subunit SMARCC2 OS=Homo sapiens GN=SMARCC2|Isoform 3 of SWI/SNF complex subunit SMARCC2 OS=Homo sapiens GN=SMARCC2	1	1	3	2	8	6.33477	0.330061139749017	23.6269895301528	1.71512777801846	0.142084921206489	0.999572349579279	-4.49250883687588	0.0247332146700732	0.561797250500553	0.829259536013276	MG_anti_miR_124 - MG_control	fdrtool	0.0247332146700732	0.561797250500553	FALSE	no hit	6.33477
CPT1A	P50416|P50416-2	Carnitine O-palmitoyltransferase 1, liver isoform OS=Homo sapiens GN=CPT1A PE=1 SV=2|Isoform 2 of Carnitine O-palmitoyltransferase 1, liver isoform OS=Homo sapiens GN=CPT1A	1	1	3	2	4	5.75793	0.350299420088803	21.7625496173293	1.70967841128824	0.143121258643135	0.999572349579279	-4.49333190074843	0.0251943547732276	0.565133455639226	0.829259536013276	MG_anti_miR_124 - MG_control	fdrtool	0.0251943547732276	0.565133455639226	FALSE	no hit	5.75793
SPCS2	A0A087WUC6|E9PI68|E9PL01|Q15005	Signal peptidase complex subunit 2 OS=Homo sapiens GN=SPCS2 PE=1 SV=1|Signal peptidase complex subunit 2 OS=Homo sapiens GN=SPCS2 PE=1 SV=1|Signal peptidase complex subunit 2 OS=Homo sapiens GN=SPCS2 PE=1 SV=1|Signal peptidase complex subunit 2 OS=Homo sapiens GN=SPCS2 PE=1 SV=3	1	1	3	2	3	6.29118	-0.357253023444251	22.2469751263782	-1.70893588745048	0.143263045569771	0.999572349579279	-4.49344411477978	0.0252577617062311	0.565585687450072	0.829259536013276	MG_anti_miR_124 - MG_control	fdrtool	0.0252577617062311	0.565585687450072	FALSE	no hit	6.29118
ABCB1	P08183|P08183-2	Multidrug resistance protein 1 OS=Homo sapiens GN=ABCB1 PE=1 SV=3|Isoform 2 of Multidrug resistance protein 1 OS=Homo sapiens GN=ABCB1	1	1	3	2	4	6.18407	0.32077921364478	24.2146223609249	1.70849466795878	0.14334736332076	0.999572349579279	-4.49351080141874	0.0252955044972762	0.565854142606825	0.829259536013276	MG_anti_miR_124 - MG_control	fdrtool	0.0252955044972762	0.565854142606825	FALSE	no hit	6.18407
BYSL	Q13895	Bystin OS=Homo sapiens GN=BYSL PE=1 SV=3	1	1	3	2	3	6.1708	-0.385744152700767	23.0171848272163	-1.70765201476547	0.143508531890209	0.999572349579279	-4.4936381764489	0.0253677223680047	0.566366289790153	0.829259536013276	MG_anti_miR_124 - MG_control	fdrtool	0.0253677223680047	0.566366289790153	FALSE	no hit	6.1708
GRPEL1	Q9HAV7	GrpE protein homolog 1, mitochondrial OS=Homo sapiens GN=GRPEL1 PE=1 SV=2	1	1	3	2	4	6.36418	-0.311835076300795	22.8949315849309	-1.70249933993211	0.144497947626885	0.999572349579279	-4.49441747936194	0.0258132146041938	0.569482071752836	0.829259536013276	MG_anti_miR_124 - MG_control	fdrtool	0.0258132146041938	0.569482071752836	FALSE	no hit	6.36418
PBDC1	Q9BVG4	Protein PBDC1 OS=Homo sapiens GN=PBDC1 PE=1 SV=1	1	1	3	2	6	6.41046	-0.472734417937986	23.9686270030612	-1.70160087148247	0.144671159290579	0.999572349579279	-4.49455344063104	0.0258915835720928	0.570022562867923	0.829259536013276	MG_anti_miR_124 - MG_control	fdrtool	0.0258915835720928	0.570022562867923	FALSE	no hit	6.41046
DLC1	Q96QB1|Q96QB1-1|Q96QB1-6	Rho GTPase-activating protein 7 OS=Homo sapiens GN=DLC1 PE=1 SV=4|Isoform 1 of Rho GTPase-activating protein 7 OS=Homo sapiens GN=DLC1|Isoform 6 of Rho GTPase-activating protein 7 OS=Homo sapiens GN=DLC1	1	1	3	2	2	6.05604	0.308016610718592	21.5808423419294	1.69844285470057	0.145281605594518	0.999572349579279	-4.49503150411255	0.0261686764000706	0.571915699741229	0.829259536013276	MG_anti_miR_124 - MG_control	fdrtool	0.0261686764000706	0.571915699741229	FALSE	no hit	6.05604
PUS7	Q96PZ0	Pseudouridylate synthase 7 homolog OS=Homo sapiens GN=PUS7 PE=1 SV=2	1	1	3	2	2	5.42578	0.342240650515581	20.6654492224331	1.69838883551605	0.145292069596405	0.999572349579279	-4.49503968394446	0.0261734383983512	0.571947992733697	0.829259536013276	MG_anti_miR_124 - MG_control	fdrtool	0.0261734383983512	0.571947992733697	FALSE	no hit	5.42578
RAB4A	P20338	Ras-related protein Rab-4A OS=Homo sapiens GN=RAB4A PE=1 SV=3	1	1	3	2	2	6.108	0.42293340604725	22.0765414795163	1.69612587597108	0.14573109336456	0.999572349579279	-4.49538242254366	0.0263736009830038	0.573298082836975	0.829259536013276	MG_anti_miR_124 - MG_control	fdrtool	0.0263736009830038	0.573298082836975	FALSE	no hit	6.108
SLC1A4	P43007	Neutral amino acid transporter A OS=Homo sapiens GN=SLC1A4 PE=1 SV=1	1	1	3	2	2	5.74149	0.343562160686798	22.0080561005957	1.69520240688074	0.145910625726536	0.999572349579279	-4.49552232708237	0.0264556625992438	0.573847499731323	0.829259536013276	MG_anti_miR_124 - MG_control	fdrtool	0.0264556625992438	0.573847499731323	FALSE	no hit	5.74149
GOT2	P00505|P00505-2	Aspartate aminotransferase, mitochondrial OS=Homo sapiens GN=GOT2 PE=1 SV=3|Isoform 2 of Aspartate aminotransferase, mitochondrial OS=Homo sapiens GN=GOT2	1	1	3	2	7	6.69015	0.313955054264163	24.7982975761311	1.69039796282708	0.1468481832489	0.999572349579279	-4.49625056352952	0.0268861651788663	0.57669157698597	0.829259536013276	MG_anti_miR_124 - MG_control	fdrtool	0.0268861651788663	0.57669157698597	FALSE	no hit	6.69015
BTF3	P20290	Transcription factor BTF3 OS=Homo sapiens GN=BTF3 PE=1 SV=1	1	1	3	2	5	7.18394	-0.582494319162681	24.2832007422297	-1.68417024994514	0.148072314872456	0.999572349579279	-4.49719544294794	0.0274531913650453	0.580342328776867	0.829259536013276	MG_anti_miR_124 - MG_control	fdrtool	0.0274531913650453	0.580342328776867	FALSE	no hit	7.18394
CEBPZ	Q03701	CCAAT/enhancer-binding protein zeta OS=Homo sapiens GN=CEBPZ PE=1 SV=3	1	1	3	2	4	6.20424	0.30732120860603	22.6876762391702	1.68171072042254	0.148558525480681	0.999572349579279	-4.49756888658928	0.027679954060819	0.581772948522761	0.829259536013276	MG_anti_miR_124 - MG_control	fdrtool	0.027679954060819	0.581772948522761	FALSE	no hit	6.20424
MARCH5	Q9NX47	E3 ubiquitin-protein ligase MARCH5 OS=Homo sapiens GN=MARCH5 PE=1 SV=1	1	1	3	2	2	5.7298	0.329082998682111	20.9575745073619	1.6792605636401	0.149044443972384	0.999572349579279	-4.49794106286512	0.0279074568763529	0.583191807135237	0.829259536013276	MG_anti_miR_124 - MG_control	fdrtool	0.0279074568763529	0.583191807135237	FALSE	no hit	5.7298
PPIP5K2	A0A087WZV0|O43314|O43314-2	Inositol hexakisphosphate and diphosphoinositol-pentakisphosphate kinase 2 OS=Homo sapiens GN=PPIP5K2 PE=1 SV=1|Inositol hexakisphosphate and diphosphoinositol-pentakisphosphate kinase 2 OS=Homo sapiens GN=PPIP5K2 PE=1 SV=3|Isoform 2 of Inositol hexakisphosphate and diphosphoinositol-pentakisphosphate kinase 2 OS=Homo sapiens GN=PPIP5K2	1	1	3	2	3	5.48611	0.417057685209482	21.8011804674277	1.67894446865288	0.149107246036428	0.999572349579279	-4.49798908863082	0.0279369241144629	0.583374395203739	0.829259536013276	MG_anti_miR_124 - MG_control	fdrtool	0.0279369241144629	0.583374395203739	FALSE	no hit	5.48611
TRIM65	H0YGS7|Q6PJ69	Tripartite motif-containing protein 65 (Fragment) OS=Homo sapiens GN=TRIM65 PE=1 SV=1|Tripartite motif-containing protein 65 OS=Homo sapiens GN=TRIM65 PE=1 SV=3	1	1	3	2	2	5.27159	0.328992500936945	21.9087199375378	1.67619716949932	0.149654178447238	0.999572349579279	-4.49840660628044	0.0281941664331249	0.584956913883176	0.829259536013276	MG_anti_miR_124 - MG_control	fdrtool	0.0281941664331249	0.584956913883176	FALSE	no hit	5.27159
B4GAT1	O43505	Beta-1,4-glucuronyltransferase 1 OS=Homo sapiens GN=B4GAT1 PE=1 SV=1	1	1	3	2	4	6.10766	-0.305664216944006	22.7100157983134	-1.66944809688727	0.151006163456633	0.999572349579279	-4.49943310237528	0.0288347952696264	0.588810837119356	0.829259536013276	MG_anti_miR_124 - MG_control	fdrtool	0.0288347952696264	0.588810837119356	FALSE	no hit	6.10766
CWF19L1	Q69YN2	CWF19-like protein 1 OS=Homo sapiens GN=CWF19L1 PE=1 SV=2	1	1	3	2	3	5.68561	0.335179421544101	21.5833024851003	1.6691021392277	0.151075788338705	0.999572349579279	-4.49948575144843	0.0288679689095102	0.589007096028658	0.829259536013276	MG_anti_miR_124 - MG_control	fdrtool	0.0288679689095102	0.589007096028658	FALSE	no hit	5.68561
LAMP1	P11279	Lysosome-associated membrane glycoprotein 1 OS=Homo sapiens GN=LAMP1 PE=1 SV=3	1	1	3	2	4	6.23597	-0.338873134779611	23.085385004443	-1.6651047060687	0.151882569900179	0.999572349579279	-4.50009431093055	0.0292536694296897	0.591265646782785	0.829259536013276	MG_anti_miR_124 - MG_control	fdrtool	0.0292536694296897	0.591265646782785	FALSE	no hit	6.23597
CLUH	I3L2B0	Clustered mitochondria protein homolog (Fragment) OS=Homo sapiens GN=CLUH PE=1 SV=2	1	1	3	2	2	6.12404	-0.296708937458142	20.4319655262945	-1.66306982416735	0.152294880954118	0.999572349579279	-4.50040424798033	0.0294517066046243	0.592408875553113	0.829259536013276	MG_anti_miR_124 - MG_control	fdrtool	0.0294517066046243	0.592408875553113	FALSE	no hit	6.12404
KHDRBS1	Q07666|Q07666-2	KH domain-containing, RNA-binding, signal transduction-associated protein 1 OS=Homo sapiens GN=KHDRBS1 PE=1 SV=1|Isoform 2 of KH domain-containing, RNA-binding, signal transduction-associated protein 1 OS=Homo sapiens GN=KHDRBS1	1	1	3	2	3	6.28519	-0.387986298228167	22.8020035520399	-1.65597754037465	0.153740521994809	0.999572349579279	-4.50148527688687	0.0301509762567309	0.596359223666278	0.829259536013276	MG_anti_miR_124 - MG_control	fdrtool	0.0301509762567309	0.596359223666278	FALSE	no hit	6.28519
COPG2	Q9UBF2|Q9UBF2-2	Coatomer subunit gamma-2 OS=Homo sapiens GN=COPG2 PE=1 SV=1|Isoform 2 of Coatomer subunit gamma-2 OS=Homo sapiens GN=COPG2	1	1	3	2	9	6.4644	0.454823674060531	23.5413042649471	1.65562413818479	0.153812907444441	0.999572349579279	-4.5015391753297	0.0301861903226173	0.596554674585068	0.829259536013276	MG_anti_miR_124 - MG_control	fdrtool	0.0301861903226173	0.596554674585068	FALSE	no hit	6.4644
CDK2	G3V5T9|P24941|P24941-2	Cyclin-dependent kinase 2 OS=Homo sapiens GN=CDK2 PE=1 SV=1|Cyclin-dependent kinase 2 OS=Homo sapiens GN=CDK2 PE=1 SV=2|Isoform 2 of Cyclin-dependent kinase 2 OS=Homo sapiens GN=CDK2	1	1	3	2	2	6.30811	-0.386080866725273	21.0501522879586	-1.65337476679972	0.154274416470996	0.999572349579279	-4.50188230367631	0.0304111538961458	0.597795603779169	0.829259536013276	MG_anti_miR_124 - MG_control	fdrtool	0.0304111538961458	0.597795603779169	FALSE	no hit	6.30811
CHD3	Q12873|Q12873-3	Chromodomain-helicase-DNA-binding protein 3 OS=Homo sapiens GN=CHD3 PE=1 SV=3|Isoform 3 of Chromodomain-helicase-DNA-binding protein 3 OS=Homo sapiens GN=CHD3	1	1	3	2	2	5.61926	0.364463008215601	21.4334472706947	1.65043000255868	0.154880649483806	0.999572349579279	-4.50233169155573	0.0307078407115426	0.599412072502357	0.829259536013276	MG_anti_miR_124 - MG_control	fdrtool	0.0307078407115426	0.599412072502357	FALSE	no hit	5.61926
ADCK4	M0R001|Q96D53|Q96D53-2	AarF domain-containing protein kinase 4 (Fragment) OS=Homo sapiens GN=ADCK4 PE=1 SV=1|AarF domain-containing protein kinase 4 OS=Homo sapiens GN=ADCK4 PE=1 SV=2|Isoform 2 of AarF domain-containing protein kinase 4 OS=Homo sapiens GN=ADCK4	1	1	3	2	2	5.46086	0.315850563236879	20.9909711947693	1.65015331366102	0.154937730518486	0.999572349579279	-4.50237392637582	0.0307358445977248	0.599563483551063	0.829259536013276	MG_anti_miR_124 - MG_control	fdrtool	0.0307358445977248	0.599563483551063	FALSE	no hit	5.46086
C19ORF43	Q9BQ61	Uncharacterized protein C19orf43 OS=Homo sapiens GN=C19orf43 PE=1 SV=1	1	1	3	2	4	6.81151	-0.352873389075043	23.5371604139269	-1.64928497431757	0.155117002917711	0.999572349579279	-4.50250648458661	0.0308238723009868	0.600038134204531	0.829259536013276	MG_anti_miR_124 - MG_control	fdrtool	0.0308238723009868	0.600038134204531	FALSE	no hit	6.81151
MRPS16	Q9Y3D3	28S ribosomal protein S16, mitochondrial OS=Homo sapiens GN=MRPS16 PE=1 SV=1	1	1	3	2	3	6.10337	-0.385700575061065	22.3152240629548	-1.64905322884382	0.155164882050875	0.999572349579279	-4.50254186517851	0.0308474020060963	0.600164675714125	0.829259536013276	MG_anti_miR_124 - MG_control	fdrtool	0.0308474020060963	0.600164675714125	FALSE	no hit	6.10337
TAF10	Q12962	Transcription initiation factor TFIID subunit 10 OS=Homo sapiens GN=TAF10 PE=1 SV=1	1	1	3	2	2	6.09858	-0.296426231074623	21.6686681833541	-1.64848530756582	0.155282276963188	0.999572349579279	-4.50262857505839	0.0309051297013792	0.600474541138448	0.829259536013276	MG_anti_miR_124 - MG_control	fdrtool	0.0309051297013792	0.600474541138448	FALSE	no hit	6.09858
UCKL1	Q9NWZ5	Uridine-cytidine kinase-like 1 OS=Homo sapiens GN=UCKL1 PE=1 SV=2	1	1	3	2	2	5.7295	-0.373571499051874	21.0088072782799	-1.64735484376568	0.155516213462218	0.999572349579279	-4.50280119600494	0.0310203144283785	0.601090321025421	0.829259536013276	MG_anti_miR_124 - MG_control	fdrtool	0.0310203144283785	0.601090321025421	FALSE	no hit	5.7295
ASS1	P00966	Argininosuccinate synthase OS=Homo sapiens GN=ASS1 PE=1 SV=2	1	1	3	2	3	6.07777	-0.308805572841123	22.1390284841155	-1.64564385997261	0.155870937330176	0.999572349579279	-4.50306251843778	0.031195350073669	0.602019745160109	0.829259536013276	MG_anti_miR_124 - MG_control	fdrtool	0.031195350073669	0.602019745160109	FALSE	no hit	6.07777
PRCP	P42785|P42785-2	Lysosomal Pro-X carboxypeptidase OS=Homo sapiens GN=PRCP PE=1 SV=1|Isoform 2 of Lysosomal Pro-X carboxypeptidase OS=Homo sapiens GN=PRCP	1	1	3	2	3	5.79433	0.371059796343722	22.3957032798644	1.64465780842492	0.156075726128097	0.999572349579279	-4.5032131511161	0.0312966087506277	0.6025539709223	0.829259536013276	MG_anti_miR_124 - MG_control	fdrtool	0.0312966087506277	0.6025539709223	FALSE	no hit	5.79433
CHMP2B	Q9UQN3	Charged multivesicular body protein 2b OS=Homo sapiens GN=CHMP2B PE=1 SV=1	1	1	3	2	4	6.3959	-0.350008224387711	22.3982645934796	-1.64259023842999	0.156505984673425	0.999572349579279	-4.50352907303029	0.0315098456138021	0.603670803022679	0.829259536013276	MG_anti_miR_124 - MG_control	fdrtool	0.0315098456138021	0.603670803022679	FALSE	no hit	6.3959
VPS50	Q96JG6|Q96JG6-3	Syndetin OS=Homo sapiens GN=VPS50 PE=1 SV=3|Isoform 3 of Syndetin OS=Homo sapiens GN=VPS50	1	1	3	2	3	5.50941	0.398129309830292	21.7862172307464	1.64049824071087	0.15694250563003	0.999572349579279	-4.50384882707526	0.0317268689723791	0.60479622467744	0.829259536013276	MG_anti_miR_124 - MG_control	fdrtool	0.0317268689723791	0.60479622467744	FALSE	no hit	5.50941
ERLIN2	E5RHW4|O94905	Erlin-2 (Fragment) OS=Homo sapiens GN=ERLIN2 PE=1 SV=1|Erlin-2 OS=Homo sapiens GN=ERLIN2 PE=1 SV=1	1	1	3	2	3	5.89253	0.303092342485623	22.4757153929879	1.63815534980707	0.15743278970108	0.999572349579279	-4.50420704724551	0.0319714402480842	0.606051119701158	0.829259536013276	MG_anti_miR_124 - MG_control	fdrtool	0.0319714402480842	0.606051119701158	FALSE	no hit	5.89253
HIST1H1D	P16402	Histone H1.3 OS=Homo sapiens GN=HIST1H1D PE=1 SV=2	1	1	3	2	2	6.42235	0.434367448270777	24.8739122771862	1.6373998430999	0.157591209016319	0.999572349579279	-4.50432258812057	0.03205065040914	0.606454544318383	0.831886839136647	MG_anti_miR_124 - MG_control	fdrtool	0.03205065040914	0.606454544318383	FALSE	no hit	6.42235
SLC1A5	M0QXM4|Q15758	Neutral amino acid transporter B(0) OS=Homo sapiens GN=SLC1A5 PE=1 SV=1|Neutral amino acid transporter B(0) OS=Homo sapiens GN=SLC1A5 PE=1 SV=2	1	1	3	2	3	6.14958	0.43326465959159	22.7500465069499	1.62467897424202	0.160282060830517	0.999572349579279	-4.50626991049076	0.0334098265027589	0.613214845510504	0.831886839136647	MG_anti_miR_124 - MG_control	fdrtool	0.0334098265027589	0.613214845510504	FALSE	no hit	6.14958
CTPS2	Q9NRF8	CTP synthase 2 OS=Homo sapiens GN=CTPS2 PE=1 SV=1	1	1	3	2	2	6.0178	0.296907170924079	22.6788604688878	1.61972050038392	0.161343006790766	0.999572349579279	-4.50702990740738	0.033952821775648	0.615803602659249	0.831886839136647	MG_anti_miR_124 - MG_control	fdrtool	0.033952821775648	0.615803602659249	FALSE	no hit	6.0178
CYR61	O00622	Protein CYR61 OS=Homo sapiens GN=CYR61 PE=1 SV=1	1	1	3	2	11	7.01841	-0.318013036645119	25.1875870975529	-1.61727428332782	0.161868928326844	0.999572349579279	-4.50740503594779	0.0342234711291853	0.617071181628696	0.831886839136647	MG_anti_miR_124 - MG_control	fdrtool	0.0342234711291853	0.617071181628696	FALSE	no hit	7.01841
BIN1	O00499-2|O00499-4|O00499-6|O00499-7|O00499-9	Isoform IIB of Myc box-dependent-interacting protein 1 OS=Homo sapiens GN=BIN1|Isoform IIC2 of Myc box-dependent-interacting protein 1 OS=Homo sapiens GN=BIN1|Isoform II2 of Myc box-dependent-interacting protein 1 OS=Homo sapiens GN=BIN1|Isoform II3 of Myc box-dependent-interacting protein 1 OS=Homo sapiens GN=BIN1|Isoform BIN1-10-13 of Myc box-dependent-interacting protein 1 OS=Homo sapiens GN=B…	1	1	3	2	7	6.56293	-0.29780331207759	23.321233256106	-1.61600410268807	0.162142666437169	0.999572349579279	-4.50759986798663	0.0343647296502867	0.617726873648885	0.831886839136647	MG_anti_miR_124 - MG_control	fdrtool	0.0343647296502867	0.617726873648885	FALSE	no hit	6.56293
PRPS2	P11908|P11908-2	Ribose-phosphate pyrophosphokinase 2 OS=Homo sapiens GN=PRPS2 PE=1 SV=2|Isoform 2 of Ribose-phosphate pyrophosphokinase 2 OS=Homo sapiens GN=PRPS2	1	1	3	2	2	5.88977	0.300812574626125	20.8107570584971	1.61531031064699	0.162292376351707	0.999572349579279	-4.50770630234731	0.034442097374715	0.618084304457035	0.831886839136647	MG_anti_miR_124 - MG_control	fdrtool	0.034442097374715	0.618084304457035	FALSE	no hit	5.88977
HDGF	P51858	Hepatoma-derived growth factor OS=Homo sapiens GN=HDGF PE=1 SV=1	1	1	3	2	12	6.79463	-0.43028753804786	24.0374795636403	-1.61154279473486	0.163107698095753	0.999572349579279	-4.50828444840301	0.034864832365334	0.620016416912808	0.831886839136647	MG_anti_miR_124 - MG_control	fdrtool	0.034864832365334	0.620016416912808	FALSE	no hit	6.79463
RPE	C9J6A7|Q96AT9|Q96AT9-2|Q96AT9-3|Q96AT9-4|Q96AT9-5	Ribulose-phosphate 3-epimerase (Fragment) OS=Homo sapiens GN=RPE PE=1 SV=1|Ribulose-phosphate 3-epimerase OS=Homo sapiens GN=RPE PE=1 SV=1|Isoform 2 of Ribulose-phosphate 3-epimerase OS=Homo sapiens GN=RPE|Isoform 3 of Ribulose-phosphate 3-epimerase OS=Homo sapiens GN=RPE|Isoform 4 of Ribulose-phosphate 3-epimerase OS=Homo sapiens GN=RPE|Isoform 5 of Ribulose-phosphate 3-epimerase OS=Homo sapiens…	1	1	3	2	2	6.00039	-0.314423407012058	20.7871336003711	-1.61147585545133	0.1631222202323	0.999572349579279	-4.50829472322922	0.0348723831846058	0.620050610578822	0.831886839136647	MG_anti_miR_124 - MG_control	fdrtool	0.0348723831846058	0.620050610578822	FALSE	no hit	6.00039
MICAL1	Q8TDZ2|Q8TDZ2-2|Q8TDZ2-4	Protein-methionine sulfoxide oxidase MICAL1 OS=Homo sapiens GN=MICAL1 PE=1 SV=2|Isoform 2 of Protein-methionine sulfoxide oxidase MICAL1 OS=Homo sapiens GN=MICAL1|Isoform 4 of Protein-methionine sulfoxide oxidase MICAL1 OS=Homo sapiens GN=MICAL1	1	1	3	2	4	5.65588	0.425751886525621	21.5922501333386	1.61008470677908	0.163424307238985	0.999572349579279	-4.50850827779034	0.0350296225178939	0.62076016475142	0.831886839136647	MG_anti_miR_124 - MG_control	fdrtool	0.0350296225178939	0.62076016475142	FALSE	no hit	5.65588
CIAO1	O76071	Probable cytosolic iron-sulfur protein assembly protein CIAO1 OS=Homo sapiens GN=CIAO1 PE=1 SV=1	1	1	3	2	2	6.12815	0.310334392094223	21.5202364929087	1.60738408184504	0.164012297731068	0.999572349579279	-4.50892296095707	0.0353365983914786	0.622131806710537	0.831886839136647	MG_anti_miR_124 - MG_control	fdrtool	0.0353365983914786	0.622131806710537	FALSE	no hit	6.12815
RNGTT	O60942|O60942-2|O60942-3|O60942-4	mRNA-capping enzyme OS=Homo sapiens GN=RNGTT PE=1 SV=1|Isoform 2 of mRNA-capping enzyme OS=Homo sapiens GN=RNGTT|Isoform 3 of mRNA-capping enzyme OS=Homo sapiens GN=RNGTT|Isoform 4 of mRNA-capping enzyme OS=Homo sapiens GN=RNGTT	1	1	3	2	3	5.72797	0.303960655622177	21.7873711859381	1.60604671348399	0.164304234463847	0.999572349579279	-4.5091283690555	0.0354894629832991	0.622808216590222	0.831886839136647	MG_anti_miR_124 - MG_control	fdrtool	0.0354894629832991	0.622808216590222	FALSE	no hit	5.72797
HM13	Q8TCT9|Q8TCT9-2|Q8TCT9-5	Minor histocompatibility antigen H13 OS=Homo sapiens GN=HM13 PE=1 SV=1|Isoform 2 of Minor histocompatibility antigen H13 OS=Homo sapiens GN=HM13|Isoform 5 of Minor histocompatibility antigen H13 OS=Homo sapiens GN=HM13	1	1	3	2	5	6.56563	-0.521200580630701	23.6364739914372	-1.6052833910434	0.164471087571116	0.999572349579279	-4.50924562466744	0.0355769653265665	0.623193445646267	0.831886839136647	MG_anti_miR_124 - MG_control	fdrtool	0.0355769653265665	0.623193445646267	FALSE	no hit	6.56563
NSFL1C	Q9UNZ2|Q9UNZ2-4|Q9UNZ2-5	NSFL1 cofactor p47 OS=Homo sapiens GN=NSFL1C PE=1 SV=2|Isoform 2 of NSFL1 cofactor p47 OS=Homo sapiens GN=NSFL1C|Isoform 3 of NSFL1 cofactor p47 OS=Homo sapiens GN=NSFL1C	1	1	3	2	14	6.63922	-0.477601753986914	24.3368718616552	-1.60154088148383	0.16529153651541	0.999572349579279	-4.50982068602105	0.0360086504569019	0.625073349657946	0.831886839136647	MG_anti_miR_124 - MG_control	fdrtool	0.0360086504569019	0.625073349657946	FALSE	no hit	6.63922
RAC2	P15153	Ras-related C3 botulinum toxin substrate 2 OS=Homo sapiens GN=RAC2 PE=1 SV=1	1	1	3	2	2	6.03102	-0.730126308099535	21.2946837613312	-1.60134562779899	0.165334449620619	0.999572349579279	-4.50985069557501	0.0360312943273247	0.625171024844151	0.831886839136647	MG_anti_miR_124 - MG_control	fdrtool	0.0360312943273247	0.625171024844151	FALSE	no hit	6.03102
PCNP	Q8WW12	PEST proteolytic signal-containing nuclear protein OS=Homo sapiens GN=PCNP PE=1 SV=2	1	1	3	2	4	6.42464	-0.618590248546621	22.5346694257236	-1.60131290865562	0.165341641732494	0.999572349579279	-4.50985572442292	0.0360350900041821	0.62518738861083	0.831886839136647	MG_anti_miR_124 - MG_control	fdrtool	0.0360350900041821	0.62518738861083	FALSE	no hit	6.42464
SCAF1	Q9H7N4	Splicing factor, arginine/serine-rich 19 OS=Homo sapiens GN=SCAF1 PE=1 SV=3	1	1	3	2	3	5.57375	0.332599694788176	21.9976978778252	1.59842174743638	0.165978356984441	0.999572349579279	-4.51030017041249	0.0363718360376311	0.626628915554088	0.831886839136647	MG_anti_miR_124 - MG_control	fdrtool	0.0363718360376311	0.626628915554088	FALSE	no hit	5.57375
HSPA8	E9PN89|P11142	Heat shock cognate 71 kDa protein (Fragment) OS=Homo sapiens GN=HSPA8 PE=1 SV=1|Heat shock cognate 71 kDa protein OS=Homo sapiens GN=HSPA8 PE=1 SV=1	1	1	3	2	16	7.76245	-0.846298545305675	26.3415075152347	-1.59775385650447	0.166125782924079	0.999572349579279	-4.51040286538816	0.0364500083870232	0.626960681277924	0.831886839136647	MG_anti_miR_124 - MG_control	fdrtool	0.0364500083870232	0.626960681277924	FALSE	no hit	7.76245
PHB2	Q99623	Prohibitin-2 OS=Homo sapiens GN=PHB2 PE=1 SV=2	1	1	3	2	14	7.61752	-0.408922325352645	25.0817920226788	-1.59601569731746	0.16651004790788	0.999572349579279	-4.51067016493348	0.0366541201940864	0.627821902920107	0.831886839136647	MG_anti_miR_124 - MG_control	fdrtool	0.0366541201940864	0.627821902920107	FALSE	no hit	7.61752
UBE3C	Q15386	Ubiquitin-protein ligase E3C OS=Homo sapiens GN=UBE3C PE=1 SV=3	1	1	3	2	3	5.87041	0.298152411248399	21.3660233980927	1.59586326230859	0.166543788638064	0.999572349579279	-4.51069360961191	0.0366720669692187	0.627897280774056	0.831886839136647	MG_anti_miR_124 - MG_control	fdrtool	0.0366720669692187	0.627897280774056	FALSE	no hit	5.87041
SP140L	H7BYP4|Q9H930|Q9H930-1|Q9H930-2|U5Y3L1	Nuclear body protein SP140-like protein OS=Homo sapiens GN=SP140L PE=1 SV=2|Nuclear body protein SP140-like protein OS=Homo sapiens GN=SP140L PE=1 SV=3|Isoform 1 of Nuclear body protein SP140-like protein OS=Homo sapiens GN=SP140L|Isoform 2 of Nuclear body protein SP140-like protein OS=Homo sapiens GN=SP140L|Nuclear body protein SP140-like protein OS=Homo sapiens GN=SP140L PE=1 SV=1	1	1	3	2	3	5.55599	-0.299705284405412	20.9609199345589	-1.59385520901519	0.166988879804374	0.999572349579279	-4.51100249160856	0.0369091826914321	0.628887982461733	0.831886839136647	MG_anti_miR_124 - MG_control	fdrtool	0.0369091826914321	0.628887982461733	FALSE	no hit	5.55599
NUMB	P49757|P49757-2|P49757-3|P49757-4|P49757-5|P49757-6|P49757-7|P49757-8	Protein numb homolog OS=Homo sapiens GN=NUMB PE=1 SV=2|Isoform 2 of Protein numb homolog OS=Homo sapiens GN=NUMB|Isoform 3 of Protein numb homolog OS=Homo sapiens GN=NUMB|Isoform 4 of Protein numb homolog OS=Homo sapiens GN=NUMB|Isoform 5 of Protein numb homolog OS=Homo sapiens GN=NUMB|Isoform 6 of Protein numb homolog OS=Homo sapiens GN=NUMB|Isoform 7 of Protein numb homolog OS=Homo sapiens GN=N…	1	1	3	2	2	5.34255	0.362092661122567	20.2923711891902	1.5851914959142	0.168922451383476	0.999572349579279	-4.51233601940832	0.0379472395891773	0.633114205035232	0.831886839136647	MG_anti_miR_124 - MG_control	fdrtool	0.0379472395891773	0.633114205035232	FALSE	no hit	5.34255
ATP5B	P06576	ATP synthase subunit beta, mitochondrial OS=Homo sapiens GN=ATP5B PE=1 SV=3	1	1	3	2	11	6.73733	-0.306642510388841	25.3640809739358	-1.58036887196024	0.170008126554694	0.999572349579279	-4.51307891397135	0.0385357545460743	0.635432964598797	0.831886839136647	MG_anti_miR_124 - MG_control	fdrtool	0.0385357545460743	0.635432964598797	FALSE	no hit	6.73733
DIS3L2	Q8IYB7	DIS3-like exonuclease 2 OS=Homo sapiens GN=DIS3L2 PE=1 SV=4	1	1	3	2	4	5.5462	0.350598103521012	21.9426553962513	1.5802006772457	0.170046112139492	0.999572349579279	-4.51310483075931	0.0385564189125134	0.635513399857211	0.831886839136647	MG_anti_miR_124 - MG_control	fdrtool	0.0385564189125134	0.635513399857211	FALSE	no hit	5.5462
CWC22	B7WP74|Q9HCG8	Pre-mRNA-splicing factor CWC22 homolog (Fragment) OS=Homo sapiens GN=CWC22 PE=1 SV=1|Pre-mRNA-splicing factor CWC22 homolog OS=Homo sapiens GN=CWC22 PE=1 SV=3	1	1	3	2	7	6.05112	0.302145466839665	23.4315561509646	1.57999900682479	0.170091668780638	0.999572349579279	-4.51313590640933	0.0385812085117527	0.635609805567735	0.831886839136647	MG_anti_miR_124 - MG_control	fdrtool	0.0385812085117527	0.635609805567735	FALSE	no hit	6.05112
DIABLO	Q9NR28|Q9NR28-2	Diablo homolog, mitochondrial OS=Homo sapiens GN=DIABLO PE=1 SV=1|Isoform 2 of Diablo homolog, mitochondrial OS=Homo sapiens GN=DIABLO	1	1	3	2	8	6.63455	-0.675412648355767	23.4817307095954	-1.57974321643072	0.170149467888329	0.999572349579279	-4.51317532250438	0.0386126700948126	0.635732022128008	0.831886839136647	MG_anti_miR_124 - MG_control	fdrtool	0.0386126700948126	0.635732022128008	FALSE	no hit	6.63455
COL18A1	H7BXV5|H7C457|P39060|P39060-1|P39060-2	Collagen alpha-1(XVIII) chain (Fragment) OS=Homo sapiens GN=COL18A1 PE=1 SV=1|Collagen alpha-1(XVIII) chain (Fragment) OS=Homo sapiens GN=COL18A1 PE=1 SV=1|Collagen alpha-1(XVIII) chain OS=Homo sapiens GN=COL18A1 PE=1 SV=5|Isoform 2 of Collagen alpha-1(XVIII) chain OS=Homo sapiens GN=COL18A1|Isoform 3 of Collagen alpha-1(XVIII) chain OS=Homo sapiens GN=COL18A1	1	1	3	2	2	6.2857	-0.363259042367623	22.0759753444105	-1.57684618904401	0.170805413198497	0.999572349579279	-4.51362182072074	0.038970521664411	0.637111506802586	0.831886839136647	MG_anti_miR_124 - MG_control	fdrtool	0.038970521664411	0.637111506802586	FALSE	no hit	6.2857
DENR	F8VVL1|O43583	Density-regulated protein OS=Homo sapiens GN=DENR PE=1 SV=1|Density-regulated protein OS=Homo sapiens GN=DENR PE=1 SV=2	1	1	3	2	5	6.71029	-0.451628095680761	22.4220066741709	-1.57610766770865	0.170973019300638	0.999572349579279	-4.51373566710159	0.0390621958701838	0.637461786010001	0.831886839136647	MG_anti_miR_124 - MG_control	fdrtool	0.0390621958701838	0.637461786010001	FALSE	no hit	6.71029
ZZEF1	O43149	Zinc finger ZZ-type and EF-hand domain-containing protein 1 OS=Homo sapiens GN=ZZEF1 PE=1 SV=6	1	1	3	2	2	5.43832	0.420787635108084	20.667828903278	1.57604746753746	0.170986688615759	0.999572349579279	-4.51374494764373	0.0390696767110073	0.637490314064772	0.831886839136647	MG_anti_miR_124 - MG_control	fdrtool	0.0390696767110073	0.637490314064772	FALSE	no hit	5.43832
TOR1A	O14656	Torsin-1A OS=Homo sapiens GN=TOR1A PE=1 SV=1	1	1	3	2	2	5.69207	-0.357022597213838	20.5336000584301	-1.56845261001688	0.172719691054112	0.999572349579279	-4.51491627634187	0.0400232707533572	0.641059536062993	0.831886839136647	MG_anti_miR_124 - MG_control	fdrtool	0.0400232707533572	0.641059536062993	FALSE	no hit	5.69207
RAC3	P60763	Ras-related C3 botulinum toxin substrate 3 OS=Homo sapiens GN=RAC3 PE=1 SV=1	1	1	3	2	2	6.45155	0.395450366632662	23.3437378870313	1.56821086659383	0.172775129419575	0.999572349579279	-4.51495357549687	0.0400539449554367	0.641172172499432	0.831886839136647	MG_anti_miR_124 - MG_control	fdrtool	0.0400539449554367	0.641172172499432	FALSE	no hit	6.45155
ALCAM	F5GXJ9|Q13740|Q13740-2	CD166 antigen OS=Homo sapiens GN=ALCAM PE=1 SV=1|CD166 antigen OS=Homo sapiens GN=ALCAM PE=1 SV=2|Isoform 2 of CD166 antigen OS=Homo sapiens GN=ALCAM	1	1	3	2	4	6.21632	-0.411994838839384	22.5360932900246	-1.56707970253762	0.173034764075286	0.999572349579279	-4.51512811825302	0.0401977405607759	0.641698425740883	0.831886839136647	MG_anti_miR_124 - MG_control	fdrtool	0.0401977405607759	0.641698425740883	FALSE	no hit	6.21632
NAPG	Q99747	Gamma-soluble NSF attachment protein OS=Homo sapiens GN=NAPG PE=1 SV=1	1	1	3	2	3	5.77509	-0.288089712613843	21.4366063628523	-1.5627455668971	0.174033055140042	0.999572349579279	-4.51579708477786	0.0407527630220432	0.643702706868534	0.831886839136647	MG_anti_miR_124 - MG_control	fdrtool	0.0407527630220432	0.643702706868534	FALSE	no hit	5.77509
LRPPRC	P42704	Leucine-rich PPR motif-containing protein, mitochondrial OS=Homo sapiens GN=LRPPRC PE=1 SV=3	1	1	3	2	24	6.98941	0.377904211559407	25.9726330055299	1.56063278746723	0.174521704023989	0.999572349579279	-4.5161232984208	0.0410256684959374	0.64467280278464	0.831886839136647	MG_anti_miR_124 - MG_control	fdrtool	0.0410256684959374	0.64467280278464	FALSE	no hit	6.98941
HMGCS1	Q01581	Hydroxymethylglutaryl-CoA synthase, cytoplasmic OS=Homo sapiens GN=HMGCS1 PE=1 SV=2	1	1	3	2	5	5.96843	0.283381330291871	22.541916798088	1.55098730952227	0.17676934412352	0.999572349579279	-4.51761344777726	0.0422913157414189	0.649044094981703	0.831886839136647	MG_anti_miR_124 - MG_control	fdrtool	0.0422913157414189	0.649044094981703	FALSE	no hit	5.96843
MAFF	B0QY70|B0QY71|Q9ULX9|Q9ULX9-2	Transcription factor MafF (Fragment) OS=Homo sapiens GN=MAFF PE=1 SV=7|Transcription factor MafF (Fragment) OS=Homo sapiens GN=MAFF PE=1 SV=1|Transcription factor MafF OS=Homo sapiens GN=MAFF PE=1 SV=2|Isoform 2 of Transcription factor MafF OS=Homo sapiens GN=MAFF	1	1	3	2	2	5.74938	-0.295990332314961	20.8326569521909	-1.54667424575877	0.177783369519829	0.999572349579279	-4.51828023658968	0.0428678603486654	0.650968402572181	0.831886839136647	MG_anti_miR_124 - MG_control	fdrtool	0.0428678603486654	0.650968402572181	FALSE	no hit	5.74938
SNX7	Q9UNH6|Q9UNH6-2|Q9UNH6-3	Sorting nexin-7 OS=Homo sapiens GN=SNX7 PE=1 SV=1|Isoform 2 of Sorting nexin-7 OS=Homo sapiens GN=SNX7|Isoform 3 of Sorting nexin-7 OS=Homo sapiens GN=SNX7	1	1	3	2	4	5.7018	0.391274483682846	21.8456905890793	1.54664602259265	0.177790023291778	0.999572349579279	-4.51828460071911	0.0428716548265267	0.650980933078413	0.831886839136647	MG_anti_miR_124 - MG_control	fdrtool	0.0428716548265267	0.650980933078413	FALSE	no hit	5.7018
FGF2	A0A087WUF6|P09038|P09038-1|P09038-2|P09038-3	Fibroblast growth factor OS=Homo sapiens GN=FGF2 PE=1 SV=1|Fibroblast growth factor 2 OS=Homo sapiens GN=FGF2 PE=1 SV=3|Isoform 2 of Fibroblast growth factor 2 OS=Homo sapiens GN=FGF2|Isoform 3 of Fibroblast growth factor 2 OS=Homo sapiens GN=FGF2|Isoform 4 of Fibroblast growth factor 2 OS=Homo sapiens GN=FGF2	1	1	3	2	2	6.12629	-0.289633241720349	21.9322000634457	-1.54605385610125	0.177929685016333	0.999572349579279	-4.51837616969707	0.0429513344510173	0.651243658814095	0.831886839136647	MG_anti_miR_124 - MG_control	fdrtool	0.0429513344510173	0.651243658814095	FALSE	no hit	6.12629
PYM1	Q9BRP8-2	Isoform 2 of Partner of Y14 and mago OS=Homo sapiens GN=PYM1	1	1	3	2	3	6.10219	-0.708464178133458	22.2832289927302	-1.54524164198218	0.178121415879418	0.999572349579279	-4.51850177373854	0.0430608263975865	0.651603441701704	0.831886839136647	MG_anti_miR_124 - MG_control	fdrtool	0.0430608263975865	0.651603441701704	FALSE	no hit	6.10219
LUC7L	Q9NQ29	Putative RNA-binding protein Luc7-like 1 OS=Homo sapiens GN=LUC7L PE=1 SV=1	1	1	3	2	4	6.14598	0.324455811146894	22.3778366617797	1.54297273857592	0.17865806252548	0.999572349579279	-4.51885269622049	0.0433679405619538	0.652604992357836	0.831886839136647	MG_anti_miR_124 - MG_control	fdrtool	0.0433679405619538	0.652604992357836	FALSE	no hit	6.14598
COL5A1	A0A087WXW9|P20908	Collagen alpha-1(V) chain OS=Homo sapiens GN=COL5A1 PE=1 SV=1|Collagen alpha-1(V) chain OS=Homo sapiens GN=COL5A1 PE=1 SV=3	1	1	3	2	2	5.67313	-0.442639644734502	21.4427243020171	-1.54061764461093	0.179216734518264	0.999572349579279	-4.51921702669101	0.0436886766197724	0.653639155418472	0.831886839136647	MG_anti_miR_124 - MG_control	fdrtool	0.0436886766197724	0.653639155418472	FALSE	no hit	5.67313
SNU13	P55769	NHP2-like protein 1 OS=Homo sapiens GN=SNU13 PE=1 SV=3	1	1	3	2	4	6.68547	-0.275450069781218	21.9488376699713	-1.53401463225023	0.180792029831187	0.999572349579279	-4.5202389144018	0.0445986292531066	0.656509260338372	0.831886839136647	MG_anti_miR_124 - MG_control	fdrtool	0.0445986292531066	0.656509260338372	FALSE	no hit	6.68547
AP1G1	O43747|O43747-2	AP-1 complex subunit gamma-1 OS=Homo sapiens GN=AP1G1 PE=1 SV=5|Isoform 2 of AP-1 complex subunit gamma-1 OS=Homo sapiens GN=AP1G1	1	1	3	2	9	6.56796	0.318559316025755	24.531549979861	1.53274570965728	0.181096274149391	0.999572349579279	-4.52043536133537	0.0447753170649194	0.65705587344466	0.831886839136647	MG_anti_miR_124 - MG_control	fdrtool	0.0447753170649194	0.65705587344466	FALSE	no hit	6.56796
MED6	A0A087WYL7|G3V4A5|O75586|O75586-2	Mediator of RNA polymerase II transcription subunit 6 OS=Homo sapiens GN=MED6 PE=1 SV=1|Mediator of RNA polymerase II transcription subunit 6 OS=Homo sapiens GN=MED6 PE=1 SV=1|Mediator of RNA polymerase II transcription subunit 6 OS=Homo sapiens GN=MED6 PE=1 SV=2|Isoform 2 of Mediator of RNA polymerase II transcription subunit 6 OS=Homo sapiens GN=MED6	1	1	3	2	2	5.76102	-0.339494350506104	21.0252025580747	-1.53112226848311	0.181486234202001	0.999572349579279	-4.52068672366596	0.0450022294417898	0.657752886673869	0.831886839136647	MG_anti_miR_124 - MG_control	fdrtool	0.0450022294417898	0.657752886673869	FALSE	no hit	5.76102
HNRNPA0	Q13151	Heterogeneous nuclear ribonucleoprotein A0 OS=Homo sapiens GN=HNRNPA0 PE=1 SV=1	1	1	3	2	6	7.26496	-0.636993086076188	24.4150582643474	-1.52871650274872	0.182065590336309	0.999572349579279	-4.52105927878904	0.0453402719320295	0.658781015299428	0.831886839136647	MG_anti_miR_124 - MG_control	fdrtool	0.0453402719320295	0.658781015299428	FALSE	no hit	7.26496
FAM160B1	Q5W0V3|Q5W0V3-2	Protein FAM160B1 OS=Homo sapiens GN=FAM160B1 PE=1 SV=1|Isoform 2 of Protein FAM160B1 OS=Homo sapiens GN=FAM160B1	1	1	3	2	2	5.95774	0.352335634821674	20.4058706234616	1.52572896817372	0.182787509122355	0.999572349579279	-4.52152202926548	0.0457630377042979	0.660049861969704	0.831886839136647	MG_anti_miR_124 - MG_control	fdrtool	0.0457630377042979	0.660049861969704	FALSE	no hit	5.95774
RNASEH2C	E9PN81|H0YEF3|Q8TDP1|Q8TDP1-2	Ribonuclease H2 subunit C OS=Homo sapiens GN=RNASEH2C PE=1 SV=1|Ribonuclease H2 subunit C (Fragment) OS=Homo sapiens GN=RNASEH2C PE=1 SV=1|Ribonuclease H2 subunit C OS=Homo sapiens GN=RNASEH2C PE=1 SV=1|Isoform 2 of Ribonuclease H2 subunit C OS=Homo sapiens GN=RNASEH2C	1	1	3	2	3	5.80319	-0.37880939587739	21.1840507778283	-1.52269379167921	0.183523740379323	0.999572349579279	-4.52199227358206	0.0461959413086979	0.661330003472911	0.831886839136647	MG_anti_miR_124 - MG_control	fdrtool	0.0461959413086979	0.661330003472911	FALSE	no hit	5.80319
ITGAV	P06756|P06756-2|P06756-3	Integrin alpha-V OS=Homo sapiens GN=ITGAV PE=1 SV=2|Isoform 2 of Integrin alpha-V OS=Homo sapiens GN=ITGAV|Isoform 3 of Integrin alpha-V OS=Homo sapiens GN=ITGAV	1	1	3	2	4	5.86101	-0.30840266914646	22.2131779309343	-1.52230954633854	0.183617147006699	0.999572349579279	-4.52205181335759	0.046250990879614	0.661491425200877	0.831886839136647	MG_anti_miR_124 - MG_control	fdrtool	0.046250990879614	0.661491425200877	FALSE	no hit	5.86101
RPS17	A0A075B716|H0YN88|P08708	40S ribosomal protein S17 OS=Homo sapiens GN=RPS17 PE=1 SV=1|40S ribosomal protein S17 OS=Homo sapiens GN=RPS17 PE=1 SV=1|40S ribosomal protein S17 OS=Homo sapiens GN=RPS17 PE=1 SV=2	1	1	3	2	4	6.80677	-0.346245517304787	24.6132565226686	-1.52158623084994	0.183793101719905	0.999572349579279	-4.52216389777482	0.0463547677767744	0.661794900491796	0.831886839136647	MG_anti_miR_124 - MG_control	fdrtool	0.0463547677767744	0.661794900491796	FALSE	no hit	6.80677
EIF1AX	P47813	Eukaryotic translation initiation factor 1A, X-chromosomal OS=Homo sapiens GN=EIF1AX PE=1 SV=2	1	1	3	2	4	6.71331	-0.365445659142665	23.8284404507884	-1.52042252824524	0.184076523414186	0.999572349579279	-4.52234423752523	0.0465221401116884	0.662282077147206	0.831886839136647	MG_anti_miR_124 - MG_control	fdrtool	0.0465221401116884	0.662282077147206	FALSE	no hit	6.71331
KATNB1	Q9BVA0	Katanin p80 WD40 repeat-containing subunit B1 OS=Homo sapiens GN=KATNB1 PE=1 SV=1	1	1	3	2	2	5.64008	0.288301732270916	20.9736652096375	1.51971218831431	0.184249732842299	0.999572349579279	-4.5224543273611	0.04662455627205	0.662578809642523	0.831886839136647	MG_anti_miR_124 - MG_control	fdrtool	0.04662455627205	0.662578809642523	FALSE	no hit	5.64008
FBXO22	Q8NEZ5	F-box only protein 22 OS=Homo sapiens GN=FBXO22 PE=1 SV=1	1	1	3	2	3	5.98832	0.350429781637253	22.5201751700096	1.51885811485806	0.184458196188025	0.999572349579279	-4.52258670125615	0.0467479469734207	0.662934935983975	0.831886839136647	MG_anti_miR_124 - MG_control	fdrtool	0.0467479469734207	0.662934935983975	FALSE	no hit	5.98832
MAP1B	P46821	Microtubule-associated protein 1B OS=Homo sapiens GN=MAP1B PE=1 SV=2	1	1	3	2	27	6.75213	0.419680065583471	25.9686791017625	1.51738372705099	0.184818596250332	0.999572349579279	-4.52281523872432	0.0469616030974096	0.663548053390214	0.831886839136647	MG_anti_miR_124 - MG_control	fdrtool	0.0469616030974096	0.663548053390214	FALSE	no hit	6.75213
UBE2C	A0A087WVK1|O00762|O00762-3|O00762-4	Ubiquitin-conjugating enzyme E2 C OS=Homo sapiens GN=UBE2C PE=1 SV=1|Ubiquitin-conjugating enzyme E2 C OS=Homo sapiens GN=UBE2C PE=1 SV=1|Isoform 3 of Ubiquitin-conjugating enzyme E2 C OS=Homo sapiens GN=UBE2C|Isoform 4 of Ubiquitin-conjugating enzyme E2 C OS=Homo sapiens GN=UBE2C	1	1	3	2	3	6.63501	-0.33332533204587	22.4440442597892	-1.51568236248207	0.185235313236731	0.999572349579279	-4.52307899029483	0.0472091711977292	0.664252944012207	0.831886839136647	MG_anti_miR_124 - MG_control	fdrtool	0.0472091711977292	0.664252944012207	FALSE	no hit	6.63501
TRMT1L	Q7Z2T5	TRMT1-like protein OS=Homo sapiens GN=TRMT1L PE=1 SV=2	1	1	3	2	5	5.66785	0.480826383356675	22.2104396761516	1.51538611145974	0.185307965826108	0.999572349579279	-4.52312491960304	0.047252391138225	0.664375397595709	0.831886839136647	MG_anti_miR_124 - MG_control	fdrtool	0.047252391138225	0.664375397595709	FALSE	no hit	5.66785
EIF4H	Q15056	Eukaryotic translation initiation factor 4H OS=Homo sapiens GN=EIF4H PE=1 SV=5	1	1	3	2	7	6.96489	-0.387900192569344	24.056686451721	-1.51519029959229	0.185356001632347	0.999572349579279	-4.52315527787032	0.0472809763142512	0.664456288757638	0.831886839136647	MG_anti_miR_124 - MG_control	fdrtool	0.0472809763142512	0.664456288757638	FALSE	no hit	6.96489
EIF3K	K7ERF1|Q9UBQ5	Eukaryotic translation initiation factor 3 subunit K OS=Homo sapiens GN=EIF3K PE=1 SV=1|Eukaryotic translation initiation factor 3 subunit K OS=Homo sapiens GN=EIF3K PE=1 SV=1	1	1	3	2	3	6.28604	-0.286636808940674	21.4457661877307	-1.51519015104107	0.18535603807886	0.999572349579279	-4.52315530090156	0.0472809980057021	0.664456350111072	0.831886839136647	MG_anti_miR_124 - MG_control	fdrtool	0.0472809980057021	0.664456350111072	FALSE	no hit	6.28604
ASH2L	F5H8F7|Q9UBL3|Q9UBL3-3	Set1/Ash2 histone methyltransferase complex subunit ASH2 OS=Homo sapiens GN=ASH2L PE=1 SV=1|Set1/Ash2 histone methyltransferase complex subunit ASH2 OS=Homo sapiens GN=ASH2L PE=1 SV=1|Isoform 3 of Set1/Ash2 histone methyltransferase complex subunit ASH2 OS=Homo sapiens GN=ASH2L	1	1	3	2	3	5.92239	0.27839436088167	22.6752467934123	1.51500644528465	0.185401114861633	0.999572349579279	-4.52318378266276	0.0473078291279905	0.66453220649658	0.831886839136647	MG_anti_miR_124 - MG_control	fdrtool	0.0473078291279905	0.66453220649658	FALSE	no hit	5.92239
MSTO1	Q9BUK6|Q9BUK6-2|Q9BUK6-3|Q9BUK6-5|Q9BUK6-7	Protein misato homolog 1 OS=Homo sapiens GN=MSTO1 PE=1 SV=1|Isoform 2 of Protein misato homolog 1 OS=Homo sapiens GN=MSTO1|Isoform 3 of Protein misato homolog 1 OS=Homo sapiens GN=MSTO1|Isoform 5 of Protein misato homolog 1 OS=Homo sapiens GN=MSTO1|Isoform 7 of Protein misato homolog 1 OS=Homo sapiens GN=MSTO1	1	1	3	2	3	5.9419	0.28627531458293	22.049451380014	1.51494844306129	0.185415349322223	0.999572349579279	-4.52319277541435	0.0473163032950108	0.664556150203023	0.831886839136647	MG_anti_miR_124 - MG_control	fdrtool	0.0473163032950108	0.664556150203023	FALSE	no hit	5.9419
FBXO6	Q9NRD1	F-box only protein 6 OS=Homo sapiens GN=FBXO6 PE=1 SV=1	1	1	3	2	2	5.89168	-0.301805444971716	20.6926151776133	-1.51387642471847	0.185678623464941	0.999572349579279	-4.52335898965959	0.047473155927213	0.66499810256476	0.831886839136647	MG_anti_miR_124 - MG_control	fdrtool	0.047473155927213	0.66499810256476	FALSE	no hit	5.89168
DNAJB11	Q9UBS4	DnaJ homolog subfamily B member 11 OS=Homo sapiens GN=DNAJB11 PE=1 SV=1	1	1	3	2	6	6.74285	-0.51035780128294	23.0829825241309	-1.51376549570401	0.185705886560222	0.999572349579279	-4.52337618972216	0.0474894114650828	0.665043771150245	0.831886839136647	MG_anti_miR_124 - MG_control	fdrtool	0.0474894114650828	0.665043771150245	FALSE	no hit	6.74285
PPP4C	H3BTA2|P60510	Serine/threonine-protein phosphatase (Fragment) OS=Homo sapiens GN=PPP4C PE=1 SV=1|Serine/threonine-protein phosphatase 4 catalytic subunit OS=Homo sapiens GN=PPP4C PE=1 SV=1	1	1	3	2	2	6.14229	0.280124740154857	21.9259243338385	1.51360212967099	0.185746044081676	0.999572349579279	-4.52340152064361	0.0475133596447244	0.665111006058272	0.831886839136647	MG_anti_miR_124 - MG_control	fdrtool	0.0475133596447244	0.665111006058272	FALSE	no hit	6.14229
PPP1R13L	Q8WUF5	RelA-associated inhibitor OS=Homo sapiens GN=PPP1R13L PE=1 SV=4	1	1	3	2	4	5.8314	-0.350804069560546	22.0843641421682	-1.51344983794219	0.185783486846387	0.999572349579279	-4.52342513469719	0.0475356935619435	0.665173660083248	0.831886839136647	MG_anti_miR_124 - MG_control	fdrtool	0.0475356935619435	0.665173660083248	FALSE	no hit	5.8314
CBX3	Q13185	Chromobox protein homolog 3 OS=Homo sapiens GN=CBX3 PE=1 SV=4	1	1	3	2	7	7.01305	-0.312467108701576	25.1025633895772	-1.51269618739323	0.185968886847313	0.999572349579279	-4.5235419981086	0.0476463480312794	0.665483389347193	0.831886839136647	MG_anti_miR_124 - MG_control	fdrtool	0.0476463480312794	0.665483389347193	FALSE	no hit	7.01305
LASP1	Q14847	LIM and SH3 domain protein 1 OS=Homo sapiens GN=LASP1 PE=1 SV=2	1	1	3	2	11	7.11274	-0.321918628844319	24.452095249238	-1.51142500275756	0.186282001071184	0.999572349579279	-4.52373912639927	0.0478334798680045	0.66600457324177	0.831886839136647	MG_anti_miR_124 - MG_control	fdrtool	0.0478334798680045	0.66600457324177	FALSE	no hit	7.11274
CBFB	Q13951|Q13951-2	Core-binding factor subunit beta OS=Homo sapiens GN=CBFB PE=1 SV=2|Isoform 2 of Core-binding factor subunit beta OS=Homo sapiens GN=CBFB	1	1	3	2	3	6.24983	-0.352739413306438	22.7661337761204	-1.50932250371181	0.186800984454242	0.999572349579279	-4.52406520959809	0.0481443455934434	0.666863191274725	0.831886839136647	MG_anti_miR_124 - MG_control	fdrtool	0.0481443455934434	0.666863191274725	FALSE	no hit	6.24983
KIF5C	O60282	Kinesin heavy chain isoform 5C OS=Homo sapiens GN=KIF5C PE=1 SV=1	1	1	3	2	6	6.30267	0.309499571066997	23.4573309514409	1.50825220292808	0.187065707325727	0.999572349579279	-4.52423122446113	0.0483032461379522	0.667298654260567	0.831886839136647	MG_anti_miR_124 - MG_control	fdrtool	0.0483032461379522	0.667298654260567	FALSE	no hit	6.30267
ERAP2	D6RGW0|Q6P179|Q6P179-3	Endoplasmic reticulum aminopeptidase 2 (Fragment) OS=Homo sapiens GN=ERAP2 PE=1 SV=1|Endoplasmic reticulum aminopeptidase 2 OS=Homo sapiens GN=ERAP2 PE=1 SV=2|Isoform 3 of Endoplasmic reticulum aminopeptidase 2 OS=Homo sapiens GN=ERAP2	1	1	3	2	3	5.56845	-0.304483104056988	21.7421950974915	-1.50755834839575	0.187237512615482	0.999572349579279	-4.52433885517194	0.0484064933620947	0.667580371044665	0.831886839136647	MG_anti_miR_124 - MG_control	fdrtool	0.0484064933620947	0.667580371044665	FALSE	no hit	5.56845
IDH2	P48735	Isocitrate dehydrogenase [NADP], mitochondrial OS=Homo sapiens GN=IDH2 PE=1 SV=2	1	1	3	2	6	6.57186	0.298204837470124	23.6280457049343	1.50646043486548	0.187509673798222	0.999572349579279	-4.52450917403165	0.0485702442032472	0.668025203541948	0.831886839136647	MG_anti_miR_124 - MG_control	fdrtool	0.0485702442032472	0.668025203541948	FALSE	no hit	6.57186
ASAP1	A0A0A0MRE5|H0YBF7|Q9ULH1|Q9ULH1-2	Arf-GAP with SH3 domain, ANK repeat and PH domain-containing protein 1 OS=Homo sapiens GN=ASAP1 PE=1 SV=1|Arf-GAP with SH3 domain, ANK repeat and PH domain-containing protein 1 (Fragment) OS=Homo sapiens GN=ASAP1 PE=1 SV=1|Arf-GAP with SH3 domain, ANK repeat and PH domain-containing protein 1 OS=Homo sapiens GN=ASAP1 PE=1 SV=4|Isoform 1 of Arf-GAP with SH3 domain, ANK repeat and PH domain-contain…	1	1	3	2	4	5.59481	0.272743194229079	22.3219268152645	1.50502222988954	0.187866759208158	0.999572349579279	-4.52473230146479	0.0487854521439093	0.668606170415051	0.831886839136647	MG_anti_miR_124 - MG_control	fdrtool	0.0487854521439093	0.668606170415051	FALSE	no hit	5.59481
RABL6	H0Y4Z8|Q3YEC7|Q3YEC7-2	Chromosome 9 open reading frame 86, isoform CRA_b OS=Homo sapiens GN=RABL6 PE=1 SV=2|Rab-like protein 6 OS=Homo sapiens GN=RABL6 PE=1 SV=2|Isoform 2 of Rab-like protein 6 OS=Homo sapiens GN=RABL6	1	1	3	2	3	5.98194	0.277773522212012	21.3229344968278	1.50358979430149	0.188223055108559	0.999572349579279	-4.52495455530682	0.0490005919415137	0.669182850227316	0.831886839136647	MG_anti_miR_124 - MG_control	fdrtool	0.0490005919415137	0.669182850227316	FALSE	no hit	5.98194
MAB21L1	Q13394	Protein mab-21-like 1 OS=Homo sapiens GN=MAB21L1 PE=1 SV=1	1	1	3	2	2	5.73764	0.399158185514363	20.7259776097067	1.50329117111583	0.188297413856218	0.999572349579279	-4.525000891757	0.0490455428021177	0.669302826418725	0.831886839136647	MG_anti_miR_124 - MG_control	fdrtool	0.0490455428021177	0.669302826418725	FALSE	no hit	5.73764
NT5E	P21589|P21589-2	5'-nucleotidase OS=Homo sapiens GN=NT5E PE=1 SV=1|Isoform 2 of 5'-nucleotidase OS=Homo sapiens GN=NT5E	1	1	3	2	2	5.30642	-0.369339358551365	20.4189922334821	-1.50307259051705	0.188351859283806	0.999572349579279	-4.52503480882376	0.0490784670229152	0.669390590680561	0.831886839136647	MG_anti_miR_124 - MG_control	fdrtool	0.0490784670229152	0.669390590680561	FALSE	no hit	5.30642
ORC3	Q9UBD5|Q9UBD5-2	Origin recognition complex subunit 3 OS=Homo sapiens GN=ORC3 PE=1 SV=1|Isoform 2 of Origin recognition complex subunit 3 OS=Homo sapiens GN=ORC3	1	1	3	2	3	5.78797	0.353745348476053	21.6306028170339	1.50219274574328	0.188571167977154	0.999572349579279	-4.52517133894001	0.0492111833936466	0.669743406638659	0.831886839136647	MG_anti_miR_124 - MG_control	fdrtool	0.0492111833936466	0.669743406638659	FALSE	no hit	5.78797
GLMN	Q92990	Glomulin OS=Homo sapiens GN=GLMN PE=1 SV=2	1	1	3	2	4	5.68796	0.487429241013281	22.5260512790266	1.50015519760156	0.189079976336481	0.999572349579279	-4.52548754603551	0.0495196850995721	0.670557643804874	0.831886839136647	MG_anti_miR_124 - MG_control	fdrtool	0.0495196850995721	0.670557643804874	FALSE	no hit	5.68796
C11ORF58|SMAP	E9PM92|E9PRZ9|O00193	Small acidic protein OS=Homo sapiens GN=C11orf58 PE=1 SV=2|Small acidic protein (Fragment) OS=Homo sapiens GN=C11orf58 PE=1 SV=1|Small acidic protein OS=Homo sapiens GN=SMAP PE=1 SV=1	1	1	3	2	2	6.49535	-0.311476550836598	24.0797006051181	-1.49940538807593	0.189267543981502	0.999572349579279	-4.52560391942504	0.0496336200856673	0.670856291634392	0.831886839136647	MG_anti_miR_124 - MG_control	fdrtool	0.0496336200856673	0.670856291634392	FALSE	no hit	6.49535
COL1A1	P02452	Collagen alpha-1(I) chain OS=Homo sapiens GN=COL1A1 PE=1 SV=5	1	1	3	2	12	6.76916	-0.433938266995817	24.3374645686393	-1.49712041130063	0.189840230224036	0.999572349579279	-4.52595859088432	0.0499821834012055	0.671763123201135	0.831886839136647	MG_anti_miR_124 - MG_control	fdrtool	0.0499821834012055	0.671763123201135	FALSE	no hit	6.76916
ACSF2	E9PF16|Q96CM8|Q96CM8-2|Q96CM8-3	Acyl-CoA synthetase family member 2, mitochondrial OS=Homo sapiens GN=ACSF2 PE=1 SV=1|Acyl-CoA synthetase family member 2, mitochondrial OS=Homo sapiens GN=ACSF2 PE=1 SV=2|Isoform 2 of Acyl-CoA synthetase family member 2, mitochondrial OS=Homo sapiens GN=ACSF2|Isoform 3 of Acyl-CoA synthetase family member 2, mitochondrial OS=Homo sapiens GN=ACSF2	1	1	3	2	3	5.71314	0.327764496991982	21.8725351405411	1.49694892481364	0.189883276403432	0.999572349579279	-4.52598521086562	0.0500084255090214	0.67183098212507	0.831886839136647	MG_anti_miR_124 - MG_control	fdrtool	0.0500084255090214	0.67183098212507	FALSE	no hit	5.71314
EPB41	P11171	Protein 4.1 OS=Homo sapiens GN=EPB41 PE=1 SV=4	1	1	3	2	3	5.85013	0.300907069794174	22.0567305718243	1.49571885153373	0.190192318626705	0.999572349579279	-4.52617616436863	0.0501969990425328	0.672316924023567	0.831886839136647	MG_anti_miR_124 - MG_control	fdrtool	0.0501969990425328	0.672316924023567	FALSE	no hit	5.85013
PRRC2C	E7EPN9|Q9Y520|Q9Y520-4|Q9Y520-5|Q9Y520-6|Q9Y520-7	Protein PRRC2C OS=Homo sapiens GN=PRRC2C PE=1 SV=1|Protein PRRC2C OS=Homo sapiens GN=PRRC2C PE=1 SV=4|Isoform 4 of Protein PRRC2C OS=Homo sapiens GN=PRRC2C|Isoform 5 of Protein PRRC2C OS=Homo sapiens GN=PRRC2C|Isoform 6 of Protein PRRC2C OS=Homo sapiens GN=PRRC2C|Isoform 7 of Protein PRRC2C OS=Homo sapiens GN=PRRC2C	1	1	3	2	14	6.29148	0.360889381004483	24.1549219489314	1.4952382528113	0.190313193402536	0.999572349579279	-4.52625077522952	0.0502708378674952	0.672506398988202	0.831886839136647	MG_anti_miR_124 - MG_control	fdrtool	0.0502708378674952	0.672506398988202	FALSE	no hit	6.29148
FIBP	E9PSD3|O43427|O43427-2	Acidic fibroblast growth factor intracellular-binding protein OS=Homo sapiens GN=FIBP PE=1 SV=1|Acidic fibroblast growth factor intracellular-binding protein OS=Homo sapiens GN=FIBP PE=1 SV=3|Isoform Short of Acidic fibroblast growth factor intracellular-binding protein OS=Homo sapiens GN=FIBP	1	1	3	2	2	5.73895	-0.273508617414056	21.3630444659672	-1.49427872128933	0.190554742138417	0.999572349579279	-4.52639974484234	0.0504185318945365	0.672884043984607	0.831886839136647	MG_anti_miR_124 - MG_control	fdrtool	0.0504185318945365	0.672884043984607	FALSE	no hit	5.73895
RPL17	A0A087WXM6|A0A0A6YYL6|J3KRX5|J3QQT2|P18621|P18621-3	60S ribosomal protein L17 (Fragment) OS=Homo sapiens GN=RPL17 PE=3 SV=1|Protein RPL17-C18orf32 OS=Homo sapiens GN=RPL17-C18orf32 PE=3 SV=1|60S ribosomal protein L17 (Fragment) OS=Homo sapiens GN=RPL17 PE=3 SV=1|60S ribosomal protein L17 (Fragment) OS=Homo sapiens GN=RPL17 PE=3 SV=1|60S ribosomal protein L17 OS=Homo sapiens GN=RPL17 PE=1 SV=3|Isoform 3 of 60S ribosomal protein L17 OS=Homo sapiens …	1	1	3	2	6	7.04314	-0.303704059040435	24.2313673356915	-1.49381138194111	0.190672493680064	0.999572349579279	-4.52647230354145	0.0504905977710211	0.673067663311846	0.831886839136647	MG_anti_miR_124 - MG_control	fdrtool	0.0504905977710211	0.673067663311846	FALSE	no hit	7.04314
PHF14	A0A0U1RRH6|O94880	PHD finger protein 14 OS=Homo sapiens GN=PHF14 PE=1 SV=1|PHD finger protein 14 OS=Homo sapiens GN=PHF14 PE=1 SV=2	1	1	3	2	3	5.71113	-0.328547658156587	22.5210520815475	-1.49377120435821	0.190682620108709	0.999572349579279	-4.52647854157289	0.0504967973661377	0.673083439681819	0.831886839136647	MG_anti_miR_124 - MG_control	fdrtool	0.0504967973661377	0.673083439681819	FALSE	no hit	5.71113
KIAA1143	Q96AT1	Uncharacterized protein KIAA1143 OS=Homo sapiens GN=KIAA1143 PE=1 SV=2	1	1	3	2	2	5.80251	-0.827752251740993	20.491382835106	-1.48812983805813	0.192109556246352	0.999572349579279	-4.52735457444561	0.0513736420510005	0.675283649478587	0.831886839136647	MG_anti_miR_124 - MG_control	fdrtool	0.0513736420510005	0.675283649478587	FALSE	no hit	5.80251
ITIH2	P19823|Q5T985	Inter-alpha-trypsin inhibitor heavy chain H2 OS=Homo sapiens GN=ITIH2 PE=1 SV=2|Inter-alpha-trypsin inhibitor heavy chain H2 OS=Homo sapiens GN=ITIH2 PE=1 SV=1	1	1	3	2	5	7.54454	-0.333126033598734	25.0251422191669	-1.48665098583616	0.192485291014521	0.999572349579279	-4.52758426813669	0.0516055989754729	0.675855523984513	0.831886839136647	MG_anti_miR_124 - MG_control	fdrtool	0.0516055989754729	0.675855523984513	FALSE	no hit	7.54454
MAP1A	E9PGC8|P78559|P78559-2	Microtubule-associated protein 1A OS=Homo sapiens GN=MAP1A PE=1 SV=1|Microtubule-associated protein 1A OS=Homo sapiens GN=MAP1A PE=1 SV=6|Isoform 2 of Microtubule-associated protein 1A OS=Homo sapiens GN=MAP1A	1	1	3	2	3	5.59664	0.367295725566805	21.3231769811073	1.48561702936491	0.192748403809088	0.999572349579279	-4.5277448722509	0.0517682943975062	0.676254153027456	0.831886839136647	MG_anti_miR_124 - MG_control	fdrtool	0.0517682943975062	0.676254153027456	FALSE	no hit	5.59664
IPO11	F8WDV0|Q9UI26|Q9UI26-2	Importin-11 OS=Homo sapiens GN=IPO11 PE=1 SV=1|Importin-11 OS=Homo sapiens GN=IPO11 PE=1 SV=1|Isoform 2 of Importin-11 OS=Homo sapiens GN=IPO11	1	1	3	2	3	6.50274	0.295672620539492	23.9310783191846	1.48538999107435	0.19280622426592	0.999572349579279	-4.52778013924669	0.0518040768003059	0.676341552375129	0.831886839136647	MG_anti_miR_124 - MG_control	fdrtool	0.0518040768003059	0.676341552375129	FALSE	no hit	6.50274
RPS29	A0A087WTT6|P62273	40S ribosomal protein S29 OS=Homo sapiens GN=RPS29 PE=1 SV=1|40S ribosomal protein S29 OS=Homo sapiens GN=RPS29 PE=1 SV=2	1	1	3	2	2	6.58896	-0.286674935182404	22.5199501452757	-1.48433055143312	0.193076251915625	0.999572349579279	-4.52794471304008	0.0519713236302901	0.676748758392508	0.831886839136647	MG_anti_miR_124 - MG_control	fdrtool	0.0519713236302901	0.676748758392508	FALSE	no hit	6.58896
HINT2	Q9BX68	Histidine triad nucleotide-binding protein 2, mitochondrial OS=Homo sapiens GN=HINT2 PE=1 SV=1	1	1	3	2	3	6.17141	-0.272748212718472	22.0428513987448	-1.48313132284953	0.193382340831881	0.999572349579279	-4.52813101296187	0.0521611827957005	0.677208443741133	0.831886839136647	MG_anti_miR_124 - MG_control	fdrtool	0.0521611827957005	0.677208443741133	FALSE	no hit	6.17141
NARS	K7EIU7|K7EJ19|O43776|O43776-2	Asparagine--tRNA ligase, cytoplasmic (Fragment) OS=Homo sapiens GN=NARS PE=1 SV=1|Asparagine--tRNA ligase, cytoplasmic OS=Homo sapiens GN=NARS PE=1 SV=1|Asparagine--tRNA ligase, cytoplasmic OS=Homo sapiens GN=NARS PE=1 SV=1|Isoform 2 of Asparagine--tRNA ligase, cytoplasmic OS=Homo sapiens GN=NARS	1	1	3	2	4	6.77566	0.321600638952894	23.120685017547	1.48268644126942	0.193496008397078	0.999572349579279	-4.52820012823174	0.052231762798695	0.677378637601797	0.831886839136647	MG_anti_miR_124 - MG_control	fdrtool	0.052231762798695	0.677378637601797	FALSE	no hit	6.77566
NUP35	Q8NFH5|Q8NFH5-2	Nucleoporin NUP53 OS=Homo sapiens GN=NUP35 PE=1 SV=1|Isoform 2 of Nucleoporin NUP53 OS=Homo sapiens GN=NUP35	1	1	3	2	3	5.98235	-0.42186105494315	21.4005152359454	-1.47859123558625	0.19454531092122	0.999572349579279	-4.52883641979216	0.052885222002591	0.678936757066494	0.831886839136647	MG_anti_miR_124 - MG_control	fdrtool	0.052885222002591	0.678936757066494	FALSE	no hit	5.98235
MRPL9	Q5SZR1|Q9BYD2	39S ribosomal protein L9, mitochondrial OS=Homo sapiens GN=MRPL9 PE=1 SV=1|39S ribosomal protein L9, mitochondrial OS=Homo sapiens GN=MRPL9 PE=1 SV=2	1	1	3	2	3	6.24128	-0.316756178209289	22.0912639880897	-1.47738677377069	0.194854949732524	0.999572349579279	-4.52902358768237	0.0530787093965313	0.679392099656819	0.831886839136647	MG_anti_miR_124 - MG_control	fdrtool	0.0530787093965313	0.679392099656819	FALSE	no hit	6.24128
ACAA2	A0A0B4J2A4|P42765	3-ketoacyl-CoA thiolase, mitochondrial OS=Homo sapiens GN=ACAA2 PE=1 SV=1|3-ketoacyl-CoA thiolase, mitochondrial OS=Homo sapiens GN=ACAA2 PE=1 SV=2	1	1	3	2	3	6.24771	0.273109053641004	21.9684311818091	1.47725462074973	0.194888951527276	0.999572349579279	-4.52904412433413	0.0530999747093444	0.679441978967855	0.831886839136647	MG_anti_miR_124 - MG_control	fdrtool	0.0530999747093444	0.679441978967855	FALSE	no hit	6.24771
ARPC5	O15511	Actin-related protein 2/3 complex subunit 5 OS=Homo sapiens GN=ARPC5 PE=1 SV=3	1	1	3	2	4	6.05651	-0.329544345643768	23.2207714307811	-1.47646443251101	0.195092377017691	0.999572349579279	-4.52916692276875	0.0532272758820138	0.679739891968023	0.831886839136647	MG_anti_miR_124 - MG_control	fdrtool	0.0532272758820138	0.679739891968023	FALSE	no hit	6.05651
TAGLN2	P37802|P37802-2	Transgelin-2 OS=Homo sapiens GN=TAGLN2 PE=1 SV=3|Isoform 2 of Transgelin-2 OS=Homo sapiens GN=TAGLN2	1	1	3	2	6	7.54555	-0.350685120352683	24.5196388405085	-1.47477255760153	0.195528607331362	0.999572349579279	-4.52942986259383	0.0535006983228801	0.680375841392599	0.831886839136647	MG_anti_miR_124 - MG_control	fdrtool	0.0535006983228801	0.680375841392599	FALSE	no hit	7.54555
CELF1	G5EA30|Q92879|Q92879-2|Q92879-3	CUG triplet repeat, RNA binding protein 1, isoform CRA_c OS=Homo sapiens GN=CELF1 PE=1 SV=1|CUGBP Elav-like family member 1 OS=Homo sapiens GN=CELF1 PE=1 SV=2|Isoform 2 of CUGBP Elav-like family member 1 OS=Homo sapiens GN=CELF1|Isoform 3 of CUGBP Elav-like family member 1 OS=Homo sapiens GN=CELF1	1	1	3	2	3	6.70525	0.32562360767821	24.0149513704606	1.47472549446912	0.195540755184487	0.999572349579279	-4.52943717713083	0.0535083208914942	0.680393494455818	0.831886839136647	MG_anti_miR_124 - MG_control	fdrtool	0.0535083208914942	0.680393494455818	FALSE	no hit	6.70525
ECHS1	P30084	Enoyl-CoA hydratase, mitochondrial OS=Homo sapiens GN=ECHS1 PE=1 SV=4	1	1	3	2	4	6.52909	-0.26755864095335	23.2917317737954	-1.47340161456597	0.195882765109536	0.999572349579279	-4.52964294070664	0.0537231146399826	0.680889248460283	0.831886839136647	MG_anti_miR_124 - MG_control	fdrtool	0.0537231146399826	0.680889248460283	FALSE	no hit	6.52909
PARVA	Q9NVD7	Alpha-parvin OS=Homo sapiens GN=PARVA PE=1 SV=1	1	1	3	2	5	6.14149	-0.325640436189236	23.5992094207175	-1.47011540993857	0.196734164259448	0.999572349579279	-4.53015375162716	0.0542593999543233	0.682112971086382	0.831886839136647	MG_anti_miR_124 - MG_control	fdrtool	0.0542593999543233	0.682112971086382	FALSE	no hit	6.14149
TGOLN2	F8W8W7|J3KQ45|O43493|O43493-2|O43493-3|O43493-5	Trans-Golgi network integral membrane protein 2 OS=Homo sapiens GN=TGOLN2 PE=1 SV=2|Trans-Golgi network integral membrane protein 2 OS=Homo sapiens GN=TGOLN2 PE=1 SV=1|Trans-Golgi network integral membrane protein 2 OS=Homo sapiens GN=TGOLN2 PE=1 SV=2|Isoform TGN46 of Trans-Golgi network integral membrane protein 2 OS=Homo sapiens GN=TGOLN2|Isoform TGN48 of Trans-Golgi network integral membrane p…	1	1	3	2	7	5.97325	-0.611903142008085	23.2014507751988	-1.46980764826852	0.196814078739859	0.999572349579279	-4.53020159423166	0.0543098524425938	0.682227076095832	0.831886839136647	MG_anti_miR_124 - MG_control	fdrtool	0.0543098524425938	0.682227076095832	FALSE	no hit	5.97325
LRBA	P50851|P50851-2	Lipopolysaccharide-responsive and beige-like anchor protein OS=Homo sapiens GN=LRBA PE=1 SV=4|Isoform 2 of Lipopolysaccharide-responsive and beige-like anchor protein OS=Homo sapiens GN=LRBA	1	1	3	2	6	5.60727	0.326676106333331	22.6579242982552	1.46960773027878	0.196866006569097	0.999572349579279	-4.53023267251112	0.0543426466913992	0.682301151461628	0.831886839136647	MG_anti_miR_124 - MG_control	fdrtool	0.0543426466913992	0.682301151461628	FALSE	no hit	5.60727
CRMP1	E9PD68|Q14194|Q14194-2	Dihydropyrimidinase-related protein 1 OS=Homo sapiens GN=CRMP1 PE=1 SV=1|Dihydropyrimidinase-related protein 1 OS=Homo sapiens GN=CRMP1 PE=1 SV=1|Isoform LCRMP-1 of Dihydropyrimidinase-related protein 1 OS=Homo sapiens GN=CRMP1	1	1	3	2	5	6.89109	0.294929800235501	23.6391221914744	1.46909383639916	0.196999547633221	0.999572349579279	-4.5303125611937	0.0544270209027147	0.682491398600354	0.831886839136647	MG_anti_miR_124 - MG_control	fdrtool	0.0544270209027147	0.682491398600354	FALSE	no hit	6.89109
SH3BGRL	O75368	SH3 domain-binding glutamic acid-rich-like protein OS=Homo sapiens GN=SH3BGRL PE=1 SV=1	1	1	3	2	6	6.57489	-0.494668716679545	24.0702380385591	-1.46806308981322	0.197267656436889	0.999572349579279	-4.53047280384843	0.0545965845843819	0.682872271375422	0.917973871280657	MG_anti_miR_124 - MG_control	fdrtool	0.0545965845843819	0.682872271375422	FALSE	no hit	6.57489
MYL6	F8W1R7|G3V1V0|P60660|P60660-2	Myosin light polypeptide 6 OS=Homo sapiens GN=MYL6 PE=1 SV=1|Myosin light polypeptide 6 OS=Homo sapiens GN=MYL6 PE=1 SV=1|Myosin light polypeptide 6 OS=Homo sapiens GN=MYL6 PE=1 SV=2|Isoform Smooth muscle of Myosin light polypeptide 6 OS=Homo sapiens GN=MYL6	1	1	3	2	7	6.96438	-0.310359110032685	23.3321358285704	-1.46094022844812	0.199129822359163	0.999572349579279	-4.53158032808933	0.0557804176133065	0.686604261194939	0.917973871280657	MG_anti_miR_124 - MG_control	fdrtool	0.0557804176133065	0.686604261194939	FALSE	no hit	6.96438
COA3	K7EPV0|Q9Y2R0	Cytochrome c oxidase assembly factor 3 homolog, mitochondrial OS=Homo sapiens GN=COA3 PE=1 SV=1|Cytochrome c oxidase assembly factor 3 homolog, mitochondrial OS=Homo sapiens GN=COA3 PE=1 SV=1	1	1	3	2	2	5.9857	-0.687753831779801	20.5664920941188	-1.46047908305504	0.199250951321103	0.999572349579279	-4.5316520415663	0.0558577922289338	0.686844061030261	0.917973871280657	MG_anti_miR_124 - MG_control	fdrtool	0.0558577922289338	0.686844061030261	FALSE	no hit	5.9857
AAMDC	E9PNP3|Q9H7C9	Mth938 domain-containing protein OS=Homo sapiens GN=AAMDC PE=1 SV=1|Mth938 domain-containing protein OS=Homo sapiens GN=AAMDC PE=1 SV=1	1	1	3	2	3	5.73593	-0.337742308943692	21.5638762163896	-1.46005026652955	0.199363650753441	0.999572349579279	-4.53171872862861	0.0559298226494622	0.687066851775932	0.917973871280657	MG_anti_miR_124 - MG_control	fdrtool	0.0559298226494622	0.687066851775932	FALSE	no hit	5.73593
ALYREF	E9PB61|Q86V81	THO complex subunit 4 OS=Homo sapiens GN=ALYREF PE=1 SV=1|THO complex subunit 4 OS=Homo sapiens GN=ALYREF PE=1 SV=3	1	1	3	2	5	6.90261	-0.416462307831171	23.0649171465984	-1.45836551901398	0.199807009382874	0.999572349579279	-4.53198074090683	0.0562135674307989	0.687940314370784	0.917973871280657	MG_anti_miR_124 - MG_control	fdrtool	0.0562135674307989	0.687940314370784	FALSE	no hit	6.90261
SREK1	Q8WXA9|Q8WXA9-2	Splicing regulatory glutamine/lysine-rich protein 1 OS=Homo sapiens GN=SREK1 PE=1 SV=1|Isoform 2 of Splicing regulatory glutamine/lysine-rich protein 1 OS=Homo sapiens GN=SREK1	1	1	3	2	2	6.25353	0.381711635127285	21.3966093121459	1.4564823763543	0.200303676603277	0.999572349579279	-4.5322736262127	0.0565321434350456	0.688913157829615	0.917973871280657	MG_anti_miR_124 - MG_control	fdrtool	0.0565321434350456	0.688913157829615	FALSE	no hit	6.25353
VPS11	A0A087WXL6|B7Z879|Q9H270	Vacuolar protein sorting 11 (Yeast), isoform CRA_a OS=Homo sapiens GN=VPS11 PE=1 SV=1|Vacuolar protein sorting-associated protein 11 homolog OS=Homo sapiens GN=VPS11 PE=1 SV=1|Vacuolar protein sorting-associated protein 11 homolog OS=Homo sapiens GN=VPS11 PE=1 SV=1	1	1	3	2	3	5.70012	0.280968337284548	21.7685463581361	1.45568635389278	0.200513971877243	0.999572349579279	-4.53239743736645	0.0566672597123019	0.689323285147193	0.917973871280657	MG_anti_miR_124 - MG_control	fdrtool	0.0566672597123019	0.689323285147193	FALSE	no hit	5.70012
HADH	A0A0A0MSE2|E9PF18|Q16836|Q16836-2|Q16836-3	Hydroxyacyl-coenzyme A dehydrogenase, mitochondrial OS=Homo sapiens GN=HADH PE=1 SV=1|Hydroxyacyl-coenzyme A dehydrogenase, mitochondrial OS=Homo sapiens GN=HADH PE=1 SV=1|Hydroxyacyl-coenzyme A dehydrogenase, mitochondrial OS=Homo sapiens GN=HADH PE=1 SV=3|Isoform 2 of Hydroxyacyl-coenzyme A dehydrogenase, mitochondrial OS=Homo sapiens GN=HADH|Isoform 3 of Hydroxyacyl-coenzyme A dehydrogenase, m…	1	1	3	2	3	6.23643	-0.365728950092198	23.0022715997244	-1.45500309102572	0.200694643737046	0.999572349579279	-4.53250371285345	0.0567834505031564	0.689674794011449	0.917973871280657	MG_anti_miR_124 - MG_control	fdrtool	0.0567834505031564	0.689674794011449	FALSE	no hit	6.23643
TTC1	Q99614	Tetratricopeptide repeat protein 1 OS=Homo sapiens GN=TTC1 PE=1 SV=1	1	1	3	2	4	6.08525	-0.272423248668701	22.1522651814019	-1.45072729182288	0.201828754985531	0.999572349579279	-4.53316882894301	0.0575150724838669	0.691863560178924	0.917973871280657	MG_anti_miR_124 - MG_control	fdrtool	0.0575150724838669	0.691863560178924	FALSE	no hit	6.08525
FAM120B	A0A0D9SEJ5|F5GY05|Q96EK7|Q96EK7-2	Constitutive coactivator of peroxisome proliferator-activated receptor gamma OS=Homo sapiens GN=FAM120B PE=1 SV=1|Constitutive coactivator of peroxisome proliferator-activated receptor gamma OS=Homo sapiens GN=FAM120B PE=1 SV=1|Constitutive coactivator of peroxisome proliferator-activated receptor gamma OS=Homo sapiens GN=FAM120B PE=1 SV=1|Isoform 2 of Constitutive coactivator of peroxisome proli…	1	1	3	2	2	5.41032	0.293529561377323	20.1701653381094	1.4488624136843	0.202325279342093	0.999572349579279	-4.53345894491081	0.0578366132293364	0.692812281773891	0.917973871280657	MG_anti_miR_124 - MG_control	fdrtool	0.0578366132293364	0.692812281773891	FALSE	no hit	5.41032
RBM45	Q8IUH3|Q8IUH3-2|Q8IUH3-3	RNA-binding protein 45 OS=Homo sapiens GN=RBM45 PE=1 SV=1|Isoform 2 of RNA-binding protein 45 OS=Homo sapiens GN=RBM45|Isoform 3 of RNA-binding protein 45 OS=Homo sapiens GN=RBM45	1	1	3	2	2	5.53193	0.316119961868235	20.9308751000728	1.44707875184131	0.202801253598282	0.999572349579279	-4.5337364408181	0.0581455472556132	0.693716337478007	0.917973871280657	MG_anti_miR_124 - MG_control	fdrtool	0.0581455472556132	0.693716337478007	FALSE	no hit	5.53193
ARL8A	Q96BM9	ADP-ribosylation factor-like protein 8A OS=Homo sapiens GN=ARL8A PE=1 SV=1	1	1	3	2	3	5.41431	0.533428892232656	20.6348219187486	1.44696938170523	0.202830473471161	0.999572349579279	-4.5337534566944	0.0581645349255417	0.693771665697504	0.917973871280657	MG_anti_miR_124 - MG_control	fdrtool	0.0581645349255417	0.693771665697504	FALSE	no hit	5.41431
LOC102723897|WASH3P|WASH2P	A0A096LP26|A0A096LP75|C4AMC7|Q6VEQ5	Protein LOC102723897 OS=Homo sapiens GN=LOC102723897 PE=4 SV=1|Protein LOC102723897 OS=Homo sapiens GN=LOC102723897 PE=4 SV=1|Putative WAS protein family homolog 3 OS=Homo sapiens GN=WASH3P PE=1 SV=2|WAS protein family homolog 2 OS=Homo sapiens GN=WASH2P PE=2 SV=2	1	1	3	2	2	5.85634	-0.37201098076789	20.720909468807	-1.44644097479076	0.202971701018434	0.999572349579279	-4.53383566730161	0.0582563438531216	0.694038803286809	0.917973871280657	MG_anti_miR_124 - MG_control	fdrtool	0.0582563438531216	0.694038803286809	FALSE	no hit	5.85634
TRIM24	A0A087X1V3|O15164|O15164-2	Transcription intermediary factor 1-alpha OS=Homo sapiens GN=TRIM24 PE=1 SV=1|Transcription intermediary factor 1-alpha OS=Homo sapiens GN=TRIM24 PE=1 SV=3|Isoform Short of Transcription intermediary factor 1-alpha OS=Homo sapiens GN=TRIM24	1	1	3	2	2	5.74046	0.362017385220121	21.319318217477	1.44336689454315	0.203795144636233	0.999572349579279	-4.53431396172582	0.0587928455293398	0.695587227632174	0.917973871280657	MG_anti_miR_124 - MG_control	fdrtool	0.0587928455293398	0.695587227632174	FALSE	no hit	5.74046
ACAD8	Q9UKU7|Q9UKU7-2|Q9UKU7-3	Isobutyryl-CoA dehydrogenase, mitochondrial OS=Homo sapiens GN=ACAD8 PE=1 SV=1|Isoform 2 of Isobutyryl-CoA dehydrogenase, mitochondrial OS=Homo sapiens GN=ACAD8|Isoform 3 of Isobutyryl-CoA dehydrogenase, mitochondrial OS=Homo sapiens GN=ACAD8	1	1	3	2	3	5.63085	0.265996871869561	21.9391644675714	1.44315205346555	0.203852810481131	0.999572349579279	-4.53434739013698	0.0588304933915782	0.695695081355725	0.917973871280657	MG_anti_miR_124 - MG_control	fdrtool	0.0588304933915782	0.695695081355725	FALSE	no hit	5.63085
KIF20B	Q96Q89|Q96Q89-2|Q96Q89-3|Q96Q89-4	Kinesin-like protein KIF20B OS=Homo sapiens GN=KIF20B PE=1 SV=3|Isoform 2 of Kinesin-like protein KIF20B OS=Homo sapiens GN=KIF20B|Isoform 3 of Kinesin-like protein KIF20B OS=Homo sapiens GN=KIF20B|Isoform 4 of Kinesin-like protein KIF20B OS=Homo sapiens GN=KIF20B	1	1	3	2	4	5.70691	0.27277583297634	21.9815783076289	1.44237568191661	0.204061325311874	0.999572349579279	-4.53446819191583	0.0589667084304473	0.696084438189465	0.917973871280657	MG_anti_miR_124 - MG_control	fdrtool	0.0589667084304473	0.696084438189465	FALSE	no hit	5.70691
DDX3Y	O15523	ATP-dependent RNA helicase DDX3Y OS=Homo sapiens GN=DDX3Y PE=1 SV=2	1	1	3	2	3	5.85985	-0.336550886107791	22.0086600552132	-1.44225785829104	0.204092987405438	0.999572349579279	-4.53448652522379	0.0589874035490188	0.696143473750596	0.917973871280657	MG_anti_miR_124 - MG_control	fdrtool	0.0589874035490188	0.696143473750596	FALSE	no hit	5.85985
KPNA2	P52292	Importin subunit alpha-1 OS=Homo sapiens GN=KPNA2 PE=1 SV=1	1	1	3	2	7	6.5839	-0.284497220071696	23.8259873135898	-1.44128483414236	0.20435463908187	0.999572349579279	-4.53463792935964	0.059158540880996	0.696630464266608	0.917973871280657	MG_anti_miR_124 - MG_control	fdrtool	0.059158540880996	0.696630464266608	FALSE	no hit	6.5839
DNAJB12	J3KPS0|Q9NXW2|Q9NXW2-2	DnaJ (Hsp40) homolog, subfamily B, member 12, isoform CRA_c OS=Homo sapiens GN=DNAJB12 PE=1 SV=1|DnaJ homolog subfamily B member 12 OS=Homo sapiens GN=DNAJB12 PE=1 SV=4|Isoform 2 of DnaJ homolog subfamily B member 12 OS=Homo sapiens GN=DNAJB12	1	1	3	2	5	5.9472	-0.292301311320653	22.079511116986	-1.44071393503221	0.204508303513642	0.999572349579279	-4.53472676380095	0.0592591433868221	0.696915743379327	0.917973871280657	MG_anti_miR_124 - MG_control	fdrtool	0.0592591433868221	0.696915743379327	FALSE	no hit	5.9472
NMI	Q13287	N-myc-interactor OS=Homo sapiens GN=NMI PE=1 SV=2	1	1	3	2	6	5.78968	-0.321722718269847	22.33042334105	-1.43996773777285	0.204709314976718	0.999572349579279	-4.53484287717143	0.0593908505501279	0.697288116464349	0.917973871280657	MG_anti_miR_124 - MG_control	fdrtool	0.0593908505501279	0.697288116464349	FALSE	no hit	5.78968
MARCKS	A0A087WZH7|P29966	Myristoylated alanine-rich C-kinase substrate OS=Homo sapiens GN=MARCKS PE=1 SV=1|Myristoylated alanine-rich C-kinase substrate OS=Homo sapiens GN=MARCKS PE=1 SV=4	1	1	3	2	5	6.44358	-0.282954728352017	22.3506728367312	-1.43893642098693	0.204987437269442	0.999572349579279	-4.53500336027739	0.0595732823559243	0.697801834857348	0.917973871280657	MG_anti_miR_124 - MG_control	fdrtool	0.0595732823559243	0.697801834857348	FALSE	no hit	6.44358
RTN4	F8W914|Q9NQC3|Q9NQC3-2|Q9NQC3-5	Reticulon OS=Homo sapiens GN=RTN4 PE=1 SV=1|Reticulon-4 OS=Homo sapiens GN=RTN4 PE=1 SV=2|Isoform 2 of Reticulon-4 OS=Homo sapiens GN=RTN4|Isoform 5 of Reticulon-4 OS=Homo sapiens GN=RTN4	1	1	3	2	3	6.34505	0.540810127973483	23.1143693163495	1.43783604022368	0.205284575144753	0.999572349579279	-4.53517459438691	0.0597684434345733	0.698348756951671	0.999999999999999	MG_anti_miR_124 - MG_control	fdrtool	0.0597684434345733	0.698348756951671	FALSE	no hit	6.34505
RNF31	H0YM13|Q96EP0	E3 ubiquitin-protein ligase RNF31 (Fragment) OS=Homo sapiens GN=RNF31 PE=1 SV=1|E3 ubiquitin-protein ligase RNF31 OS=Homo sapiens GN=RNF31 PE=1 SV=1	1	1	3	2	2	5.54586	0.308816158610799	20.8519445012509	1.43718991329091	0.205459238091888	0.999572349579279	-4.5352751423134	0.0598832859779188	0.698752984561606	0.999999999999999	MG_anti_miR_124 - MG_control	fdrtool	0.0598832859779188	0.698752984561606	FALSE	no hit	5.54586
TDP2	O95551|O95551-2|O95551-3	Tyrosyl-DNA phosphodiesterase 2 OS=Homo sapiens GN=TDP2 PE=1 SV=1|Isoform 2 of Tyrosyl-DNA phosphodiesterase 2 OS=Homo sapiens GN=TDP2|Isoform 3 of Tyrosyl-DNA phosphodiesterase 2 OS=Homo sapiens GN=TDP2	1	1	3	2	2	5.88845	0.276905407665296	20.9305304889171	1.43465584970243	0.206145598608612	0.999572349579279	-4.5356694966382	0.0603354579553597	0.700334083498085	0.999999999999999	MG_anti_miR_124 - MG_control	fdrtool	0.0603354579553597	0.700334083498085	FALSE	no hit	5.88845
GLIPR2	Q9H4G4	Golgi-associated plant pathogenesis-related protein 1 OS=Homo sapiens GN=GLIPR2 PE=1 SV=3	1	1	3	2	2	6.07638	-0.259335547239296	20.6866920211012	-1.4341479604157	0.206283420437816	0.999572349579279	-4.53574853733959	0.0604264240857817	0.700650159411341	0.999999999999999	MG_anti_miR_124 - MG_control	fdrtool	0.0604264240857817	0.700650159411341	FALSE	no hit	6.07638
STRBP	Q96SI9	Spermatid perinuclear RNA-binding protein OS=Homo sapiens GN=STRBP PE=1 SV=1	1	1	3	2	3	5.70236	0.274139862960212	21.9756696702477	1.43300191066069	0.206594731842388	0.999572349579279	-4.5359268949769	0.0606321064421231	0.701362382227792	0.999999999999999	MG_anti_miR_124 - MG_control	fdrtool	0.0606321064421231	0.701362382227792	FALSE	no hit	5.70236
MCAM	P43121	Cell surface glycoprotein MUC18 OS=Homo sapiens GN=MCAM PE=1 SV=2	1	1	3	2	10	7.36916	-0.33726512033072	25.5647042951399	-1.43278367940778	0.206654061721122	0.999572349579279	-4.53596085831863	0.0606713382422464	0.701497846733406	0.999999999999999	MG_anti_miR_124 - MG_control	fdrtool	0.0606713382422464	0.701497846733406	FALSE	no hit	7.36916
FAM98B	Q52LJ0|Q52LJ0-2	Protein FAM98B OS=Homo sapiens GN=FAM98B PE=1 SV=1|Isoform 2 of Protein FAM98B OS=Homo sapiens GN=FAM98B	1	1	3	2	4	6.25786	0.289056562200326	23.5135289224717	1.43254964871175	0.206717704672882	0.999572349579279	-4.53599728067076	0.060713433707402	0.701643062650255	0.999999999999999	MG_anti_miR_124 - MG_control	fdrtool	0.060713433707402	0.701643062650255	FALSE	no hit	6.25786
L1CAM	P32004|P32004-2|P32004-3	Neural cell adhesion molecule L1 OS=Homo sapiens GN=L1CAM PE=1 SV=2|Isoform 2 of Neural cell adhesion molecule L1 OS=Homo sapiens GN=L1CAM|Isoform 3 of Neural cell adhesion molecule L1 OS=Homo sapiens GN=L1CAM	1	1	3	2	4	6.05329	-0.34107166951885	22.164285390113	-1.43211627135346	0.206835606957009	0.999572349579279	-4.53606472785971	0.0607914498702793	0.701911820267085	0.999999999999999	MG_anti_miR_124 - MG_control	fdrtool	0.0607914498702793	0.701911820267085	FALSE	no hit	6.05329
HIF1AN	Q9NWT6	Hypoxia-inducible factor 1-alpha inhibitor OS=Homo sapiens GN=HIF1AN PE=1 SV=2	1	1	3	2	2	5.9344	-0.34544035787793	21.8325989259233	-1.42933595039088	0.207593504285878	0.999572349579279	-4.53649744478701	0.0612939385801246	0.703631306443141	0.999999999999999	MG_anti_miR_124 - MG_control	fdrtool	0.0612939385801246	0.703631306443141	FALSE	no hit	5.9344
PEBP1	P30086	Phosphatidylethanolamine-binding protein 1 OS=Homo sapiens GN=PEBP1 PE=1 SV=3	1	1	3	2	5	6.67276	-0.306965106806924	23.0418562704179	-1.42818935609196	0.207906814450443	0.999572349579279	-4.53667590098947	0.0615021624432941	0.704338036531985	0.999999999999999	MG_anti_miR_124 - MG_control	fdrtool	0.0615021624432941	0.704338036531985	FALSE	no hit	6.67276
ATF1	P18846	Cyclic AMP-dependent transcription factor ATF-1 OS=Homo sapiens GN=ATF1 PE=1 SV=2	1	1	3	2	2	5.72769	-0.363093154077163	21.8433699986285	-1.42772589749698	0.208033581298483	0.999572349579279	-4.53674803461007	0.0615864935100752	0.704623305529866	0.999999999999999	MG_anti_miR_124 - MG_control	fdrtool	0.0615864935100752	0.704623305529866	FALSE	no hit	5.72769
PPHLN1	F8W0Q9|Q8NEY8-2|Q8NEY8-6|Q8NEY8-8|Q8NEY8-9	Periphilin-1 OS=Homo sapiens GN=PPHLN1 PE=1 SV=1|Isoform 2 of Periphilin-1 OS=Homo sapiens GN=PPHLN1|Isoform 6 of Periphilin-1 OS=Homo sapiens GN=PPHLN1|Isoform 8 of Periphilin-1 OS=Homo sapiens GN=PPHLN1|Isoform 9 of Periphilin-1 OS=Homo sapiens GN=PPHLN1	1	1	3	2	2	6.27547	0.329704484667158	21.5722846347601	1.42549788979437	0.208644003352426	0.999572349579279	-4.53709481230586	0.0619932398025738	0.705991522528472	0.999999999999999	MG_anti_miR_124 - MG_control	fdrtool	0.0619932398025738	0.705991522528472	FALSE	no hit	6.27547
DAZAP1	K7EK33|K7EQ02|K7EQ55|Q96EP5|Q96EP5-2	DAZ-associated protein 1 OS=Homo sapiens GN=DAZAP1 PE=1 SV=2|DAZ-associated protein 1 (Fragment) OS=Homo sapiens GN=DAZAP1 PE=1 SV=2|DAZ-associated protein 1 OS=Homo sapiens GN=DAZAP1 PE=1 SV=2|DAZ-associated protein 1 OS=Homo sapiens GN=DAZAP1 PE=1 SV=1|Isoform 2 of DAZ-associated protein 1 OS=Homo sapiens GN=DAZAP1	1	1	3	2	3	6.19999	-0.570896066291635	22.2670462368133	-1.42351935331582	0.209187479124022	0.999572349579279	-4.53740276888292	0.0623563036493384	0.707202137552658	0.999999999999999	MG_anti_miR_124 - MG_control	fdrtool	0.0623563036493384	0.707202137552658	FALSE	no hit	6.19999
HMGN2	P05204	Non-histone chromosomal protein HMG-17 OS=Homo sapiens GN=HMGN2 PE=1 SV=3	1	1	3	2	2	7.64166	-0.669412187479129	23.5639291961787	-1.42209002567271	0.209580917571249	0.999572349579279	-4.53762524585393	0.0626196798236782	0.708074129091815	0.999999999999999	MG_anti_miR_124 - MG_control	fdrtool	0.0626196798236782	0.708074129091815	FALSE	no hit	7.64166
B2M	P61769	Beta-2-microglobulin OS=Homo sapiens GN=B2M PE=1 SV=1	1	1	3	2	3	7.00249	-0.68262315141569	23.9345490678604	-1.42192843619812	0.20962544034138	0.999572349579279	-4.53765039769029	0.0626495130294893	0.708172574148339	0.999999999999999	MG_anti_miR_124 - MG_control	fdrtool	0.0626495130294893	0.708172574148339	FALSE	no hit	7.00249
CASP7	A0A0A0MRL7|P55210|P55210-3|P55210-4	Caspase-7 OS=Homo sapiens GN=CASP7 PE=1 SV=1|Caspase-7 OS=Homo sapiens GN=CASP7 PE=1 SV=1|Isoform Alpha' of Caspase-7 OS=Homo sapiens GN=CASP7|Isoform 4 of Caspase-7 OS=Homo sapiens GN=CASP7	1	1	3	2	2	5.48412	-0.324773750967122	19.9115405354788	-1.42172832015011	0.209680590586064	0.999572349579279	-4.53768154634372	0.06268647543394	0.70829445242572	0.999999999999999	MG_anti_miR_124 - MG_control	fdrtool	0.06268647543394	0.70829445242572	FALSE	no hit	5.48412
SLC4A1AP	A0A087X0M4|Q9BWU0	Kanadaptin OS=Homo sapiens GN=SLC4A1AP PE=1 SV=1|Kanadaptin OS=Homo sapiens GN=SLC4A1AP PE=1 SV=1	1	1	3	2	4	6.15434	-0.298457301156954	23.1268476749221	-1.42159346676225	0.209717762649719	0.999572349579279	-4.53770253670371	0.0627113936774457	0.708376559361228	0.999999999999999	MG_anti_miR_124 - MG_control	fdrtool	0.0627113936774457	0.708376559361228	FALSE	no hit	6.15434
NMT1	P30419	Glycylpeptide N-tetradecanoyltransferase 1 OS=Homo sapiens GN=NMT1 PE=1 SV=2	1	1	3	2	3	6.29318	-0.427815954462734	22.1165167533104	-1.42155490066736	0.209728394447271	0.999572349579279	-4.53770853964413	0.062718521436244	0.708400037203912	0.999999999999999	MG_anti_miR_124 - MG_control	fdrtool	0.062718521436244	0.708400037203912	FALSE	no hit	6.29318
MATR3	A8MXP9	Matrin-3 OS=Homo sapiens GN=MATR3 PE=1 SV=1	1	1	3	2	20	7.38965	0.275980756735493	26.6928493900708	1.42030288816641	0.210073819374384	0.999572349579279	-4.53790342063314	0.0629502816386505	0.709161368561315	0.999999999999999	MG_anti_miR_124 - MG_control	fdrtool	0.0629502816386505	0.709161368561315	FALSE	no hit	7.38965
MAP7D1	Q3KQU3|Q3KQU3-4	MAP7 domain-containing protein 1 OS=Homo sapiens GN=MAP7D1 PE=1 SV=1|Isoform 4 of MAP7 domain-containing protein 1 OS=Homo sapiens GN=MAP7D1	1	1	3	2	6	5.94482	-0.301497683494468	22.7570243784113	-1.41917298064266	0.210386011905008	0.999572349579279	-4.53807929717149	0.0631600463137272	0.709847025338445	0.999999999999999	MG_anti_miR_124 - MG_control	fdrtool	0.0631600463137272	0.709847025338445	FALSE	no hit	5.94482
THYN1	Q9P016|Q9P016-2	Thymocyte nuclear protein 1 OS=Homo sapiens GN=THYN1 PE=1 SV=1|Isoform 2 of Thymocyte nuclear protein 1 OS=Homo sapiens GN=THYN1	1	1	3	2	5	6.18696	-0.274068133725876	23.3799312610728	-1.41722130243573	0.210926279003063	0.999572349579279	-4.53838309029221	0.0635237313825898	0.711028170582872	1	MG_anti_miR_124 - MG_control	fdrtool	0.0635237313825898	0.711028170582872	FALSE	no hit	6.18696
INF2	Q27J81|Q27J81-2	Inverted formin-2 OS=Homo sapiens GN=INF2 PE=1 SV=2|Isoform 2 of Inverted formin-2 OS=Homo sapiens GN=INF2	1	1	3	2	8	6.09031	0.266115928017872	23.488393008191	1.41626688506799	0.211190953515289	0.999572349579279	-4.53853165370571	0.0637022110208956	0.711604310875026	1	MG_anti_miR_124 - MG_control	fdrtool	0.0637022110208956	0.711604310875026	FALSE	no hit	6.09031
YTHDF1	Q9BYJ9	YTH domain-containing family protein 1 OS=Homo sapiens GN=YTHDF1 PE=1 SV=1	1	1	3	2	2	5.50694	-0.4316169706055	21.040723442733	-1.41495711544143	0.211554676830735	0.999572349579279	-4.53873553196005	0.0639478169534655	0.712393392220887	1	MG_anti_miR_124 - MG_control	fdrtool	0.0639478169534655	0.712393392220887	FALSE	no hit	5.50694
RPAP2	Q8IXW5|Q8IXW5-2	Putative RNA polymerase II subunit B1 CTD phosphatase RPAP2 OS=Homo sapiens GN=RPAP2 PE=1 SV=1|Isoform 2 of Putative RNA polymerase II subunit B1 CTD phosphatase RPAP2 OS=Homo sapiens GN=RPAP2	1	1	3	2	2	5.60451	0.294736487454195	19.940657638875	1.41436810504918	0.211718435456359	0.999572349579279	-4.53882721747215	0.0640585218858714	0.712747654338437	1	MG_anti_miR_124 - MG_control	fdrtool	0.0640585218858714	0.712747654338437	FALSE	no hit	5.60451
MKL2	Q9ULH7|Q9ULH7-4|Q9ULH7-5	MKL/myocardin-like protein 2 OS=Homo sapiens GN=MKL2 PE=1 SV=3|Isoform 4 of MKL/myocardin-like protein 2 OS=Homo sapiens GN=MKL2|Isoform 5 of MKL/myocardin-like protein 2 OS=Homo sapiens GN=MKL2	1	1	3	2	2	5.38942	-0.369784414842918	21.9747887692205	-1.41403442378262	0.211811259055664	0.999572349579279	-4.53887915847491	0.0641213077108831	0.712948184999677	1	MG_anti_miR_124 - MG_control	fdrtool	0.0641213077108831	0.712948184999677	FALSE	no hit	5.38942
GNS	F6S8M0|H7C3P4|P15586|P15586-2	N-acetylglucosamine-6-sulfatase OS=Homo sapiens GN=GNS PE=1 SV=1|N-acetylglucosamine-6-sulfatase OS=Homo sapiens GN=GNS PE=1 SV=1|N-acetylglucosamine-6-sulfatase OS=Homo sapiens GN=GNS PE=1 SV=3|Isoform 2 of N-acetylglucosamine-6-sulfatase OS=Homo sapiens GN=GNS	1	1	3	2	5	6.28251	-0.524718182396505	22.6350399776616	-1.41378211300343	0.211881472161982	0.999572349579279	-4.53891843334401	0.0641688165059027	0.713099736611336	1	MG_anti_miR_124 - MG_control	fdrtool	0.0641688165059027	0.713099736611336	FALSE	no hit	6.28251
MRPL1	Q9BYD6	39S ribosomal protein L1, mitochondrial OS=Homo sapiens GN=MRPL1 PE=1 SV=2	1	1	3	2	4	6.15957	-0.368410645195848	22.4755753145439	-1.41144129311367	0.212533910951264	0.999572349579279	-4.53928280825171	0.0646109676279041	0.71450254778005	1	MG_anti_miR_124 - MG_control	fdrtool	0.0646109676279041	0.71450254778005	FALSE	no hit	6.15957
EHMT1	Q9H9B1	Histone-lysine N-methyltransferase EHMT1 OS=Homo sapiens GN=EHMT1 PE=1 SV=4	1	1	3	2	2	6.11399	0.298341927330096	22.4405736007358	1.41089924848504	0.212685257551901	0.999572349579279	-4.53936718381962	0.0647137106766789	0.714826558263704	1	MG_anti_miR_124 - MG_control	fdrtool	0.0647137106766789	0.714826558263704	FALSE	no hit	6.11399
SAMM50	Q9Y512	Sorting and assembly machinery component 50 homolog OS=Homo sapiens GN=SAMM50 PE=1 SV=3	1	1	3	2	4	6.48173	0.267461844278532	24.2252233064019	1.41071470426094	0.212736807836727	0.999572349579279	-4.53939591029231	0.0647487212682207	0.714936799730212	1	MG_anti_miR_124 - MG_control	fdrtool	0.0647487212682207	0.714936799730212	FALSE	no hit	6.48173
PHIP	Q8WWQ0	PH-interacting protein OS=Homo sapiens GN=PHIP PE=1 SV=2	1	1	3	2	4	5.85751	0.27484518994703	22.4247740692282	1.41013861927869	0.212897805354494	0.999572349579279	-4.53948558470376	0.0648581131134383	0.715280704583202	1	MG_anti_miR_124 - MG_control	fdrtool	0.0648581131134383	0.715280704583202	FALSE	no hit	5.85751
TRAF2	Q12933|Q12933-2|Q12933-3|Q12933-4	TNF receptor-associated factor 2 OS=Homo sapiens GN=TRAF2 PE=1 SV=2|Isoform 2 of TNF receptor-associated factor 2 OS=Homo sapiens GN=TRAF2|Isoform 3 of TNF receptor-associated factor 2 OS=Homo sapiens GN=TRAF2|Isoform 4 of TNF receptor-associated factor 2 OS=Homo sapiens GN=TRAF2	1	1	3	2	3	5.72304	0.307369167560942	22.133316180586	1.40992084523804	0.212958695853954	0.999572349579279	-4.53951948380546	0.0648995055694026	0.715410617426745	1	MG_anti_miR_124 - MG_control	fdrtool	0.0648995055694026	0.715410617426745	FALSE	no hit	5.72304
C1ORF198	Q9H425	Uncharacterized protein C1orf198 OS=Homo sapiens GN=C1orf198 PE=1 SV=1	1	1	3	2	2	5.65001	-0.329151543216664	21.6222734030367	-1.40966456766802	0.213030372866273	0.999572349579279	-4.53955937643926	0.06494824432861	0.715563435206864	1	MG_anti_miR_124 - MG_control	fdrtool	0.06494824432861	0.715563435206864	FALSE	no hit	5.65001
PRMT1	E9PKG1|H7C2I1|Q99873|Q99873-2|Q99873-3|Q99873-4	Protein arginine N-methyltransferase 1 OS=Homo sapiens GN=PRMT1 PE=1 SV=1|Protein arginine N-methyltransferase 1 OS=Homo sapiens GN=PRMT1 PE=1 SV=1|Protein arginine N-methyltransferase 1 OS=Homo sapiens GN=PRMT1 PE=1 SV=2|Isoform 2 of Protein arginine N-methyltransferase 1 OS=Homo sapiens GN=PRMT1|Isoform 3 of Protein arginine N-methyltransferase 1 OS=Homo sapiens GN=PRMT1|Isoform 4 of Protein ar…	1	1	3	2	4	6.35755	0.313704244218471	22.2514693522157	1.40857071938259	0.21333655852099	0.999572349579279	-4.53972964684849	0.0651566115339752	0.716214913066409	1	MG_anti_miR_124 - MG_control	fdrtool	0.0651566115339752	0.716214913066409	FALSE	no hit	6.35755
NDUFV2	E7EPT4|P19404	NADH dehydrogenase [ubiquinone] flavoprotein 2, mitochondrial OS=Homo sapiens GN=NDUFV2 PE=1 SV=1|NADH dehydrogenase [ubiquinone] flavoprotein 2, mitochondrial OS=Homo sapiens GN=NDUFV2 PE=1 SV=2	1	1	3	2	2	5.73356	0.504372810775525	22.3797974358517	1.40677388505725	0.213840410501281	0.999572349579279	-4.54000934498798	0.06550008711783	0.717282329030632	1	MG_anti_miR_124 - MG_control	fdrtool	0.06550008711783	0.717282329030632	FALSE	no hit	5.73356
CBX1	B5MD17|J3KS05|P83916	Chromobox protein homolog 1 (Fragment) OS=Homo sapiens GN=CBX1 PE=1 SV=1|Chromobox protein homolog 1 (Fragment) OS=Homo sapiens GN=CBX1 PE=1 SV=7|Chromobox protein homolog 1 OS=Homo sapiens GN=CBX1 PE=1 SV=1	1	1	3	2	3	6.7857	-0.315901767304403	22.7264566152957	-1.40531502909125	0.214250303878325	0.999572349579279	-4.54023643214154	0.0657800529713213	0.718146454531084	1	MG_anti_miR_124 - MG_control	fdrtool	0.0657800529713213	0.718146454531084	FALSE	no hit	6.7857
MRPS28	Q9Y2Q9	28S ribosomal protein S28, mitochondrial OS=Homo sapiens GN=MRPS28 PE=1 SV=1	1	1	3	2	4	6.17234	-0.271869011560636	23.0887885605643	-1.40521632734047	0.214278062396421	0.999572349579279	-4.54025179613294	0.0657990301782039	0.718204837291843	1	MG_anti_miR_124 - MG_control	fdrtool	0.0657990301782039	0.718204837291843	FALSE	no hit	6.17234
XPNPEP1	Q9NQW7-3	Isoform 3 of Xaa-Pro aminopeptidase 1 OS=Homo sapiens GN=XPNPEP1	1	1	3	2	8	6.57933	0.256802342353033	24.0619237925519	1.40203542688836	0.215174439827477	0.999572349579279	-4.54074693431626	0.0664130363441482	0.720080843136669	1	MG_anti_miR_124 - MG_control	fdrtool	0.0664130363441482	0.720080843136669	FALSE	no hit	6.57933
RAB18	Q9NP72	Ras-related protein Rab-18 OS=Homo sapiens GN=RAB18 PE=1 SV=1	1	1	3	2	4	6.02698	-0.257095797429034	22.8206487463026	-1.39786276011412	0.216355581291259	0.999572349579279	-4.54139643650197	0.06722563074395	0.722525538579821	1	MG_anti_miR_124 - MG_control	fdrtool	0.06722563074395	0.722525538579821	FALSE	no hit	6.02698
GSK3B	P49841|P49841-2	Glycogen synthase kinase-3 beta OS=Homo sapiens GN=GSK3B PE=1 SV=2|Isoform 2 of Glycogen synthase kinase-3 beta OS=Homo sapiens GN=GSK3B	1	1	3	2	3	5.65135	-0.317050917100612	22.8486334451202	-1.39609033381863	0.216859115090964	0.999572349579279	-4.54167231920738	0.0675732644903808	0.7235584037618	1	MG_anti_miR_124 - MG_control	fdrtool	0.0675732644903808	0.7235584037618	FALSE	no hit	5.65135
H3BN98	H3BN98	Uncharacterized protein (Fragment) OS=Homo sapiens PE=4 SV=2	1	1	3	2	2	6.18479	-0.277813826476148	21.5950339122661	-1.39556947984814	0.217007292681835	0.999572349579279	-4.5417533905473	0.0676757025879715	0.723861295535963	1	MG_anti_miR_124 - MG_control	fdrtool	0.0676757025879715	0.723861295535963	FALSE	no hit	6.18479
EWSR1	A0A0D9SFL3|B0QYK0|C9JGE3|H7BY36|Q01844|Q01844-2|Q01844-3|Q01844-5|Q01844-6	RNA-binding protein EWS OS=Homo sapiens GN=EWSR1 PE=1 SV=1|RNA-binding protein EWS OS=Homo sapiens GN=EWSR1 PE=1 SV=1|EWS RNA-binding protein variant 6 OS=Homo sapiens GN=EWSR1 PE=1 SV=2|RNA-binding protein EWS (Fragment) OS=Homo sapiens GN=EWSR1 PE=1 SV=1|RNA-binding protein EWS OS=Homo sapiens GN=EWSR1 PE=1 SV=1|Isoform EWS-B of RNA-binding protein EWS OS=Homo sapiens GN=EWSR1|Isoform 3 of RNA-…	1	1	3	2	2	6.02521	-0.269338408756042	19.8162284124253	-1.39556269042311	0.217009224823548	0.999572349579279	-4.54175444732386	0.0676770387299859	0.723865241892136	1	MG_anti_miR_124 - MG_control	fdrtool	0.0676770387299859	0.723865241892136	FALSE	no hit	6.02521
USP36	Q9P275|Q9P275-2	Ubiquitin carboxyl-terminal hydrolase 36 OS=Homo sapiens GN=USP36 PE=1 SV=3|Isoform 2 of Ubiquitin carboxyl-terminal hydrolase 36 OS=Homo sapiens GN=USP36	1	1	3	2	3	5.54993	0.260608813790881	21.4210386029519	1.39205566915781	0.218009392579698	0.999572349579279	-4.54230030546787	0.068370118238096	0.725897191437628	1	MG_anti_miR_124 - MG_control	fdrtool	0.068370118238096	0.725897191437628	FALSE	no hit	5.54993
ZFYVE19	H3BRF9|H3BRM1|Q96K21|Q96K21-2|Q96K21-3	Abscission/NoCut checkpoint regulator OS=Homo sapiens GN=ZFYVE19 PE=1 SV=1|Abscission/NoCut checkpoint regulator (Fragment) OS=Homo sapiens GN=ZFYVE19 PE=1 SV=1|Abscission/NoCut checkpoint regulator OS=Homo sapiens GN=ZFYVE19 PE=1 SV=3|Isoform 2 of Abscission/NoCut checkpoint regulator OS=Homo sapiens GN=ZFYVE19|Isoform 3 of Abscission/NoCut checkpoint regulator OS=Homo sapiens GN=ZFYVE19	1	1	3	2	2	5.62459	-0.28985780688717	21.1309455297591	-1.38709533693989	0.219431328294334	0.999572349579279	-4.5430723227048	0.0693603630348698	0.728749015163787	1	MG_anti_miR_124 - MG_control	fdrtool	0.0693603630348698	0.728749015163787	FALSE	no hit	5.62459
TUBA1C	F5H5D3|Q9BQE3	Tubulin alpha-1C chain OS=Homo sapiens GN=TUBA1C PE=1 SV=1|Tubulin alpha-1C chain OS=Homo sapiens GN=TUBA1C PE=1 SV=1	1	1	3	2	5	6.21891	-0.602866535434146	24.7687296099797	-1.38674585500026	0.219531834542074	0.999572349579279	-4.543126713144	0.0694305729711138	0.728948962800534	1	MG_anti_miR_124 - MG_control	fdrtool	0.0694305729711138	0.728948962800534	FALSE	no hit	6.21891
ANAPC5	F5H0F9|Q9UJX4	Anaphase-promoting complex subunit 5 OS=Homo sapiens GN=ANAPC5 PE=1 SV=1|Anaphase-promoting complex subunit 5 OS=Homo sapiens GN=ANAPC5 PE=1 SV=2	1	1	3	2	2	5.56554	0.27619345161526	20.4085428481562	1.38574821814764	0.219818975867256	0.999572349579279	-4.54328197513985	0.0696313165497253	0.72951902829324	1	MG_anti_miR_124 - MG_control	fdrtool	0.0696313165497253	0.72951902829324	FALSE	no hit	5.56554
PSMB3	A0A087WUL2|A0A087WXQ8|A0A087WY10|P49720	Proteasome subunit beta type-3 (Fragment) OS=Homo sapiens GN=PSMB3 PE=1 SV=1|Proteasome subunit beta type-3 OS=Homo sapiens GN=PSMB3 PE=1 SV=1|Proteasome subunit beta type-3 OS=Homo sapiens GN=PSMB3 PE=1 SV=1|Proteasome subunit beta type-3 OS=Homo sapiens GN=PSMB3 PE=1 SV=2	1	1	3	2	3	6.44143	0.281740526748042	24.323989256404	1.38348614356614	0.220471337775628	0.999572349579279	-4.54363401065648	0.0700882546745403	0.730807728800153	1	MG_anti_miR_124 - MG_control	fdrtool	0.0700882546745403	0.730807728800153	FALSE	no hit	6.44143
RNF113A	O15541	RING finger protein 113A OS=Homo sapiens GN=RNF113A PE=1 SV=1	1	1	3	2	2	5.92778	-0.271124329876123	20.7912033099212	-1.38194759648346	0.220916063876805	0.999572349579279	-4.54387343815336	0.0704004443393755	0.731681157743127	1	MG_anti_miR_124 - MG_control	fdrtool	0.0704004443393755	0.731681157743127	FALSE	no hit	5.92778
YTHDF2	Q9Y5A9	YTH domain-containing family protein 2 OS=Homo sapiens GN=YTHDF2 PE=1 SV=2	1	1	3	2	4	5.93199	-0.320472924729405	22.3827570840077	-1.38014939718275	0.22143689538819	0.999572349579279	-4.54415326260729	0.0707667654422142	0.732698833112826	1	MG_anti_miR_124 - MG_control	fdrtool	0.0707667654422142	0.732698833112826	FALSE	no hit	5.93199
ARGLU1	Q9NWB6	Arginine and glutamate-rich protein 1 OS=Homo sapiens GN=ARGLU1 PE=1 SV=1	1	1	3	2	8	6.82181	0.682760602847111	24.0103881077785	1.37889991369194	0.221799464689786	0.999572349579279	-4.54434769271128	0.0710222239342162	0.733403964724414	1	MG_anti_miR_124 - MG_control	fdrtool	0.0710222239342162	0.733403964724414	FALSE	no hit	6.82181
IMMT	C9J406|Q16891|Q16891-2|Q16891-4	MICOS complex subunit MIC60 OS=Homo sapiens GN=IMMT PE=1 SV=1|MICOS complex subunit MIC60 OS=Homo sapiens GN=IMMT PE=1 SV=1|Isoform 2 of MICOS complex subunit MIC60 OS=Homo sapiens GN=IMMT|Isoform 4 of MICOS complex subunit MIC60 OS=Homo sapiens GN=IMMT	1	1	3	2	18	7.03693	-0.272238095212213	25.4088182377568	-1.37734335388271	0.222251907356651	0.999572349579279	-4.54458989842646	0.0713415216736739	0.734280095463138	1	MG_anti_miR_124 - MG_control	fdrtool	0.0713415216736739	0.734280095463138	FALSE	no hit	7.03693
EZR	E7EQR4|P15311	Ezrin OS=Homo sapiens GN=EZR PE=1 SV=3|Ezrin OS=Homo sapiens GN=EZR PE=1 SV=4	1	1	3	2	22	8.0782	-0.300274208523348	27.0504846266985	-1.37519237724977	0.222878531292093	0.999572349579279	-4.54492458182865	0.0717846876936443	0.735486612608069	1	MG_anti_miR_124 - MG_control	fdrtool	0.0717846876936443	0.735486612608069	FALSE	no hit	8.0782
NARS2	E9PRK2|Q96I59	Probable asparagine--tRNA ligase, mitochondrial (Fragment) OS=Homo sapiens GN=NARS2 PE=1 SV=1|Probable asparagine--tRNA ligase, mitochondrial OS=Homo sapiens GN=NARS2 PE=1 SV=3	1	1	3	2	2	5.98538	0.268911730449943	21.7880439287263	1.37499103339523	0.222937270341042	0.999572349579279	-4.54495590917351	0.0718262857799714	0.735599300928956	1	MG_anti_miR_124 - MG_control	fdrtool	0.0718262857799714	0.735599300928956	FALSE	no hit	5.98538
SRC	P12931|P12931-2	Proto-oncogene tyrosine-protein kinase Src OS=Homo sapiens GN=SRC PE=1 SV=3|Isoform 2 of Proto-oncogene tyrosine-protein kinase Src OS=Homo sapiens GN=SRC	1	1	3	2	4	5.63987	0.305897597250375	22.3458239167923	1.3746747274155	0.223029576727608	0.999572349579279	-4.54500512328079	0.0718916751735867	0.735776245429062	1	MG_anti_miR_124 - MG_control	fdrtool	0.0718916751735867	0.735776245429062	FALSE	no hit	5.63987
PPIL1	Q9Y3C6	Peptidyl-prolyl cis-trans isomerase-like 1 OS=Homo sapiens GN=PPIL1 PE=1 SV=1	1	1	3	2	5	6.52794	-0.336259274547373	22.7497635610978	-1.37326089320968	0.223442602081657	0.999572349579279	-4.54522509683675	0.0721845510747166	0.736565873958428	1	MG_anti_miR_124 - MG_control	fdrtool	0.0721845510747166	0.736565873958428	FALSE	no hit	6.52794
PRPS1	P60891	Ribose-phosphate pyrophosphokinase 1 OS=Homo sapiens GN=PRPS1 PE=1 SV=2	1	1	3	2	3	6.26537	0.292692293669958	22.87338124751	1.37204880321518	0.223797253451263	0.999572349579279	-4.54541367478405	0.0724364128739896	0.737241158756809	1	MG_anti_miR_124 - MG_control	fdrtool	0.0724364128739896	0.737241158756809	FALSE	no hit	6.26537
RNPEP	A6NKB8|Q9H4A4	Aminopeptidase B OS=Homo sapiens GN=RNPEP PE=1 SV=1|Aminopeptidase B OS=Homo sapiens GN=RNPEP PE=1 SV=2	1	1	3	2	5	6.21712	0.257989100748787	22.6691088204256	1.36977512891118	0.224463919937231	0.999572349579279	-4.54576739683328	0.0729108031879173	0.738503724374551	1	MG_anti_miR_124 - MG_control	fdrtool	0.0729108031879173	0.738503724374551	FALSE	no hit	6.21712
THADA	Q6YHU6|Q6YHU6-3	Thyroid adenoma-associated protein OS=Homo sapiens GN=THADA PE=1 SV=1|Isoform 3 of Thyroid adenoma-associated protein OS=Homo sapiens GN=THADA	1	1	3	2	2	5.53336	0.382000339151908	20.8696870734618	1.36931924322309	0.224597810875687	0.999572349579279	-4.54583831734572	0.0730062266875948	0.738756224791058	1	MG_anti_miR_124 - MG_control	fdrtool	0.0730062266875948	0.738756224791058	FALSE	no hit	5.53336
POLR1E	Q9GZS1|Q9GZS1-2	DNA-directed RNA polymerase I subunit RPA49 OS=Homo sapiens GN=POLR1E PE=1 SV=2|Isoform 2 of DNA-directed RNA polymerase I subunit RPA49 OS=Homo sapiens GN=POLR1E	1	1	3	2	5	6.05683	-0.245413557978654	22.8611893989758	-1.36922180986371	0.2246264360268	0.999572349579279	-4.54585347457604	0.0730266341538395	0.738810161769545	1	MG_anti_miR_124 - MG_control	fdrtool	0.0730266341538395	0.738810161769545	FALSE	no hit	6.05683
CEP41	Q9BYV8|Q9BYV8-2|Q9BYV8-5	Centrosomal protein of 41 kDa OS=Homo sapiens GN=CEP41 PE=1 SV=1|Isoform 2 of Centrosomal protein of 41 kDa OS=Homo sapiens GN=CEP41|Isoform 5 of Centrosomal protein of 41 kDa OS=Homo sapiens GN=CEP41	1	1	3	2	2	5.44534	0.252848750215961	19.5603892702464	1.36884324809107	0.224737686405803	0.999572349579279	-4.54591236513716	0.0731059684106838	0.739019630969897	1	MG_anti_miR_124 - MG_control	fdrtool	0.0731059684106838	0.739019630969897	FALSE	no hit	5.44534
CAPG	P40121|P40121-2	Macrophage-capping protein OS=Homo sapiens GN=CAPG PE=1 SV=2|Isoform 2 of Macrophage-capping protein OS=Homo sapiens GN=CAPG	1	1	3	2	6	6.5121	-0.265418672112396	23.4709518914256	-1.36849043618533	0.224841415228283	0.999572349579279	-4.54596724931445	0.0731799698012843	0.739214716968245	1	MG_anti_miR_124 - MG_control	fdrtool	0.0731799698012843	0.739214716968245	FALSE	no hit	6.5121
NAGK	H7C3G9|Q9UJ70	N-acetyl-D-glucosamine kinase OS=Homo sapiens GN=NAGK PE=1 SV=2|N-acetyl-D-glucosamine kinase OS=Homo sapiens GN=NAGK PE=1 SV=4	1	1	3	2	5	6.25281	-0.276759075924897	22.6490840952266	-1.36804304536117	0.224973014278249	0.999572349579279	-4.54603684550424	0.0732738969915341	0.739461912678698	1	MG_anti_miR_124 - MG_control	fdrtool	0.0732738969915341	0.739461912678698	FALSE	no hit	6.25281
MRC2	Q9UBG0	C-type mannose receptor 2 OS=Homo sapiens GN=MRC2 PE=1 SV=2	1	1	3	2	8	6.3312	-0.3247490569691	23.8296014962339	-1.3657280332021	0.225655104652075	0.999572349579279	-4.54639695291653	0.0737614974153329	0.740737675685467	1	MG_anti_miR_124 - MG_control	fdrtool	0.0737614974153329	0.740737675685467	FALSE	no hit	6.3312
GTF2B	Q00403	Transcription initiation factor IIB OS=Homo sapiens GN=GTF2B PE=1 SV=1	1	1	3	2	4	6.48391	-0.259844518994317	22.4634977757831	-1.36370897123732	0.226251551420923	0.999572349579279	-4.54671100123136	0.0741889261676865	0.741845772443638	1	MG_anti_miR_124 - MG_control	fdrtool	0.0741889261676865	0.741845772443638	FALSE	no hit	6.48391
COTL1	Q14019	Coactosin-like protein OS=Homo sapiens GN=COTL1 PE=1 SV=3	1	1	3	2	6	7.11127	-0.26883245235765	24.0931834250819	-1.36153598519975	0.226895089767531	0.999572349579279	-4.54704896586184	0.0746511995740322	0.743033590185997	1	MG_anti_miR_124 - MG_control	fdrtool	0.0746511995740322	0.743033590185997	FALSE	no hit	7.11127
CDC20	Q12834	Cell division cycle protein 20 homolog OS=Homo sapiens GN=CDC20 PE=1 SV=2	1	1	3	2	2	5.73229	-0.302549462347972	20.6731286149718	-1.36088688132121	0.227087650888118	0.999572349579279	-4.54714991574991	0.0747897431882592	0.743387453919405	1	MG_anti_miR_124 - MG_control	fdrtool	0.0747897431882592	0.743387453919405	FALSE	no hit	5.73229
SLMAP	B7Z964|H7BZK0|H7C3M8|Q14BN4|Q14BN4-2|Q14BN4-3|Q14BN4-4|Q14BN4-5	Sarcolemmal membrane-associated protein OS=Homo sapiens GN=SLMAP PE=1 SV=1|Sarcolemmal membrane-associated protein (Fragment) OS=Homo sapiens GN=SLMAP PE=1 SV=1|Sarcolemmal membrane-associated protein (Fragment) OS=Homo sapiens GN=SLMAP PE=1 SV=1|Sarcolemmal membrane-associated protein OS=Homo sapiens GN=SLMAP PE=1 SV=1|Isoform 2 of Sarcolemmal membrane-associated protein OS=Homo sapiens GN=SLMAP…	1	1	3	2	3	5.57564	0.318017214552089	21.5994701219572	1.35670167793017	0.228332833012473	0.999572349579279	-4.54780074546948	0.0756880760297185	0.745658509040349	1	MG_anti_miR_124 - MG_control	fdrtool	0.0756880760297185	0.745658509040349	FALSE	no hit	5.57564
LMAN2L	Q9H0V9|Q9H0V9-2|Q9H0V9-3	VIP36-like protein OS=Homo sapiens GN=LMAN2L PE=1 SV=1|Isoform 2 of VIP36-like protein OS=Homo sapiens GN=LMAN2L|Isoform 3 of VIP36-like protein OS=Homo sapiens GN=LMAN2L	1	1	3	2	2	5.90422	0.386053777428803	21.3501401196709	1.35574554827903	0.228618180003646	0.999572349579279	-4.5479494151554	0.0758945352502944	0.74617478459186	1	MG_anti_miR_124 - MG_control	fdrtool	0.0758945352502944	0.74617478459186	FALSE	no hit	5.90422
PTTG1IP	A8MZH8|P53801	Pituitary tumor-transforming gene 1 protein-interacting protein OS=Homo sapiens GN=PTTG1IP PE=1 SV=1|Pituitary tumor-transforming gene 1 protein-interacting protein OS=Homo sapiens GN=PTTG1IP PE=1 SV=1	1	1	3	2	2	6.67426	0.634662824491571	23.0835089015471	1.35490934890695	0.228868003547106	0.999572349579279	-4.54807943184303	0.0760754740990548	0.746625523191109	1	MG_anti_miR_124 - MG_control	fdrtool	0.0760754740990548	0.746625523191109	FALSE	no hit	6.67426
C19ORF53	Q9UNZ5	Leydig cell tumor 10 kDa protein homolog OS=Homo sapiens GN=C19orf53 PE=1 SV=1	1	1	3	2	3	6.15591	-0.380005027091343	23.5972702188102	-1.35202622751819	0.229731290607953	0.999572349579279	-4.54852767862311	0.0767020309391861	0.74817405139123	1	MG_anti_miR_124 - MG_control	fdrtool	0.0767020309391861	0.74817405139123	FALSE	no hit	6.15591
SSR1	E9PAL7|P43307	Translocon-associated protein subunit alpha OS=Homo sapiens GN=SSR1 PE=1 SV=1|Translocon-associated protein subunit alpha OS=Homo sapiens GN=SSR1 PE=1 SV=3	1	1	3	2	2	5.48203	-0.436734810968485	21.1282124605166	-1.35201757438247	0.229733886091797	0.999572349579279	-4.54852902386353	0.0767039177423245	0.74817868601894	1	MG_anti_miR_124 - MG_control	fdrtool	0.0767039177423245	0.74817868601894	FALSE	no hit	5.48203
SUGP1	Q8IWZ8	SURP and G-patch domain-containing protein 1 OS=Homo sapiens GN=SUGP1 PE=1 SV=2	1	1	3	2	3	5.46206	-0.258162651276077	21.7016379190561	-1.34973694077854	0.230418894639021	0.999572349579279	-4.54888355889756	0.0772025272379135	0.749397489672479	1	MG_anti_miR_124 - MG_control	fdrtool	0.0772025272379135	0.749397489672479	FALSE	no hit	5.46206
CTSD	P07339	Cathepsin D OS=Homo sapiens GN=CTSD PE=1 SV=1	1	1	3	2	5	6.45098	-0.406289919998105	23.0085711425236	-1.34890183034447	0.230670195782178	0.999572349579279	-4.5490133712441	0.0773857647649741	0.749842437177416	1	MG_anti_miR_124 - MG_control	fdrtool	0.0773857647649741	0.749842437177416	FALSE	no hit	6.45098
STXBP4	E7EPP7|Q6ZWJ1	Syntaxin-binding protein 4 OS=Homo sapiens GN=STXBP4 PE=1 SV=1|Syntaxin-binding protein 4 OS=Homo sapiens GN=STXBP4 PE=1 SV=2	1	1	3	2	3	5.90157	-0.253181942150519	22.1789717943209	-1.3486476377515	0.230746737211437	0.999572349579279	-4.54905288276384	0.0774416092580541	0.749977727890965	1	MG_anti_miR_124 - MG_control	fdrtool	0.0774416092580541	0.749977727890965	FALSE	no hit	5.90157
GPX8	E7ETY7|Q8TED1	Glutathione peroxidase OS=Homo sapiens GN=GPX8 PE=1 SV=1|Probable glutathione peroxidase 8 OS=Homo sapiens GN=GPX8 PE=1 SV=2	1	1	3	2	2	6.09974	-0.254175546504488	21.9129589057132	-1.34712168925307	0.231206714264846	0.999572349579279	-4.5492900649466	0.0777775408942609	0.750788489172526	1	MG_anti_miR_124 - MG_control	fdrtool	0.0777775408942609	0.750788489172526	FALSE	no hit	6.09974
NCK1	P16333	Cytoplasmic protein NCK1 OS=Homo sapiens GN=NCK1 PE=1 SV=1	1	1	3	2	3	5.69042	-0.250803616189344	21.4234894469216	-1.3468172019708	0.231298598476259	0.999572349579279	-4.54933739008915	0.077844714411085	0.750949980076129	1	MG_anti_miR_124 - MG_control	fdrtool	0.077844714411085	0.750949980076129	FALSE	no hit	5.69042
GFRA1	P56159|P56159-2	GDNF family receptor alpha-1 OS=Homo sapiens GN=GFRA1 PE=2 SV=2|Isoform 2 of GDNF family receptor alpha-1 OS=Homo sapiens GN=GFRA1	1	1	3	2	2	5.96377	-0.392678452783937	21.5635443028576	-1.34431090964566	0.232056187017302	0.999572349579279	-4.5497269048862	0.0783994289829271	0.752275603695941	1	MG_anti_miR_124 - MG_control	fdrtool	0.0783994289829271	0.752275603695941	FALSE	no hit	5.96377
UGGT1	Q9NYU2|Q9NYU2-2	UDP-glucose:glycoprotein glucosyltransferase 1 OS=Homo sapiens GN=UGGT1 PE=1 SV=3|Isoform 2 of UDP-glucose:glycoprotein glucosyltransferase 1 OS=Homo sapiens GN=UGGT1	1	1	3	2	6	6.47036	0.25585645044718	24.6444637997538	1.3437577842682	0.232223688673068	0.999572349579279	-4.54981286202815	0.0785222838843214	0.752567288416948	1	MG_anti_miR_124 - MG_control	fdrtool	0.0785222838843214	0.752567288416948	FALSE	no hit	6.47036
NUP160	Q12769	Nuclear pore complex protein Nup160 OS=Homo sapiens GN=NUP160 PE=1 SV=3	1	1	3	2	7	6.13875	0.288564126862354	23.0666759728095	1.34326668586388	0.232372499635651	0.999572349579279	-4.54988917794547	0.0786314932103849	0.752825999436805	1	MG_anti_miR_124 - MG_control	fdrtool	0.0786314932103849	0.752825999436805	FALSE	no hit	6.13875
SRP14	H0YLA2|P37108	Signal recognition particle 14 kDa protein OS=Homo sapiens GN=SRP14 PE=1 SV=1|Signal recognition particle 14 kDa protein OS=Homo sapiens GN=SRP14 PE=1 SV=2	1	1	3	2	2	6.72699	-0.38473568461448	22.804667236638	-1.34302251067551	0.232446521264592	0.999572349579279	-4.54992712165509	0.0786858383081899	0.752954538562271	1	MG_anti_miR_124 - MG_control	fdrtool	0.0786858383081899	0.752954538562271	FALSE	no hit	6.72699
PARK7	K7ELW0|Q99497	Protein deglycase DJ-1 OS=Homo sapiens GN=PARK7 PE=1 SV=1|Protein deglycase DJ-1 OS=Homo sapiens GN=PARK7 PE=1 SV=2	1	1	3	2	10	7.81091	-0.317159425555566	25.153766800001	-1.34139890130785	0.23293926717372	0.999572349579279	-4.55017941066453	0.0790479762545608	0.753807679370078	1	MG_anti_miR_124 - MG_control	fdrtool	0.0790479762545608	0.753807679370078	FALSE	no hit	7.81091
UBE2G1	P62253	Ubiquitin-conjugating enzyme E2 G1 OS=Homo sapiens GN=UBE2G1 PE=1 SV=3	1	1	3	2	2	6.02806	-0.242005381268807	20.9715836794334	-1.34106339292237	0.233041209054339	0.999572349579279	-4.5502315418234	0.0791229784759271	0.753983636926355	1	MG_anti_miR_124 - MG_control	fdrtool	0.0791229784759271	0.753983636926355	FALSE	no hit	6.02806
GOLGB1	Q14789|Q14789-2|Q14789-3|Q14789-4	Golgin subfamily B member 1 OS=Homo sapiens GN=GOLGB1 PE=1 SV=2|Isoform 2 of Golgin subfamily B member 1 OS=Homo sapiens GN=GOLGB1|Isoform 3 of Golgin subfamily B member 1 OS=Homo sapiens GN=GOLGB1|Isoform 4 of Golgin subfamily B member 1 OS=Homo sapiens GN=GOLGB1	1	1	3	2	17	6.14413	0.296615462509163	23.950050020292	1.3395883469942	0.233489875915621	0.999572349579279	-4.55046072256162	0.0794534088917578	0.754755851448233	1	MG_anti_miR_124 - MG_control	fdrtool	0.0794534088917578	0.754755851448233	FALSE	no hit	6.14413
CHM	P24386	Rab proteins geranylgeranyltransferase component A 1 OS=Homo sapiens GN=CHM PE=1 SV=3	1	1	3	2	4	5.87962	0.309023941260229	22.5177795115349	1.33925785196408	0.233590511376757	0.999572349579279	-4.55051206965933	0.0795275979328445	0.754928564995968	1	MG_anti_miR_124 - MG_control	fdrtool	0.0795275979328445	0.754928564995968	FALSE	no hit	5.87962
HEXB	P07686	Beta-hexosaminidase subunit beta OS=Homo sapiens GN=HEXB PE=1 SV=3	1	1	3	2	8	6.55475	-0.276768600661502	23.7334800644645	-1.3378800012321	0.234010493380477	0.999572349579279	-4.55072612810685	0.0798375029176268	0.755647407100641	1	MG_anti_miR_124 - MG_control	fdrtool	0.0798375029176268	0.755647407100641	FALSE	no hit	6.55475
DNAJC1	Q96KC8	DnaJ homolog subfamily C member 1 OS=Homo sapiens GN=DNAJC1 PE=1 SV=1	1	1	3	2	2	5.56278	-0.32051088269219	21.8476078378456	-1.33127381163549	0.23603372600367	0.999572349579279	-4.55175220559087	0.0813370226314736	0.759066893738424	1	MG_anti_miR_124 - MG_control	fdrtool	0.0813370226314736	0.759066893738424	FALSE	no hit	5.56278
FSCN1	Q16658	Fascin OS=Homo sapiens GN=FSCN1 PE=1 SV=3	1	1	3	2	11	7.10708	0.25481815252655	24.7813944307994	1.33061124203498	0.236237525595279	0.999572349579279	-4.5518550936055	0.0814886703307676	0.759407388074668	1	MG_anti_miR_124 - MG_control	fdrtool	0.0814886703307676	0.759407388074668	FALSE	no hit	7.10708
DIDO1	Q9BTC0	Death-inducer obliterator 1 OS=Homo sapiens GN=DIDO1 PE=1 SV=5	1	1	3	2	8	5.86553	0.308422706420661	23.1967254295407	1.32917342737385	0.236680335019603	0.999572349579279	-4.55207835178552	0.081818543861452	0.760144739126163	1	MG_anti_miR_124 - MG_control	fdrtool	0.081818543861452	0.760144739126163	FALSE	no hit	5.86553
DHX36	Q9H2U1|Q9H2U1-2|Q9H2U1-3	ATP-dependent RNA helicase DHX36 OS=Homo sapiens GN=DHX36 PE=1 SV=2|Isoform 2 of ATP-dependent RNA helicase DHX36 OS=Homo sapiens GN=DHX36|Isoform 3 of ATP-dependent RNA helicase DHX36 OS=Homo sapiens GN=DHX36	1	1	3	2	5	6.14093	0.271393980310677	22.5247012288165	1.32693723546923	0.23737052844355	0.999572349579279	-4.55242553776307	0.0823337384102811	0.761287331379345	1	MG_anti_miR_124 - MG_control	fdrtool	0.0823337384102811	0.761287331379345	FALSE	no hit	6.14093
GNAI1	P63096	Guanine nucleotide-binding protein G(i) subunit alpha-1 OS=Homo sapiens GN=GNAI1 PE=1 SV=2	1	1	3	2	2	5.82851	0.262292423968979	21.2421553409187	1.32601456133129	0.237655843275514	0.999572349579279	-4.55256877515258	0.0825470777186201	0.761757291782296	1	MG_anti_miR_124 - MG_control	fdrtool	0.0825470777186201	0.761757291782296	FALSE	no hit	5.82851
RECQL	P46063	ATP-dependent DNA helicase Q1 OS=Homo sapiens GN=RECQL PE=1 SV=3	1	1	3	2	8	6.626	0.266372317029845	23.271340888746	1.32485031861061	0.238016303423465	0.999572349579279	-4.55274950141236	0.0828169113636177	0.762349058527502	1	MG_anti_miR_124 - MG_control	fdrtool	0.0828169113636177	0.762349058527502	FALSE	no hit	6.626
XPO7	E7ESC6|Q9UIA9	Exportin-7 OS=Homo sapiens GN=XPO7 PE=1 SV=1|Exportin-7 OS=Homo sapiens GN=XPO7 PE=1 SV=3	1	1	3	2	9	6.61799	0.255427102014973	23.6459543118928	1.32481398413995	0.238027560918977	0.999572349579279	-4.55275514141058	0.0828253440024906	0.762367504610967	1	MG_anti_miR_124 - MG_control	fdrtool	0.0828253440024906	0.762367504610967	FALSE	no hit	6.61799
PAPOLA	G3XAH6|P51003	Poly(A) polymerase alpha OS=Homo sapiens GN=PAPOLA PE=1 SV=1|Poly(A) polymerase alpha OS=Homo sapiens GN=PAPOLA PE=1 SV=4	1	1	3	2	4	5.85615	0.284583710918756	22.4030750274539	1.3237316577689	0.238363120221817	0.999572349579279	-4.55292313852177	0.083076853570601	0.762916359108976	1	MG_anti_miR_124 - MG_control	fdrtool	0.083076853570601	0.762916359108976	FALSE	no hit	5.85615
TXN	P10599|P10599-2	Thioredoxin OS=Homo sapiens GN=TXN PE=1 SV=3|Isoform 2 of Thioredoxin OS=Homo sapiens GN=TXN	1	1	3	2	3	6.58901	-0.328475638825871	23.424465418364	-1.32021058632046	0.239457759138479	0.999572349579279	-4.55346958667603	0.0838993593680035	0.764693694628835	1	MG_anti_miR_124 - MG_control	fdrtool	0.0838993593680035	0.764693694628835	FALSE	no hit	6.58901
MADD	A0A0A0MRB5|Q8WXG6|Q8WXG6-2|Q8WXG6-3|Q8WXG6-4|Q8WXG6-5|Q8WXG6-6|Q8WXG6-7|Q8WXG6-8	MAP kinase-activating death domain protein OS=Homo sapiens GN=MADD PE=1 SV=1|MAP kinase-activating death domain protein OS=Homo sapiens GN=MADD PE=1 SV=2|Isoform 2 of MAP kinase-activating death domain protein OS=Homo sapiens GN=MADD|Isoform 3 of MAP kinase-activating death domain protein OS=Homo sapiens GN=MADD|Isoform 4 of MAP kinase-activating death domain protein OS=Homo sapiens GN=MADD|Isofo…	1	1	3	2	3	5.61565	0.244442171619955	22.0065668034081	1.32006035756342	0.239504564225782	0.999572349579279	-4.55349289820356	0.0839345982173554	0.764769246405815	1	MG_anti_miR_124 - MG_control	fdrtool	0.0839345982173554	0.764769246405815	FALSE	no hit	5.61565
FEN1	P39748	Flap endonuclease 1 OS=Homo sapiens GN=FEN1 PE=1 SV=1	1	1	3	2	7	7.32967	-0.263528882577237	24.3276002029607	-1.31952216558084	0.239672311001083	0.999572349579279	-4.55357640928629	0.0840609391625706	0.765039721928506	1	MG_anti_miR_124 - MG_control	fdrtool	0.0840609391625706	0.765039721928506	FALSE	no hit	7.32967
COMP	G3XAP6|P49747|P49747-2	Cartilage oligomeric matrix protein OS=Homo sapiens GN=COMP PE=1 SV=1|Cartilage oligomeric matrix protein OS=Homo sapiens GN=COMP PE=1 SV=2|Isoform 2 of Cartilage oligomeric matrix protein OS=Homo sapiens GN=COMP	1	1	3	2	6	6.50104	-0.422173850957986	22.8056332525569	-1.31852793337661	0.239982480176709	0.999572349579279	-4.5537306754174	0.0842947407010506	0.765538616106435	1	MG_anti_miR_124 - MG_control	fdrtool	0.0842947407010506	0.765538616106435	FALSE	no hit	6.50104
SPAG9	A0A087X2D8|O60271|O60271-2|O60271-3|O60271-4|O60271-5	C-Jun-amino-terminal kinase-interacting protein 4 OS=Homo sapiens GN=SPAG9 PE=1 SV=1|C-Jun-amino-terminal kinase-interacting protein 4 OS=Homo sapiens GN=SPAG9 PE=1 SV=4|Isoform 2 of C-Jun-amino-terminal kinase-interacting protein 4 OS=Homo sapiens GN=SPAG9|Isoform 3 of C-Jun-amino-terminal kinase-interacting protein 4 OS=Homo sapiens GN=SPAG9|Isoform 4 of C-Jun-amino-terminal kinase-interacting …	1	1	3	2	12	6.34689	0.351100849892177	24.6134800457232	1.31799005213231	0.240150434366327	0.999572349579279	-4.55381412897227	0.0844214469120694	0.765808102221549	1	MG_anti_miR_124 - MG_control	fdrtool	0.0844214469120694	0.765808102221549	FALSE	no hit	6.34689
UBE2V1	Q13404	Ubiquitin-conjugating enzyme E2 variant 1 OS=Homo sapiens GN=UBE2V1 PE=1 SV=2	1	1	3	2	4	6.89411	-0.256208483958368	23.2114708771987	-1.31699287056075	0.240462088562945	0.999572349579279	-4.55396883529899	0.0846567560581253	0.766306931348975	1	MG_anti_miR_124 - MG_control	fdrtool	0.0846567560581253	0.766306931348975	FALSE	no hit	6.89411
CAST	A0A0C4DGB5|P20810-10|P20810-5|P20810-6|P20810-7|P20810-8|P20810-9	Calpastatin OS=Homo sapiens GN=CAST PE=1 SV=1|Isoform 10 of Calpastatin OS=Homo sapiens GN=CAST|Isoform 5 of Calpastatin OS=Homo sapiens GN=CAST|Isoform 6 of Calpastatin OS=Homo sapiens GN=CAST|Isoform 7 of Calpastatin OS=Homo sapiens GN=CAST|Isoform 8 of Calpastatin OS=Homo sapiens GN=CAST|Isoform 9 of Calpastatin OS=Homo sapiens GN=CAST	1	1	3	2	14	6.54824	-0.304713627908175	24.4512228398379	-1.31262398487515	0.241831856723528	0.999572349579279	-4.55464650257025	0.0856939624827897	0.768480601862012	1	MG_anti_miR_124 - MG_control	fdrtool	0.0856939624827897	0.768480601862012	FALSE	no hit	6.54824
EXOSC7	Q15024	Exosome complex component RRP42 OS=Homo sapiens GN=EXOSC7 PE=1 SV=3	1	1	3	2	3	5.96273	0.26304445093529	22.2117823234719	1.31194239263856	0.242046193018041	0.999572349579279	-4.55475220518421	0.0858566998800183	0.768817985559775	1	MG_anti_miR_124 - MG_control	fdrtool	0.0858566998800183	0.768817985559775	FALSE	no hit	5.96273
CDK7	D6R9G1|D6RAD4|P50613	Cyclin-dependent kinase 7 OS=Homo sapiens GN=CDK7 PE=1 SV=1|Cyclin-dependent kinase 7 OS=Homo sapiens GN=CDK7 PE=1 SV=1|Cyclin-dependent kinase 7 OS=Homo sapiens GN=CDK7 PE=1 SV=1	1	1	3	2	3	5.85099	-0.241592730254688	21.4596374649279	-1.30715807147872	0.243555549610444	0.999572349579279	-4.55549400435017	0.0870060478259327	0.771173078149109	1	MG_anti_miR_124 - MG_control	fdrtool	0.0870060478259327	0.771173078149109	FALSE	no hit	5.85099
TSEN54	Q7Z6J9	tRNA-splicing endonuclease subunit Sen54 OS=Homo sapiens GN=TSEN54 PE=1 SV=3	1	1	3	2	2	5.36961	0.256972340149861	21.0948559829332	1.30620672443075	0.243856696008249	0.999572349579279	-4.55564147408441	0.087236065718165	0.771638649919766	1	MG_anti_miR_124 - MG_control	fdrtool	0.087236065718165	0.771638649919766	FALSE	no hit	5.36961
HN1L	Q9H910|Q9H910-3	Hematological and neurological expressed 1-like protein OS=Homo sapiens GN=HN1L PE=1 SV=1|Isoform 3 of Hematological and neurological expressed 1-like protein OS=Homo sapiens GN=HN1L	1	1	3	2	3	6.00121	-0.322352703384052	21.3819457079393	-1.30299495619728	0.244875867284443	0.999572349579279	-4.55613924746402	0.0880162382227663	0.773203758223683	1	MG_anti_miR_124 - MG_control	fdrtool	0.0880162382227663	0.773203758223683	FALSE	no hit	6.00121
SLC4A7	A0A0A0MST8|E9PFN4|Q9Y6M7|Q9Y6M7-12|Q9Y6M7-13|Q9Y6M7-2|Q9Y6M7-6|Q9Y6M7-7|Q9Y6M7-8|Q9Y6M7-9	Anion exchange protein OS=Homo sapiens GN=SLC4A7 PE=1 SV=1|Anion exchange protein OS=Homo sapiens GN=SLC4A7 PE=1 SV=1|Sodium bicarbonate cotransporter 3 OS=Homo sapiens GN=SLC4A7 PE=1 SV=2|Isoform 12 of Sodium bicarbonate cotransporter 3 OS=Homo sapiens GN=SLC4A7|Isoform 13 of Sodium bicarbonate cotransporter 3 OS=Homo sapiens GN=SLC4A7|Isoform 2 of Sodium bicarbonate cotransporter 3 OS=Homo sapi…	1	1	3	2	3	5.59306	0.2566478778344	21.9618499901288	1.30238680900549	0.245069280940845	0.999572349579279	-4.55623348520459	0.0881645952643986	0.773498953586218	1	MG_anti_miR_124 - MG_control	fdrtool	0.0881645952643986	0.773498953586218	FALSE	no hit	5.59306
RYDEN	Q9NUL5|Q9NUL5-3|Q9NUL5-4	Repressor of yield of DENV protein OS=Homo sapiens GN=RYDEN PE=1 SV=2|Isoform 3 of Repressor of yield of DENV protein OS=Homo sapiens GN=RYDEN|Isoform 4 of Repressor of yield of DENV protein OS=Homo sapiens GN=RYDEN	1	1	3	2	2	5.5769	-0.305415582977709	20.7844485016479	-1.30233176594349	0.245086793528134	0.999572349579279	-4.5562420143634	0.0881780329216015	0.773525653390982	1	MG_anti_miR_124 - MG_control	fdrtool	0.0881780329216015	0.773525653390982	FALSE	no hit	5.5769
CDK5RAP3	Q96JB5|Q96JB5-2|Q96JB5-4	CDK5 regulatory subunit-associated protein 3 OS=Homo sapiens GN=CDK5RAP3 PE=1 SV=2|Isoform 2 of CDK5 regulatory subunit-associated protein 3 OS=Homo sapiens GN=CDK5RAP3|Isoform 4 of CDK5 regulatory subunit-associated protein 3 OS=Homo sapiens GN=CDK5RAP3	1	1	3	2	4	5.64476	0.262274591848843	22.8399895732094	1.30228429497968	0.245101897874825	0.999572349579279	-4.55624937016017	0.0881896233294031	0.773548677768229	1	MG_anti_miR_124 - MG_control	fdrtool	0.0881896233294031	0.773548677768229	FALSE	no hit	5.64476
KIAA0196	E7EQI7|Q12768	WASH complex subunit strumpellin OS=Homo sapiens GN=KIAA0196 PE=1 SV=1|WASH complex subunit strumpellin OS=Homo sapiens GN=KIAA0196 PE=1 SV=1	1	1	3	2	4	5.74749	0.257883617524751	22.3949325862672	1.30049130918356	0.245673008861343	0.999572349579279	-4.55652717730207	0.0886282949642874	0.774416671749213	1	MG_anti_miR_124 - MG_control	fdrtool	0.0886282949642874	0.774416671749213	FALSE	no hit	5.74749
IRF2BPL	Q9H1B7	Interferon regulatory factor 2-binding protein-like OS=Homo sapiens GN=IRF2BPL PE=1 SV=1	1	1	3	2	2	5.88376	0.251468383096196	20.8302266313875	1.29897818033731	0.246155915194186	0.999572349579279	-4.55676158867634	0.0889998636026714	0.775146701590777	1	MG_anti_miR_124 - MG_control	fdrtool	0.0889998636026714	0.775146701590777	FALSE	no hit	5.88376
RABIF	P47224	Guanine nucleotide exchange factor MSS4 OS=Homo sapiens GN=RABIF PE=1 SV=2	1	1	3	2	2	6.04432	-0.281012732317215	22.0872069074219	-1.29865846770457	0.246258059470956	0.999572349579279	-4.55681111393817	0.0890785336137196	0.775300660763484	1	MG_anti_miR_124 - MG_control	fdrtool	0.0890785336137196	0.775300660763484	FALSE	no hit	6.04432
CD2AP	Q9Y5K6	CD2-associated protein OS=Homo sapiens GN=CD2AP PE=1 SV=1	1	1	3	2	6	6.28766	-0.332288527374399	23.7862316547636	-1.29614362373884	0.247062859011659	0.999572349579279	-4.55720062688241	0.0896993032208859	0.776508166490194	1	MG_anti_miR_124 - MG_control	fdrtool	0.0896993032208859	0.776508166490194	FALSE	no hit	6.28766
CCT2	P78371	T-complex protein 1 subunit beta OS=Homo sapiens GN=CCT2 PE=1 SV=4	1	1	3	2	14	7.33161	-0.265095087214256	25.3961731627567	-1.29438228962362	0.247627935561207	0.999572349579279	-4.55747337807181	0.0901361451605196	0.777350150204238	1	MG_anti_miR_124 - MG_control	fdrtool	0.0901361451605196	0.777350150204238	FALSE	no hit	7.33161
ZFR	Q96KR1	Zinc finger RNA-binding protein OS=Homo sapiens GN=ZFR PE=1 SV=2	1	1	3	2	11	6.58134	0.244263686746997	23.8893269061586	1.2943614979597	0.247634612974628	0.999572349579279	-4.55747659749333	0.090141312066552	0.777360071109994	1	MG_anti_miR_124 - MG_control	fdrtool	0.090141312066552	0.777360071109994	FALSE	no hit	6.58134
ATP6V1A	P38606|P38606-2	V-type proton ATPase catalytic subunit A OS=Homo sapiens GN=ATP6V1A PE=1 SV=2|Isoform 2 of V-type proton ATPase catalytic subunit A OS=Homo sapiens GN=ATP6V1A	1	1	3	2	11	6.67374	0.266078143768901	24.8416757921565	1.29425740547386	0.247668045576365	0.999572349579279	-4.55749271528049	0.0901671835221989	0.777409733245316	1	MG_anti_miR_124 - MG_control	fdrtool	0.0901671835221989	0.777409733245316	FALSE	no hit	6.67374
LCLAT1	C9K0C3|Q6UWP7|Q6UWP7-2|Q6UWP7-3	Lysocardiolipin acyltransferase 1 (Fragment) OS=Homo sapiens GN=LCLAT1 PE=1 SV=1|Lysocardiolipin acyltransferase 1 OS=Homo sapiens GN=LCLAT1 PE=1 SV=1|Isoform 2 of Lysocardiolipin acyltransferase 1 OS=Homo sapiens GN=LCLAT1|Isoform 3 of Lysocardiolipin acyltransferase 1 OS=Homo sapiens GN=LCLAT1	1	1	3	2	2	5.44575	-0.25136077076867	21.5279247567946	-1.29409742321871	0.247719436899326	0.999572349579279	-4.55751748678779	0.0902069576365183	0.777486039344246	1	MG_anti_miR_124 - MG_control	fdrtool	0.0902069576365183	0.777486039344246	FALSE	no hit	5.44575
KIF4A	O95239	Chromosome-associated kinesin KIF4A OS=Homo sapiens GN=KIF4A PE=1 SV=3	1	1	3	2	9	6.01839	0.28615448671567	24.0645697826367	1.29295964150113	0.24808520606477	0.999572349579279	-4.55769364903048	0.0904902355633026	0.778027994690039	1	MG_anti_miR_124 - MG_control	fdrtool	0.0904902355633026	0.778027994690039	FALSE	no hit	6.01839
ZKSCAN1	B3KRF7|E9PC66|P17029	Zinc finger protein with KRAB and SCAN domains 1 OS=Homo sapiens GN=ZKSCAN1 PE=1 SV=1|Zinc finger protein with KRAB and SCAN domains 1 OS=Homo sapiens GN=ZKSCAN1 PE=1 SV=1|Zinc finger protein with KRAB and SCAN domains 1 OS=Homo sapiens GN=ZKSCAN1 PE=1 SV=3	1	1	3	2	3	5.44199	0.250116936495861	21.4208218825167	1.29243933971774	0.24825263291547	0.999572349579279	-4.55777420075369	0.0906200153696943	0.778275403124403	1	MG_anti_miR_124 - MG_control	fdrtool	0.0906200153696943	0.778275403124403	FALSE	no hit	5.44199
TBC1D10B	Q4KMP7	TBC1 domain family member 10B OS=Homo sapiens GN=TBC1D10B PE=1 SV=3	1	1	3	2	2	5.53731	0.280956407432488	21.3403306069836	1.29214801220993	0.24834642315367	0.999572349579279	-4.55781930153798	0.0906927470739258	0.778413815721166	1	MG_anti_miR_124 - MG_control	fdrtool	0.0906927470739258	0.778413815721166	FALSE	no hit	5.53731
GTF3C5	H7BY84|Q5T7U1|Q9Y5Q8|Q9Y5Q8-2|Q9Y5Q8-3	General transcription factor 3C polypeptide 5 OS=Homo sapiens GN=GTF3C5 PE=1 SV=2|General transcription factor 3C polypeptide 5 OS=Homo sapiens GN=GTF3C5 PE=1 SV=1|General transcription factor 3C polypeptide 5 OS=Homo sapiens GN=GTF3C5 PE=1 SV=2|Isoform 2 of General transcription factor 3C polypeptide 5 OS=Homo sapiens GN=GTF3C5|Isoform 3 of General transcription factor 3C polypeptide 5 OS=Homo s…	1	1	3	2	3	5.84464	0.284858996510142	21.3652223449557	1.29099300723581	0.248718581411838	0.999572349579279	-4.55799809684655	0.0909815633881637	0.778961748316975	1	MG_anti_miR_124 - MG_control	fdrtool	0.0909815633881637	0.778961748316975	FALSE	no hit	5.84464
TCEAL4	Q96EI5|Q96EI5-2	Transcription elongation factor A protein-like 4 OS=Homo sapiens GN=TCEAL4 PE=1 SV=2|Isoform 2 of Transcription elongation factor A protein-like 4 OS=Homo sapiens GN=TCEAL4	1	1	3	2	4	5.84492	-0.391366102602973	20.6820638457419	-1.28994976372874	0.249055161214521	0.999572349579279	-4.55815957415195	0.0912430683354781	0.779455534359638	1	MG_anti_miR_124 - MG_control	fdrtool	0.0912430683354781	0.779455534359638	FALSE	no hit	5.84492
SRSF7	A0A0B4J1Z1|C9JAB2|Q16629|Q16629-2|Q16629-3|Q16629-4	Serine/arginine-rich-splicing factor 7 OS=Homo sapiens GN=SRSF7 PE=1 SV=1|Serine/arginine-rich-splicing factor 7 OS=Homo sapiens GN=SRSF7 PE=1 SV=1|Serine/arginine-rich splicing factor 7 OS=Homo sapiens GN=SRSF7 PE=1 SV=1|Isoform 2 of Serine/arginine-rich splicing factor 7 OS=Homo sapiens GN=SRSF7|Isoform 3 of Serine/arginine-rich splicing factor 7 OS=Homo sapiens GN=SRSF7|Isoform 4 of Serine/arg…	1	1	3	2	5	7.19866	0.390561187066353	25.7294709617192	1.28964901930514	0.249152266149433	0.999572349579279	-4.55820612148072	0.0913185666323006	0.779597683675058	1	MG_anti_miR_124 - MG_control	fdrtool	0.0913185666323006	0.779597683675058	FALSE	no hit	7.19866
SUPT4H1	P63272	Transcription elongation factor SPT4 OS=Homo sapiens GN=SUPT4H1 PE=1 SV=1	1	1	3	2	2	5.79417	-0.283368449332428	22.8837164456526	-1.28932208033223	0.249257867582416	0.999572349579279	-4.55825672147148	0.0914006977204134	0.779752113358265	1	MG_anti_miR_124 - MG_control	fdrtool	0.0914006977204134	0.779752113358265	FALSE	no hit	5.79417
GCC2	B8ZZW2|Q8IWJ2	GRIP and coiled-coil domain-containing protein 2 (Fragment) OS=Homo sapiens GN=GCC2 PE=1 SV=1|GRIP and coiled-coil domain-containing protein 2 OS=Homo sapiens GN=GCC2 PE=1 SV=4	1	1	3	2	3	5.51968	0.249544618532767	21.886504179241	1.28815806829173	0.249634171857225	0.999572349579279	-4.5584368610442	0.0916935939918913	0.780301083605692	1	MG_anti_miR_124 - MG_control	fdrtool	0.0916935939918913	0.780301083605692	FALSE	no hit	5.51968
MYL12A|MYL12B	J3QRS3|O14950|P19105	Myosin regulatory light chain 12A OS=Homo sapiens GN=MYL12A PE=1 SV=1|Myosin regulatory light chain 12B OS=Homo sapiens GN=MYL12B PE=1 SV=2|Myosin regulatory light chain 12A OS=Homo sapiens GN=MYL12A PE=1 SV=2	1	1	3	2	2	6.47914	-0.371431506552597	20.6231895658466	-1.28795359302434	0.249700327941144	0.999572349579279	-4.55846850296484	0.0917451231882709	0.780397380903244	1	MG_anti_miR_124 - MG_control	fdrtool	0.0917451231882709	0.780397380903244	FALSE	no hit	6.47914
ATP2B1	P20020-3|P20020-6	Isoform B of Plasma membrane calcium-transporting ATPase 1 OS=Homo sapiens GN=ATP2B1|Isoform K of Plasma membrane calcium-transporting ATPase 1 OS=Homo sapiens GN=ATP2B1	1	1	3	2	7	6.12739	0.277864898854144	23.4096929031634	1.2879471740198	0.249702405006717	0.999572349579279	-4.55846949627563	0.0917467411989132	0.780400403260003	1	MG_anti_miR_124 - MG_control	fdrtool	0.0917467411989132	0.780400403260003	FALSE	no hit	6.12739
TRIM33	E7EN20|Q9UPN9|Q9UPN9-2	E3 ubiquitin-protein ligase TRIM33 OS=Homo sapiens GN=TRIM33 PE=1 SV=2|E3 ubiquitin-protein ligase TRIM33 OS=Homo sapiens GN=TRIM33 PE=1 SV=3|Isoform Beta of E3 ubiquitin-protein ligase TRIM33 OS=Homo sapiens GN=TRIM33	1	1	3	2	3	5.80616	0.24950601465277	21.3108073781991	1.28606032001674	0.250313630192469	0.999572349579279	-4.55876145024665	0.0922233471980589	0.781287070779448	1	MG_anti_miR_124 - MG_control	fdrtool	0.0922233471980589	0.781287070779448	FALSE	no hit	5.80616
IMPAD1	H0YBS3	Inositol monophosphatase 3 (Fragment) OS=Homo sapiens GN=IMPAD1 PE=1 SV=1	1	1	3	2	2	5.59057	0.247671906309268	21.0265183892531	1.28575751442587	0.250411846161324	0.999572349579279	-4.55880829832742	0.0923000186023131	0.781429040469146	1	MG_anti_miR_124 - MG_control	fdrtool	0.0923000186023131	0.781429040469146	FALSE	no hit	5.59057
GNAI3	P08754	Guanine nucleotide-binding protein G(k) subunit alpha OS=Homo sapiens GN=GNAI3 PE=1 SV=3	1	1	3	2	4	6.42734	0.253506769627279	23.5865135968891	1.28419094084956	0.250920524155072	0.999572349579279	-4.55905064503617	0.0926974982584907	0.782162094719377	1	MG_anti_miR_124 - MG_control	fdrtool	0.0926974982584907	0.782162094719377	FALSE	no hit	6.42734
ZMPSTE24	O75844	CAAX prenyl protease 1 homolog OS=Homo sapiens GN=ZMPSTE24 PE=1 SV=2	1	1	3	2	5	6.27261	0.240581461801195	23.1405183926933	1.2832127657541	0.25123861673915	0.999572349579279	-4.55920194744676	0.0929463823694181	0.782618602621527	1	MG_anti_miR_124 - MG_control	fdrtool	0.0929463823694181	0.782618602621527	FALSE	no hit	6.27261
SHTN1	A0MZ66|A0MZ66-3|A0MZ66-4|A0MZ66-5|A0MZ66-6|A0MZ66-8	Shootin-1 OS=Homo sapiens GN=SHTN1 PE=1 SV=4|Isoform 3 of Shootin-1 OS=Homo sapiens GN=SHTN1|Isoform 4 of Shootin-1 OS=Homo sapiens GN=SHTN1|Isoform 5 of Shootin-1 OS=Homo sapiens GN=SHTN1|Isoform 6 of Shootin-1 OS=Homo sapiens GN=SHTN1|Isoform 8 of Shootin-1 OS=Homo sapiens GN=SHTN1	1	1	3	2	2	5.46878	0.268297836262057	20.8243996810118	1.28289838798961	0.251340926280904	0.999572349579279	-4.55925057157537	0.0930264855575456	0.782765122662113	1	MG_anti_miR_124 - MG_control	fdrtool	0.0930264855575456	0.782765122662113	FALSE	no hit	5.46878
DPYSL3	Q14195-2	Isoform LCRMP-4 of Dihydropyrimidinase-related protein 3 OS=Homo sapiens GN=DPYSL3	1	1	3	2	15	6.96235	0.32253640484771	25.243399743299	1.28169801008449	0.251731916496886	0.999572349579279	-4.55943621667695	0.0933328506351256	0.78332369000708	1	MG_anti_miR_124 - MG_control	fdrtool	0.0933328506351256	0.78332369000708	FALSE	no hit	6.96235
ALKBH4	Q9NXW9	Alpha-ketoglutarate-dependent dioxygenase alkB homolog 4 OS=Homo sapiens GN=ALKBH4 PE=1 SV=1	1	1	3	2	2	5.40519	0.25446496065835	20.783471241866	1.2799339046639	0.252307519107622	0.999572349579279	-4.55970900254186	0.0937845609741796	0.784142032016326	1	MG_anti_miR_124 - MG_control	fdrtool	0.0937845609741796	0.784142032016326	FALSE	no hit	5.40519
EMC7	H0YDX2|Q9NPA0	ER membrane protein complex subunit 7 (Fragment) OS=Homo sapiens GN=EMC7 PE=1 SV=1|ER membrane protein complex subunit 7 OS=Homo sapiens GN=EMC7 PE=1 SV=1	1	1	3	2	3	6.41853	-0.370026177146144	23.2843134815749	-1.27966103159406	0.252396659415437	0.999572349579279	-4.5597511926586	0.0938545881718875	0.784268343841036	1	MG_anti_miR_124 - MG_control	fdrtool	0.0938545881718875	0.784268343841036	FALSE	no hit	6.41853
ADD1	E7ENY0|E7EV99|P35611|P35611-2|P35611-3|P35611-4|P35611-6	Alpha-adducin OS=Homo sapiens GN=ADD1 PE=1 SV=1|Alpha-adducin OS=Homo sapiens GN=ADD1 PE=1 SV=1|Alpha-adducin OS=Homo sapiens GN=ADD1 PE=1 SV=2|Isoform 2 of Alpha-adducin OS=Homo sapiens GN=ADD1|Isoform 3 of Alpha-adducin OS=Homo sapiens GN=ADD1|Isoform 4 of Alpha-adducin OS=Homo sapiens GN=ADD1|Isoform 6 of Alpha-adducin OS=Homo sapiens GN=ADD1	1	1	3	2	5	6.36934	0.258818135857325	23.3923056106589	1.2791201713593	0.252573427677072	0.999572349579279	-4.55983481379755	0.0939935126305025	0.784518492336824	1	MG_anti_miR_124 - MG_control	fdrtool	0.0939935126305025	0.784518492336824	FALSE	no hit	6.36934
CLTA	P09496|P09496-2|P09496-3|P09496-4	Clathrin light chain A OS=Homo sapiens GN=CLTA PE=1 SV=1|Isoform Non-brain of Clathrin light chain A OS=Homo sapiens GN=CLTA|Isoform 3 of Clathrin light chain A OS=Homo sapiens GN=CLTA|Isoform 4 of Clathrin light chain A OS=Homo sapiens GN=CLTA	1	1	3	2	5	7.37889	-0.369646474459255	23.8744639167113	-1.27846949405332	0.252786234800579	0.999572349579279	-4.5599354070185	0.0941608629823971	0.784819055494341	1	MG_anti_miR_124 - MG_control	fdrtool	0.0941608629823971	0.784819055494341	FALSE	no hit	7.37889
TALDO1	P37837	Transaldolase OS=Homo sapiens GN=TALDO1 PE=1 SV=2	1	1	3	2	11	7.15272	-0.257492467648021	24.2362770981018	-1.27674795345013	0.253350050757378	0.999572349579279	-4.56020151884815	0.0946047853519671	0.785612298055508	1	MG_anti_miR_124 - MG_control	fdrtool	0.0946047853519671	0.785612298055508	FALSE	no hit	7.15272
ASCC1	H0YCB3|H0YE76|Q8N9N2|Q8N9N2-2	Activating signal cointegrator 1 complex subunit 1 (Fragment) OS=Homo sapiens GN=ASCC1 PE=1 SV=1|Activating signal cointegrator 1 complex subunit 1 (Fragment) OS=Homo sapiens GN=ASCC1 PE=1 SV=1|Activating signal cointegrator 1 complex subunit 1 OS=Homo sapiens GN=ASCC1 PE=1 SV=1|Isoform 2 of Activating signal cointegrator 1 complex subunit 1 OS=Homo sapiens GN=ASCC1	1	1	3	2	3	5.71704	0.230732487083159	21.7874563680979	1.27495051535235	0.253939929666927	0.999572349579279	-4.56047930884297	0.0950700671238196	0.786437454500257	1	MG_anti_miR_124 - MG_control	fdrtool	0.0950700671238196	0.786437454500257	FALSE	no hit	5.71704
AKAP8L	Q9ULX6|V9GZ50	A-kinase anchor protein 8-like OS=Homo sapiens GN=AKAP8L PE=1 SV=3|A kinase (PRKA) anchor protein 8-like, isoform CRA_c OS=Homo sapiens GN=AKAP8L PE=1 SV=1	1	1	3	2	2	5.59891	-0.385282608108746	21.2809609722675	-1.27320323810954	0.254514529379628	0.999572349579279	-4.5607492930574	0.0955241196842118	0.78723659556537	1	MG_anti_miR_124 - MG_control	fdrtool	0.0955241196842118	0.78723659556537	FALSE	no hit	5.59891
DSG2	Q14126	Desmoglein-2 OS=Homo sapiens GN=DSG2 PE=1 SV=2	1	1	3	2	5	5.91777	-0.235738688261964	22.1458744292792	-1.27239382670534	0.254781103348419	0.999572349579279	-4.5608743428648	0.0957350433818982	0.787605794357316	1	MG_anti_miR_124 - MG_control	fdrtool	0.0957350433818982	0.787605794357316	FALSE	no hit	5.91777
ATRX	P46100|P46100-4	Transcriptional regulator ATRX OS=Homo sapiens GN=ATRX PE=1 SV=5|Isoform 3 of Transcriptional regulator ATRX OS=Homo sapiens GN=ATRX	1	1	3	2	10	6.11575	0.281472641809007	23.824168527179	1.27144408099182	0.255094215031039	0.999572349579279	-4.56102105883858	0.095983011904444	0.788038200759937	1	MG_anti_miR_124 - MG_control	fdrtool	0.095983011904444	0.788038200759937	FALSE	no hit	6.11575
NUP54	Q7Z3B4|Q7Z3B4-3	Nucleoporin p54 OS=Homo sapiens GN=NUP54 PE=1 SV=2|Isoform 3 of Nucleoporin p54 OS=Homo sapiens GN=NUP54	1	1	3	2	5	6.13278	-0.260521139974109	22.8668746687198	-1.26492899786645	0.257251426189457	0.999572349579279	-4.5620270651061	0.0976979181920874	0.790981123084882	1	MG_anti_miR_124 - MG_control	fdrtool	0.0976979181920874	0.790981123084882	FALSE	no hit	6.13278
ST13	P50502	Hsc70-interacting protein OS=Homo sapiens GN=ST13 PE=1 SV=2	1	1	3	2	8	6.70122	-0.314544479421926	24.030415183724	-1.26348605816612	0.257731404149122	0.999572349579279	-4.56224976617395	0.0980810225588786	0.791627429491647	1	MG_anti_miR_124 - MG_control	fdrtool	0.0980810225588786	0.791627429491647	FALSE	no hit	6.70122
SKIV2L	Q15477	Helicase SKI2W OS=Homo sapiens GN=SKIV2L PE=1 SV=3	1	1	3	2	2	5.61532	0.304916831069551	21.2402555137524	1.26195756397229	0.258240715307973	0.999572349579279	-4.56248562866174	0.0984881498056351	0.792309896747831	1	MG_anti_miR_124 - MG_control	fdrtool	0.0984881498056351	0.792309896747831	FALSE	no hit	5.61532
HCCS	P53701	Cytochrome c-type heme lyase OS=Homo sapiens GN=HCCS PE=1 SV=1	1	1	3	2	3	6.2703	0.257252489361914	23.5553458963153	1.26114788585738	0.25851087383043	0.999572349579279	-4.56261055232011	0.0987043604912259	0.792670516343288	1	MG_anti_miR_124 - MG_control	fdrtool	0.0987043604912259	0.792670516343288	FALSE	no hit	6.2703
LUC7L2	Q9Y383	Putative RNA-binding protein Luc7-like 2 OS=Homo sapiens GN=LUC7L2 PE=1 SV=2	1	1	3	2	6	6.63252	0.279152532395749	24.1584921795162	1.26071020417371	0.258657016693706	0.999572349579279	-4.56267807612959	0.0988213935865914	0.792865194908762	1	MG_anti_miR_124 - MG_control	fdrtool	0.0988213935865914	0.792865194908762	FALSE	no hit	6.63252
CHURC1	A0A0C4DGJ7|H0YIM9|Q8WUH1|Q8WUH1-2	Protein Churchill OS=Homo sapiens GN=CHURC1 PE=4 SV=1|Protein CHURC1-FNTB (Fragment) OS=Homo sapiens GN=CHURC1-FNTB PE=4 SV=1|Protein Churchill OS=Homo sapiens GN=CHURC1 PE=1 SV=2|Isoform 2 of Protein Churchill OS=Homo sapiens GN=CHURC1	1	1	3	2	2	5.8377	-0.283940879611606	18.7392166554712	-1.2602155508428	0.258822271483006	0.999572349579279	-4.5627543848516	0.0989537938255505	0.79308499564007	1	MG_anti_miR_124 - MG_control	fdrtool	0.0989537938255505	0.79308499564007	FALSE	no hit	5.8377
RPS8	P62241|Q5JR95	40S ribosomal protein S8 OS=Homo sapiens GN=RPS8 PE=1 SV=2|40S ribosomal protein S8 OS=Homo sapiens GN=RPS8 PE=1 SV=1	1	1	3	2	7	7.01061	-0.446343143163759	23.7193713824328	-1.25778310861042	0.259636281391541	0.999572349579279	-4.56312956134132	0.0996069291760342	0.794162489971467	1	MG_anti_miR_124 - MG_control	fdrtool	0.0996069291760342	0.794162489971467	FALSE	no hit	7.01061
SLC25A13	Q9UJS0|Q9UJS0-2	Calcium-binding mitochondrial carrier protein Aralar2 OS=Homo sapiens GN=SLC25A13 PE=1 SV=2|Isoform 2 of Calcium-binding mitochondrial carrier protein Aralar2 OS=Homo sapiens GN=SLC25A13	1	1	3	2	9	6.38734	0.257118894466839	24.6287878695735	1.25755512058699	0.259712694133594	0.999572349579279	-4.56316471995017	0.0996683221221908	0.794263194798041	1	MG_anti_miR_124 - MG_control	fdrtool	0.0996683221221908	0.794263194798041	FALSE	no hit	6.38734
TRIP10	M0R2H7|Q15642|Q15642-2|Q15642-3|Q15642-4|Q15642-5|W4VSQ9	Cdc42-interacting protein 4 OS=Homo sapiens GN=TRIP10 PE=1 SV=1|Cdc42-interacting protein 4 OS=Homo sapiens GN=TRIP10 PE=1 SV=3|Isoform 2 of Cdc42-interacting protein 4 OS=Homo sapiens GN=TRIP10|Isoform 3 of Cdc42-interacting protein 4 OS=Homo sapiens GN=TRIP10|Isoform 4 of Cdc42-interacting protein 4 OS=Homo sapiens GN=TRIP10|Isoform 5 of Cdc42-interacting protein 4 OS=Homo sapiens GN=TRIP10|Cdc…	1	1	3	2	7	6.01729	-0.238390099315563	22.9304776393565	-1.25615406929944	0.260182713601	0.999572349579279	-4.56338075701655	0.100046262192523	0.794880978102947	1	MG_anti_miR_124 - MG_control	fdrtool	0.100046262192523	0.794880978102947	FALSE	no hit	6.01729
DCAF13	A0A087WT20|Q9NV06	DDB1- and CUL4-associated factor 13 OS=Homo sapiens GN=DCAF13 PE=1 SV=1|DDB1- and CUL4-associated factor 13 OS=Homo sapiens GN=DCAF13 PE=1 SV=2	1	1	3	2	4	5.74735	0.229812904557168	22.4934022689518	1.25549604173693	0.260403728429746	0.999572349579279	-4.5634822090139	0.100224162139136	0.79517049210707	1	MG_anti_miR_124 - MG_control	fdrtool	0.100224162139136	0.79517049210707	FALSE	no hit	5.74735
NKTR	P30414	NK-tumor recognition protein OS=Homo sapiens GN=NKTR PE=1 SV=2	1	1	3	2	4	5.97465	0.34908547822419	22.9150796654103	1.25447342594973	0.26074753205029	0.999572349579279	-4.56363985450171	0.100501130148296	0.795619606178304	1	MG_anti_miR_124 - MG_control	fdrtool	0.100501130148296	0.795619606178304	FALSE	no hit	5.97465
OLA1	J3KQ32|Q9NTK5	Obg-like ATPase 1 OS=Homo sapiens GN=OLA1 PE=1 SV=1|Obg-like ATPase 1 OS=Homo sapiens GN=OLA1 PE=1 SV=2	1	1	3	2	5	6.85577	-0.263010336096805	23.7334689611008	-1.25445892455713	0.260752410334852	0.999572349579279	-4.56364208987136	0.1005050621269	0.795625967852016	1	MG_anti_miR_124 - MG_control	fdrtool	0.1005050621269	0.795625967852016	FALSE	no hit	6.85577
CYB5R3	B1AHF3|P00387|P00387-2|P00387-3	NADH-cytochrome b5 reductase 3 (Fragment) OS=Homo sapiens GN=CYB5R3 PE=1 SV=1|NADH-cytochrome b5 reductase 3 OS=Homo sapiens GN=CYB5R3 PE=1 SV=3|Isoform 2 of NADH-cytochrome b5 reductase 3 OS=Homo sapiens GN=CYB5R3|Isoform 3 of NADH-cytochrome b5 reductase 3 OS=Homo sapiens GN=CYB5R3	1	1	3	2	3	6.00201	0.34639821888501	21.819666555797	1.25377879691715	0.260981297590146	0.999572349579279	-4.56374692583364	0.100689613037093	0.795924113789124	1	MG_anti_miR_124 - MG_control	fdrtool	0.100689613037093	0.795924113789124	FALSE	no hit	6.00201
CTGF	P29279	Connective tissue growth factor OS=Homo sapiens GN=CTGF PE=1 SV=2	1	1	3	2	10	6.65804	-0.317277372836823	24.4079356365805	-1.25317684133325	0.261184026774735	0.999572349579279	-4.56383970440644	0.100853177348467	0.796187629237864	1	MG_anti_miR_124 - MG_control	fdrtool	0.100853177348467	0.796187629237864	FALSE	no hit	6.65804
RPL23	P62829	60S ribosomal protein L23 OS=Homo sapiens GN=RPL23 PE=1 SV=1	1	1	3	2	4	7.0534	-0.27542757042729	24.4686597005588	-1.25228049304017	0.261486163299798	0.999572349579279	-4.56397784363156	0.101097126764516	0.796579389675563	1	MG_anti_miR_124 - MG_control	fdrtool	0.101097126764516	0.796579389675563	FALSE	no hit	7.0534
ATAD2	Q6PL18	ATPase family AAA domain-containing protein 2 OS=Homo sapiens GN=ATAD2 PE=1 SV=1	1	1	3	2	7	5.70757	0.243698286143673	22.5844143762881	1.25172719239886	0.261672822723008	0.999572349579279	-4.56406310642674	0.101247947100652	0.796820840846376	1	MG_anti_miR_124 - MG_control	fdrtool	0.101247947100652	0.796820840846376	FALSE	no hit	5.70757
POLR1B	Q9H9Y6|Q9H9Y6-2|Q9H9Y6-3|Q9H9Y6-4|Q9H9Y6-5	DNA-directed RNA polymerase I subunit RPA2 OS=Homo sapiens GN=POLR1B PE=1 SV=2|Isoform 2 of DNA-directed RNA polymerase I subunit RPA2 OS=Homo sapiens GN=POLR1B|Isoform 3 of DNA-directed RNA polymerase I subunit RPA2 OS=Homo sapiens GN=POLR1B|Isoform 4 of DNA-directed RNA polymerase I subunit RPA2 OS=Homo sapiens GN=POLR1B|Isoform 5 of DNA-directed RNA polymerase I subunit RPA2 OS=Homo sapiens GN…	1	1	3	2	3	5.73776	0.230955189221635	22.172362439097	1.25064746919101	0.262037416462345	0.999572349579279	-4.5642294719874	0.101542777320003	0.797291188607347	1	MG_anti_miR_124 - MG_control	fdrtool	0.101542777320003	0.797291188607347	FALSE	no hit	5.73776
CSRP1	E9PP21|P21291	Cysteine and glycine-rich protein 1 OS=Homo sapiens GN=CSRP1 PE=1 SV=1|Cysteine and glycine-rich protein 1 OS=Homo sapiens GN=CSRP1 PE=1 SV=3	1	1	3	2	3	5.56884	-0.460251960092364	21.1592949429298	-1.24927014475537	0.262503159799461	0.999572349579279	-4.56444165734791	0.101919862608656	0.797889594950775	1	MG_anti_miR_124 - MG_control	fdrtool	0.101919862608656	0.797889594950775	FALSE	no hit	5.56884
MRPL21	Q7Z2W9|Q7Z2W9-2	39S ribosomal protein L21, mitochondrial OS=Homo sapiens GN=MRPL21 PE=1 SV=2|Isoform 2 of 39S ribosomal protein L21, mitochondrial OS=Homo sapiens GN=MRPL21	1	1	3	2	2	6.13904	-0.261329138956643	21.4277512350153	-1.24916481662043	0.262538806954636	0.999572349579279	-4.56445788217039	0.101948745273088	0.797935283956954	1	MG_anti_miR_124 - MG_control	fdrtool	0.101948745273088	0.797935283956954	FALSE	no hit	6.13904
COMMD6	Q7Z4G1|Q7Z4G1-2	COMM domain-containing protein 6 OS=Homo sapiens GN=COMMD6 PE=1 SV=1|Isoform 2 of COMM domain-containing protein 6 OS=Homo sapiens GN=COMMD6	1	1	3	2	3	5.59865	-0.295836509040587	21.6172863702773	-1.24862772523894	0.262720646776967	0.999572349579279	-4.56454061250123	0.102096125675446	0.7981681012997	1	MG_anti_miR_124 - MG_control	fdrtool	0.102096125675446	0.7981681012997	FALSE	no hit	5.59865
CNN2	B4DDF4|B4DUT8|Q99439	Calponin OS=Homo sapiens GN=CNN2 PE=1 SV=1|Calponin OS=Homo sapiens GN=CNN2 PE=1 SV=1|Calponin-2 OS=Homo sapiens GN=CNN2 PE=1 SV=4	1	1	3	2	3	6.27257	-0.326239314566337	21.6676128113209	-1.24558471543918	0.263753021496616	0.999572349579279	-4.56500922431842	0.102934346518386	0.799482105329611	1	MG_anti_miR_124 - MG_control	fdrtool	0.102934346518386	0.799482105329611	FALSE	no hit	6.27257
UBA7	P41226	Ubiquitin-like modifier-activating enzyme 7 OS=Homo sapiens GN=UBA7 PE=1 SV=2	1	1	3	2	2	6.07742	-0.226133781282819	21.317007632709	-1.24486142530607	0.263998936579292	0.999572349579279	-4.56512057914841	0.103134385300509	0.799793163448269	1	MG_anti_miR_124 - MG_control	fdrtool	0.103134385300509	0.799793163448269	FALSE	no hit	6.07742
NUDCD2	E5RFP0|Q8WVJ2	NudC domain-containing protein 2 OS=Homo sapiens GN=NUDCD2 PE=1 SV=1|NudC domain-containing protein 2 OS=Homo sapiens GN=NUDCD2 PE=1 SV=1	1	1	3	2	2	5.75973	-0.354355792992006	21.3524321325135	-1.24347030500987	0.264472484570811	0.999572349579279	-4.56533471866052	0.103519993303008	0.800390064570521	1	MG_anti_miR_124 - MG_control	fdrtool	0.103519993303008	0.800390064570521	FALSE	no hit	5.75973
SRRM1	A9Z1X7|Q8IYB3|Q8IYB3-2	Serine/arginine repetitive matrix protein 1 OS=Homo sapiens GN=SRRM1 PE=1 SV=1|Serine/arginine repetitive matrix protein 1 OS=Homo sapiens GN=SRRM1 PE=1 SV=2|Isoform 2 of Serine/arginine repetitive matrix protein 1 OS=Homo sapiens GN=SRRM1	1	1	3	2	3	6.38297	0.27393222742387	23.3851953289566	1.24206266272661	0.264952426132057	0.999572349579279	-4.56555135858822	0.103911346656214	0.800992231005502	1	MG_anti_miR_124 - MG_control	fdrtool	0.103911346656214	0.800992231005502	FALSE	no hit	6.38297
SPTBN2	O15020|O15020-2	Spectrin beta chain, non-erythrocytic 2 OS=Homo sapiens GN=SPTBN2 PE=1 SV=3|Isoform 2 of Spectrin beta chain, non-erythrocytic 2 OS=Homo sapiens GN=SPTBN2	1	1	3	2	4	5.52286	0.406011424076979	21.6571587821375	1.24173204303756	0.265065264619683	0.999572349579279	-4.56560223554981	0.104003435960158	0.801133399041232	1	MG_anti_miR_124 - MG_control	fdrtool	0.104003435960158	0.801133399041232	FALSE	no hit	5.52286
HSPA5	P11021	78 kDa glucose-regulated protein OS=Homo sapiens GN=HSPA5 PE=1 SV=2	1	1	3	2	17	7.46044	-0.310525776077739	24.9966374111675	-1.24146493784041	0.265156457213414	0.999572349579279	-4.56564333691322	0.1040778815692	0.801247373913272	1	MG_anti_miR_124 - MG_control	fdrtool	0.1040778815692	0.801247373913272	FALSE	no hit	7.46044
SIRT1	Q96EB6	NAD-dependent protein deacetylase sirtuin-1 OS=Homo sapiens GN=SIRT1 PE=1 SV=2	1	1	3	2	5	5.82572	0.260229527907178	23.1994877591624	1.24037043110349	0.265530425106779	0.999572349579279	-4.56581173993538	0.104383376737475	0.801713716624843	1	MG_anti_miR_124 - MG_control	fdrtool	0.104383376737475	0.801713716624843	FALSE	no hit	5.82572
USF1	B1AQP1|P22415|P22415-2	Upstream stimulatory factor 1 OS=Homo sapiens GN=USF1 PE=1 SV=1|Upstream stimulatory factor 1 OS=Homo sapiens GN=USF1 PE=1 SV=1|Isoform 2 of Upstream stimulatory factor 1 OS=Homo sapiens GN=USF1	1	1	3	2	2	5.57741	-0.26585001583231	21.5330263832845	-1.2400797277863	0.265629830568096	0.999572349579279	-4.56585646367242	0.10446463648843	0.801837392549845	1	MG_anti_miR_124 - MG_control	fdrtool	0.10446463648843	0.801837392549845	FALSE	no hit	5.57741
AKR1B1	P15121	Aldose reductase OS=Homo sapiens GN=AKR1B1 PE=1 SV=3	1	1	3	2	5	6.47716	0.269967265595334	22.6223790537903	1.23932918093802	0.265886631666946	0.999572349579279	-4.56597192410157	0.104674667736464	0.802156342877086	1	MG_anti_miR_124 - MG_control	fdrtool	0.104674667736464	0.802156342877086	FALSE	no hit	6.47716
RRP8	O43159	Ribosomal RNA-processing protein 8 OS=Homo sapiens GN=RRP8 PE=1 SV=2	1	1	3	2	3	5.88396	0.254104353326991	23.2581734827738	1.23865196995073	0.266118530115554	0.999572349579279	-4.56607609209496	0.104864464474445	0.802443683543604	1	MG_anti_miR_124 - MG_control	fdrtool	0.104864464474445	0.802443683543604	FALSE	no hit	5.88396
YARS2	H0YHS6|Q9Y2Z4	Tyrosine--tRNA ligase (Fragment) OS=Homo sapiens GN=YARS2 PE=1 SV=1|Tyrosine--tRNA ligase, mitochondrial OS=Homo sapiens GN=YARS2 PE=1 SV=2	1	1	3	2	2	6.40354	-0.234508212135356	21.5888779455359	-1.23858837197534	0.266140317302829	0.999572349579279	-4.56608587415077	0.104882302616271	0.802470646497828	1	MG_anti_miR_124 - MG_control	fdrtool	0.104882302616271	0.802470646497828	FALSE	no hit	6.40354
CCNDBP1	O95273|O95273-2	Cyclin-D1-binding protein 1 OS=Homo sapiens GN=CCNDBP1 PE=1 SV=2|Isoform 2 of Cyclin-D1-binding protein 1 OS=Homo sapiens GN=CCNDBP1	1	1	3	2	2	5.70538	-0.229607638778379	20.9232565840235	-1.23621303149399	0.266955189500523	0.999572349579279	-4.56645116177715	0.105550271730531	0.80347503343308	1	MG_anti_miR_124 - MG_control	fdrtool	0.105550271730531	0.80347503343308	FALSE	no hit	5.70538
KMT2A	Q03164|Q03164-2|Q03164-3	Histone-lysine N-methyltransferase 2A OS=Homo sapiens GN=KMT2A PE=1 SV=5|Isoform 2 of Histone-lysine N-methyltransferase 2A OS=Homo sapiens GN=KMT2A|Isoform 3 of Histone-lysine N-methyltransferase 2A OS=Homo sapiens GN=KMT2A	1	1	3	2	7	5.77035	0.318528212446505	22.7352419943166	1.23584899301013	0.267080270324268	0.999572349579279	-4.56650713347906	0.105652940549096	0.803628505746626	1	MG_anti_miR_124 - MG_control	fdrtool	0.105652940549096	0.803628505746626	FALSE	no hit	5.77035
NDUFB11	Q9NX14|Q9NX14-2	NADH dehydrogenase [ubiquinone] 1 beta subcomplex subunit 11, mitochondrial OS=Homo sapiens GN=NDUFB11 PE=1 SV=1|Isoform 2 of NADH dehydrogenase [ubiquinone] 1 beta subcomplex subunit 11, mitochondrial OS=Homo sapiens GN=NDUFB11	1	1	3	2	2	6.52606	-0.326521730946229	21.5772916769899	-1.23283064978576	0.26811935531556	0.999572349579279	-4.56697109287639	0.106507250457089	0.804896317153676	1	MG_anti_miR_124 - MG_control	fdrtool	0.106507250457089	0.804896317153676	FALSE	no hit	6.52606
RBM26	A0A087X0H9|Q5T8P6|Q5T8P6-2|Q5T8P6-3	RNA-binding protein 26 OS=Homo sapiens GN=RBM26 PE=1 SV=1|RNA-binding protein 26 OS=Homo sapiens GN=RBM26 PE=1 SV=3|Isoform 2 of RNA-binding protein 26 OS=Homo sapiens GN=RBM26|Isoform 3 of RNA-binding protein 26 OS=Homo sapiens GN=RBM26	1	1	3	2	5	5.85792	0.254370902401241	22.2280706706776	1.23135221791085	0.268629622851968	0.999572349579279	-4.56719827024454	0.106927698134122	0.805514277274519	1	MG_anti_miR_124 - MG_control	fdrtool	0.106927698134122	0.805514277274519	FALSE	no hit	5.85792
TM9SF3	Q9HD45	Transmembrane 9 superfamily member 3 OS=Homo sapiens GN=TM9SF3 PE=1 SV=2	1	1	3	2	3	5.91514	0.284938301977299	21.9307353945894	1.23117376702497	0.268691271786505	0.999572349579279	-4.56722568772368	0.106978536180825	0.805588732179364	1	MG_anti_miR_124 - MG_control	fdrtool	0.106978536180825	0.805588732179364	FALSE	no hit	5.91514
THOP1	P52888	Thimet oligopeptidase OS=Homo sapiens GN=THOP1 PE=1 SV=2	1	1	3	2	6	6.34301	0.27243802854267	23.7176793107653	1.23115816438722	0.268696662582951	0.999572349579279	-4.56722808490222	0.106982982054352	0.805595240676663	1	MG_anti_miR_124 - MG_control	fdrtool	0.106982982054352	0.805595240676663	FALSE	no hit	6.34301
AXL	P30530|P30530-2	Tyrosine-protein kinase receptor UFO OS=Homo sapiens GN=AXL PE=1 SV=3|Isoform Short of Tyrosine-protein kinase receptor UFO OS=Homo sapiens GN=AXL	1	1	3	2	4	5.56139	0.262171289955976	21.0576831585357	1.23009979901779	0.269062557506403	0.999572349579279	-4.56739067801669	0.107284898530836	0.806036211307119	1	MG_anti_miR_124 - MG_control	fdrtool	0.107284898530836	0.806036211307119	FALSE	no hit	5.56139
QKI	Q96PU8|Q96PU8-3	Protein quaking OS=Homo sapiens GN=QKI PE=1 SV=1|Isoform 2 of Protein quaking OS=Homo sapiens GN=QKI	1	1	3	2	5	6.35884	-0.291680659691266	23.6812961755126	-1.22821403959975	0.269715591074897	0.999572349579279	-4.56768031497676	0.107824515262311	0.806819397246705	1	MG_anti_miR_124 - MG_control	fdrtool	0.107824515262311	0.806819397246705	FALSE	no hit	6.35884
POMP	Q9Y244	Proteasome maturation protein OS=Homo sapiens GN=POMP PE=1 SV=1	1	1	3	2	2	6.01891	-0.506844570761931	21.3748851877699	-1.22791920432248	0.269817818592371	0.999572349579279	-4.56772559153812	0.107909077335895	0.806941555620541	1	MG_anti_miR_124 - MG_control	fdrtool	0.107909077335895	0.806941555620541	FALSE	no hit	6.01891
PHF3	Q92576|Q92576-2	PHD finger protein 3 OS=Homo sapiens GN=PHF3 PE=1 SV=3|Isoform 2 of PHD finger protein 3 OS=Homo sapiens GN=PHF3	1	1	3	2	6	5.6539	0.219588129415314	22.4993822029073	1.22708196770071	0.270108298711681	0.999572349579279	-4.56785415089776	0.108149492464934	0.80728801682954	1	MG_anti_miR_124 - MG_control	fdrtool	0.108149492464934	0.80728801682954	FALSE	no hit	5.6539
MIEN1	Q9BRT3	Migration and invasion enhancer 1 OS=Homo sapiens GN=MIEN1 PE=1 SV=1	1	1	3	2	3	6.07443	-0.338281929056748	21.5305977293779	-1.22623480987587	0.270402502818218	0.999572349579279	-4.56798421644732	0.108393187818861	0.807637938382116	1	MG_anti_miR_124 - MG_control	fdrtool	0.108393187818861	0.807637938382116	FALSE	no hit	6.07443
PFKM	P08237	ATP-dependent 6-phosphofructokinase, muscle type OS=Homo sapiens GN=PFKM PE=1 SV=2	1	1	3	2	6	6.35638	0.355469921751418	23.4920223427236	1.2256000494906	0.270623130628883	0.999572349579279	-4.5680816608526	0.108576069055586	0.807899703580968	1	MG_anti_miR_124 - MG_control	fdrtool	0.108576069055586	0.807899703580968	FALSE	no hit	6.35638
PPIF	P30405	Peptidyl-prolyl cis-trans isomerase F, mitochondrial OS=Homo sapiens GN=PPIF PE=1 SV=1	1	1	3	2	5	6.86165	-0.303400052950213	23.3223921341084	-1.2251823475365	0.27076840092813	0.999572349579279	-4.56814577846449	0.10869654656561	0.808071758938714	1	MG_anti_miR_124 - MG_control	fdrtool	0.10869654656561	0.808071758938714	FALSE	no hit	6.86165
ALDH9A1	P49189	4-trimethylaminobutyraldehyde dehydrogenase OS=Homo sapiens GN=ALDH9A1 PE=1 SV=3	1	1	3	2	5	6.90952	0.266572329250593	25.2852005487297	1.22499038944877	0.270835184132425	0.999572349579279	-4.56817524276845	0.108751948372354	0.80815077550602	1	MG_anti_miR_124 - MG_control	fdrtool	0.108751948372354	0.80815077550602	FALSE	no hit	6.90952
NT5DC2	Q9H857|Q9H857-2|Q9H857-3|Q9H857-4	5'-nucleotidase domain-containing protein 2 OS=Homo sapiens GN=NT5DC2 PE=1 SV=1|Isoform 2 of 5'-nucleotidase domain-containing protein 2 OS=Homo sapiens GN=NT5DC2|Isoform 3 of 5'-nucleotidase domain-containing protein 2 OS=Homo sapiens GN=NT5DC2|Isoform 4 of 5'-nucleotidase domain-containing protein 2 OS=Homo sapiens GN=NT5DC2	1	1	3	2	3	6.028	0.391373393894398	22.5328142852304	1.22477578659791	0.270909862821736	0.999572349579279	-4.56820818182761	0.108813912220326	0.808239074111619	1	MG_anti_miR_124 - MG_control	fdrtool	0.108813912220326	0.808239074111619	FALSE	no hit	6.028
SLC38A10	Q9HBR0	Putative sodium-coupled neutral amino acid transporter 10 OS=Homo sapiens GN=SLC38A10 PE=1 SV=2	1	1	3	2	3	5.5182	0.27714251164598	21.3416349326109	1.22422925297898	0.271100130908336	0.999572349579279	-4.56829206332913	0.10897184299251	0.808463758623909	1	MG_anti_miR_124 - MG_control	fdrtool	0.10897184299251	0.808463758623909	FALSE	no hit	5.5182
HSPD1	P10809	60 kDa heat shock protein, mitochondrial OS=Homo sapiens GN=HSPD1 PE=1 SV=2	1	1	3	2	21	8.12926	-0.254875349069337	26.7397985375775	-1.22332051850029	0.271416755893432	0.999572349579279	-4.56843151884344	0.109234839515861	0.808836751613712	1	MG_anti_miR_124 - MG_control	fdrtool	0.109234839515861	0.808836751613712	FALSE	no hit	8.12926
P3H3	Q8IVL6	Prolyl 3-hydroxylase 3 OS=Homo sapiens GN=P3H3 PE=1 SV=1	1	1	3	2	3	5.9792	-0.260323263616289	22.4441016712239	-1.2202327220202	0.272495063122977	0.999572349579279	-4.56890522280751	0.110132229251784	0.810098605163908	1	MG_anti_miR_124 - MG_control	fdrtool	0.110132229251784	0.810098605163908	FALSE	no hit	5.9792
UBXN4	Q92575	UBX domain-containing protein 4 OS=Homo sapiens GN=UBXN4 PE=1 SV=2	1	1	3	2	4	5.94247	-0.364762040146616	21.8936000449372	-1.2200581583725	0.27255613641796	0.999572349579279	-4.56893199578185	0.110183135187857	0.810169686805055	1	MG_anti_miR_124 - MG_control	fdrtool	0.110183135187857	0.810169686805055	FALSE	no hit	5.94247
ARPC1A	Q92747	Actin-related protein 2/3 complex subunit 1A OS=Homo sapiens GN=ARPC1A PE=1 SV=2	1	1	3	2	4	6.41072	0.235206262339485	23.9412082168243	1.21972649622254	0.272672205922742	0.999572349579279	-4.56898286097135	0.110279905116853	0.810304663236253	1	MG_anti_miR_124 - MG_control	fdrtool	0.110279905116853	0.810304663236253	FALSE	no hit	6.41072
OSBP	P22059	Oxysterol-binding protein 1 OS=Homo sapiens GN=OSBP PE=1 SV=1	1	1	3	2	5	6.27899	0.243337994416258	23.6240670712019	1.21887448358957	0.272970579063621	0.999572349579279	-4.56911351669808	0.110528806849246	0.810650955661043	1	MG_anti_miR_124 - MG_control	fdrtool	0.110528806849246	0.810650955661043	FALSE	no hit	6.27899
RALY	Q9UKM9	RNA-binding protein Raly OS=Homo sapiens GN=RALY PE=1 SV=1	1	1	3	2	12	7.23676	-0.357227176878876	24.4566219880575	-1.21674620405441	0.273717158304776	0.999572349579279	-4.56943980670375	0.111152487864532	0.811513143737548	1	MG_anti_miR_124 - MG_control	fdrtool	0.111152487864532	0.811513143737548	FALSE	no hit	7.23676
EVI5	O60447|O60447-2	Ecotropic viral integration site 5 protein homolog OS=Homo sapiens GN=EVI5 PE=1 SV=3|Isoform 2 of Ecotropic viral integration site 5 protein homolog OS=Homo sapiens GN=EVI5	1	1	3	2	4	5.89004	0.228223707955785	22.000927393485	1.21598207051466	0.273985648127305	0.999572349579279	-4.56955692896023	0.111377089687477	0.811821717607762	1	MG_anti_miR_124 - MG_control	fdrtool	0.111377089687477	0.811821717607762	FALSE	no hit	5.89004
SYNCRIP	O60506|O60506-2	Heterogeneous nuclear ribonucleoprotein Q OS=Homo sapiens GN=SYNCRIP PE=1 SV=2|Isoform 2 of Heterogeneous nuclear ribonucleoprotein Q OS=Homo sapiens GN=SYNCRIP	1	1	3	2	4	6.50849	0.489888875175776	24.5948759011309	1.2153485374344	0.274208425684176	0.999572349579279	-4.56965402206842	0.111563575556369	0.812077158427328	1	MG_anti_miR_124 - MG_control	fdrtool	0.111563575556369	0.812077158427328	FALSE	no hit	6.50849
NACA	E9PAV3|E9PAV3-2|F8VZJ2|H0YHX9|Q13765	Nascent polypeptide-associated complex subunit alpha, muscle-specific form OS=Homo sapiens GN=NACA PE=1 SV=1|Isoform 2 of Nascent polypeptide-associated complex subunit alpha, muscle-specific form OS=Homo sapiens GN=NACA|Nascent polypeptide-associated complex subunit alpha OS=Homo sapiens GN=NACA PE=1 SV=1|Nascent polypeptide-associated complex subunit alpha (Fragment) OS=Homo sapiens GN=NACA PE=…	1	1	3	2	4	6.4789	-0.360538890390842	20.9575848736882	-1.21432259320451	0.274569530841504	0.999572349579279	-4.5698112327115	0.111866093453644	0.812490063511223	1	MG_anti_miR_124 - MG_control	fdrtool	0.111866093453644	0.812490063511223	FALSE	no hit	6.4789
LUC7L3	J3KPP4|O95232	Cisplatin resistance-associated overexpressed protein, isoform CRA_b OS=Homo sapiens GN=LUC7L3 PE=1 SV=1|Luc7-like protein 3 OS=Homo sapiens GN=LUC7L3 PE=1 SV=2	1	1	3	2	8	6.38267	0.377554303925066	23.9414823588284	1.21138327250658	0.275606416249119	0.999572349579279	-4.57026148744467	0.112736387966119	0.813667869022719	1	MG_anti_miR_124 - MG_control	fdrtool	0.112736387966119	0.813667869022719	FALSE	no hit	6.38267
TSR3	Q9UJK0	Ribosome biogenesis protein TSR3 homolog OS=Homo sapiens GN=TSR3 PE=1 SV=1	1	1	3	2	2	5.65672	-0.305728079914893	21.1446412328159	-1.21107844993808	0.275714143797635	0.999572349579279	-4.5703081681331	0.1128269465425	0.81378957632195	1	MG_anti_miR_124 - MG_control	fdrtool	0.1128269465425	0.81378957632195	FALSE	no hit	5.65672
CAPN7	Q9Y6W3	Calpain-7 OS=Homo sapiens GN=CAPN7 PE=1 SV=1	1	1	3	2	3	5.65998	0.223504972861331	22.0196256118797	1.21074921627046	0.275830540157759	0.999572349579279	-4.57035858438152	0.112924821713898	0.813920938194658	1	MG_anti_miR_124 - MG_control	fdrtool	0.112924821713898	0.813920938194658	FALSE	no hit	5.65998
SMCHD1	A6NHR9|A6NHR9-2	Structural maintenance of chromosomes flexible hinge domain-containing protein 1 OS=Homo sapiens GN=SMCHD1 PE=1 SV=2|Isoform 2 of Structural maintenance of chromosomes flexible hinge domain-containing protein 1 OS=Homo sapiens GN=SMCHD1	1	1	3	2	8	6.04324	0.220739937273805	23.4697101115301	1.21055078487808	0.275900713947117	0.999572349579279	-4.57038896920985	0.112983844061768	0.814000064717591	1	MG_anti_miR_124 - MG_control	fdrtool	0.112983844061768	0.814000064717591	FALSE	no hit	6.04324
ASL	P04424|P04424-2|P04424-3	Argininosuccinate lyase OS=Homo sapiens GN=ASL PE=1 SV=4|Isoform 2 of Argininosuccinate lyase OS=Homo sapiens GN=ASL|Isoform 3 of Argininosuccinate lyase OS=Homo sapiens GN=ASL	1	1	3	2	7	6.09229	0.226416152398844	23.1131985425533	1.21026285163121	0.276002567366361	0.999572349579279	-4.57043305715625	0.113069531482095	0.814114819271501	1	MG_anti_miR_124 - MG_control	fdrtool	0.113069531482095	0.814114819271501	FALSE	no hit	6.09229
TMOD3	Q9NYL9	Tropomodulin-3 OS=Homo sapiens GN=TMOD3 PE=1 SV=1	1	1	3	2	5	5.8758	0.23730376864772	22.6414054737508	1.21000855428392	0.276092549970522	0.999572349579279	-4.57047199298262	0.113145251612529	0.814216107617336	1	MG_anti_miR_124 - MG_control	fdrtool	0.113145251612529	0.814216107617336	FALSE	no hit	5.8758
CRK	P46108	Adapter molecule crk OS=Homo sapiens GN=CRK PE=1 SV=2	1	1	3	2	6	6.5208	-0.253935083898504	23.3131320005455	-1.20879613471075	0.276521917472713	0.999572349579279	-4.57065760448959	0.113506813794478	0.814698239554896	1	MG_anti_miR_124 - MG_control	fdrtool	0.113506813794478	0.814698239554896	FALSE	no hit	6.5208
AS3MT	Q9HBK9	Arsenite methyltransferase OS=Homo sapiens GN=AS3MT PE=1 SV=3	1	1	3	2	5	5.86969	0.227478227931975	22.8782089992764	1.20805269749053	0.27678548972927	0.999572349579279	-4.57077139912449	0.113728967942493	0.814993236065112	1	MG_anti_miR_124 - MG_control	fdrtool	0.113728967942493	0.814993236065112	FALSE	no hit	5.86969
STK4	F5H5B4|Q13043|Q13043-2	Serine/threonine-protein kinase 4 OS=Homo sapiens GN=STK4 PE=1 SV=1|Serine/threonine-protein kinase 4 OS=Homo sapiens GN=STK4 PE=1 SV=2|Isoform 2 of Serine/threonine-protein kinase 4 OS=Homo sapiens GN=STK4	1	1	3	2	3	6.00162	-0.305729556226936	22.3816428790913	-1.20735989703074	0.277031308639589	0.999572349579279	-4.57087742959524	0.113936298886396	0.815267702892227	1	MG_anti_miR_124 - MG_control	fdrtool	0.113936298886396	0.815267702892227	FALSE	no hit	6.00162
U2SURP	E7ET15|O15042|O15042-2	U2 snRNP-associated SURP motif-containing protein OS=Homo sapiens GN=U2SURP PE=1 SV=1|U2 snRNP-associated SURP motif-containing protein OS=Homo sapiens GN=U2SURP PE=1 SV=2|Isoform 2 of U2 snRNP-associated SURP motif-containing protein OS=Homo sapiens GN=U2SURP	1	1	3	2	10	6.44102	0.235579274105252	24.1939838455544	1.20726649263743	0.277064465004182	0.999572349579279	-4.57089172378852	0.113964274306089	0.815304674696423	1	MG_anti_miR_124 - MG_control	fdrtool	0.113964274306089	0.815304674696423	FALSE	no hit	6.44102
SUCLG1	P53597	Succinyl-CoA ligase [ADP/GDP-forming] subunit alpha, mitochondrial OS=Homo sapiens GN=SUCLG1 PE=1 SV=4	1	1	3	2	2	5.91288	-0.245906446146673	21.5176590895718	-1.20641888308425	0.277365506107009	0.999572349579279	-4.57102142736735	0.114218387949796	0.815639830146634	1	MG_anti_miR_124 - MG_control	fdrtool	0.114218387949796	0.815639830146634	FALSE	no hit	5.91288
TPPP3	Q9BW30	Tubulin polymerization-promoting protein family member 3 OS=Homo sapiens GN=TPPP3 PE=1 SV=1	1	1	3	2	2	5.7116	-0.222746440387688	21.7738549816915	-1.20326510944541	0.278488143416524	0.999572349579279	-4.57150385411608	0.115167809490395	0.816881351104896	1	MG_anti_miR_124 - MG_control	fdrtool	0.115167809490395	0.816881351104896	FALSE	no hit	5.7116
XPO1	O14980	Exportin-1 OS=Homo sapiens GN=XPO1 PE=1 SV=1	1	1	3	2	11	6.74801	0.253594416958585	24.3914287010169	1.20258727642792	0.278729949938129	0.999572349579279	-4.57160750513682	0.115372674525852	0.817147054851252	1	MG_anti_miR_124 - MG_control	fdrtool	0.115372674525852	0.817147054851252	FALSE	no hit	6.74801
HSD17B12	Q53GQ0	Very-long-chain 3-oxoacyl-CoA reductase OS=Homo sapiens GN=HSD17B12 PE=1 SV=2	1	1	3	2	3	6.18898	0.237701625680376	23.1414007574511	1.20202173954403	0.278931837666866	0.999572349579279	-4.57169397459196	0.115543818903667	0.817368433504194	1	MG_anti_miR_124 - MG_control	fdrtool	0.115543818903667	0.817368433504194	FALSE	no hit	6.18898
RBSN	Q9H1K0	Rabenosyn-5 OS=Homo sapiens GN=RBSN PE=1 SV=2	1	1	3	2	3	5.61976	0.223475105232136	21.622817008432	1.20139939160124	0.279154154480095	0.999572349579279	-4.5717891200359	0.115732386229741	0.81761172923727	1	MG_anti_miR_124 - MG_control	fdrtool	0.115732386229741	0.81761172923727	FALSE	no hit	5.61976
NDUFA2	O43678	NADH dehydrogenase [ubiquinone] 1 alpha subcomplex subunit 2 OS=Homo sapiens GN=NDUFA2 PE=1 SV=3	1	1	3	2	4	6.20184	-0.293975313080619	22.8502884407834	-1.20056131825644	0.279453779156902	0.999572349579279	-4.5719172287595	0.115986699066991	0.817938827188978	1	MG_anti_miR_124 - MG_control	fdrtool	0.115986699066991	0.817938827188978	FALSE	no hit	6.20184
GNA11	P29992	Guanine nucleotide-binding protein subunit alpha-11 OS=Homo sapiens GN=GNA11 PE=1 SV=2	1	1	3	2	4	6.21581	-0.247873675448862	22.8266419294903	-1.1995528088435	0.27981471174073	0.999572349579279	-4.57207136433197	0.116293312652163	0.81833163790737	1	MG_anti_miR_124 - MG_control	fdrtool	0.116293312652163	0.81833163790737	FALSE	no hit	6.21581
ARPC2	O15144	Actin-related protein 2/3 complex subunit 2 OS=Homo sapiens GN=ARPC2 PE=1 SV=1	1	1	3	2	11	6.14009	0.251231739802613	23.7025581927347	1.19800935630644	0.280367885787835	0.999572349579279	-4.57230720225254	0.116763795839454	0.818931101164744	1	MG_anti_miR_124 - MG_control	fdrtool	0.116763795839454	0.818931101164744	FALSE	no hit	6.14009
TCEAL5|TCEAL6|TCEAL3	Q5H9L2|Q6IPX3|Q969E4	Transcription elongation factor A protein-like 5 OS=Homo sapiens GN=TCEAL5 PE=1 SV=1|Transcription elongation factor A protein-like 6 OS=Homo sapiens GN=TCEAL6 PE=2 SV=1|Transcription elongation factor A protein-like 3 OS=Homo sapiens GN=TCEAL3 PE=1 SV=1	1	1	3	2	2	6.15118	-0.393990173475675	21.0356142621068	-1.19644701998966	0.280928804536456	0.999572349579279	-4.57254585646911	0.117241556418946	0.819535801944767	1	MG_anti_miR_124 - MG_control	fdrtool	0.117241556418946	0.819535801944767	FALSE	no hit	6.15118
DVL2	I3L2N2|O14641	Segment polarity protein dishevelled homolog DVL-2 OS=Homo sapiens GN=DVL2 PE=1 SV=1|Segment polarity protein dishevelled homolog DVL-2 OS=Homo sapiens GN=DVL2 PE=1 SV=1	1	1	3	2	4	6.00395	-0.301534078511072	22.0344473308316	-1.19375887248356	0.281896221146931	0.999572349579279	-4.57295631918963	0.118067179048108	0.820571325049456	1	MG_anti_miR_124 - MG_control	fdrtool	0.118067179048108	0.820571325049456	FALSE	no hit	6.00395
WDR77	Q9BQA1|Q9BQA1-2	Methylosome protein 50 OS=Homo sapiens GN=WDR77 PE=1 SV=1|Isoform 2 of Methylosome protein 50 OS=Homo sapiens GN=WDR77	1	1	3	2	2	5.73151	0.256017779798785	19.9505647634696	1.19364683864439	0.281936603423736	0.999572349579279	-4.57297342148176	0.118101687248142	0.820614347699767	1	MG_anti_miR_124 - MG_control	fdrtool	0.118101687248142	0.820614347699767	FALSE	no hit	5.73151
SEC61B	P60468	Protein transport protein Sec61 subunit beta OS=Homo sapiens GN=SEC61B PE=1 SV=2	1	1	3	2	4	6.67883	-0.289190742149202	24.0045880326639	-1.1930340280761	0.282157578910133	0.999572349579279	-4.5730669623208	0.118290582642239	0.820849485489761	1	MG_anti_miR_124 - MG_control	fdrtool	0.118290582642239	0.820849485489761	FALSE	no hit	6.67883
TUBG1	P23258	Tubulin gamma-1 chain OS=Homo sapiens GN=TUBG1 PE=1 SV=2	1	1	3	2	3	6.12721	0.219783120614505	21.3691349017855	1.19179429281609	0.282605083168562	0.999572349579279	-4.5732561647901	0.11867344854486	0.821324192672496	1	MG_anti_miR_124 - MG_control	fdrtool	0.11867344854486	0.821324192672496	FALSE	no hit	6.12721
CNOT11	Q9UKZ1	CCR4-NOT transcription complex subunit 11 OS=Homo sapiens GN=CNOT11 PE=1 SV=1	1	1	3	2	2	5.67145	0.215362868798554	21.6653299667683	1.19001195092768	0.283249539474178	0.999572349579279	-4.57352809793915	0.119225588669248	0.822004366177592	1	MG_anti_miR_124 - MG_control	fdrtool	0.119225588669248	0.822004366177592	FALSE	no hit	5.67145
PFN2	C9J0J7|G5E9Q6|P35080-2	Profilin OS=Homo sapiens GN=PFN2 PE=1 SV=1|Profilin OS=Homo sapiens GN=PFN2 PE=1 SV=1|Isoform IIb of Profilin-2 OS=Homo sapiens GN=PFN2	1	1	3	2	2	6.62133	0.215746787642441	21.7690747778284	1.18929650708214	0.283508589961954	0.999572349579279	-4.57363722721161	0.119447786786012	0.822276629765287	1	MG_anti_miR_124 - MG_control	fdrtool	0.119447786786012	0.822276629765287	FALSE	no hit	6.62133
NUP205	Q92621	Nuclear pore complex protein Nup205 OS=Homo sapiens GN=NUP205 PE=1 SV=3	1	1	3	2	10	6.18067	0.255989196500401	23.7617989360176	1.18708929326641	0.284309091985767	0.999572349579279	-4.57397380520733	0.120135334480745	0.823113843828425	1	MG_anti_miR_124 - MG_control	fdrtool	0.120135334480745	0.823113843828425	FALSE	no hit	6.18067
RBMX2	A0A087WUI1|Q9Y388	RNA-binding motif protein, X-linked 2 OS=Homo sapiens GN=RBMX2 PE=1 SV=1|RNA-binding motif protein, X-linked 2 OS=Homo sapiens GN=RBMX2 PE=1 SV=2	1	1	3	2	4	6.2405	0.22520225400433	22.9896876102425	1.18682396976883	0.284405451184862	0.999572349579279	-4.57401425452422	0.120218191040455	0.823214204465241	1	MG_anti_miR_124 - MG_control	fdrtool	0.120218191040455	0.823214204465241	FALSE	no hit	6.2405
PSMC3	E9PM69|P17980|R4GNH3	26S protease regulatory subunit 6A OS=Homo sapiens GN=PSMC3 PE=1 SV=1|26S protease regulatory subunit 6A OS=Homo sapiens GN=PSMC3 PE=1 SV=3|26S protease regulatory subunit 6A OS=Homo sapiens GN=PSMC3 PE=1 SV=1	1	1	3	2	7	6.46187	-0.243163258445911	23.5925900524173	-1.18448563077644	0.285255915121161	0.999572349579279	-4.57437064866996	0.12095035541726	0.824096119369086	1	MG_anti_miR_124 - MG_control	fdrtool	0.12095035541726	0.824096119369086	FALSE	no hit	6.46187
UBE2Q1	Q7Z7E8	Ubiquitin-conjugating enzyme E2 Q1 OS=Homo sapiens GN=UBE2Q1 PE=1 SV=1	1	1	3	2	2	5.92533	0.249432394666741	21.6917305718931	1.18421455589242	0.285354649755636	0.999572349579279	-4.57441195334012	0.121035457687372	0.824198057234543	1	MG_anti_miR_124 - MG_control	fdrtool	0.121035457687372	0.824198057234543	FALSE	no hit	5.92533
DUT	A0A0C4DGL3|H0YNW5|P33316|P33316-2	DUTP pyrophosphatase, isoform CRA_c OS=Homo sapiens GN=DUT PE=1 SV=1|Deoxyuridine 5'-triphosphate nucleotidohydrolase, mitochondrial OS=Homo sapiens GN=DUT PE=1 SV=1|Deoxyuridine 5'-triphosphate nucleotidohydrolase, mitochondrial OS=Homo sapiens GN=DUT PE=1 SV=4|Isoform 2 of Deoxyuridine 5'-triphosphate nucleotidohydrolase, mitochondrial OS=Homo sapiens GN=DUT	1	1	3	2	3	6.34812	-0.238319484662888	23.5889721944653	-1.18415283336306	0.285377135357397	0.999572349579279	-4.57442135791323	0.12105484163723	0.824221259350669	1	MG_anti_miR_124 - MG_control	fdrtool	0.12105484163723	0.824221259350669	FALSE	no hit	6.34812
BNIP3	Q12983	BCL2/adenovirus E1B 19 kDa protein-interacting protein 3 OS=Homo sapiens GN=BNIP3 PE=1 SV=2	1	1	3	2	3	6.01028	-0.269589424254384	20.7717088346543	-1.18375141405821	0.28552341071058	0.999572349579279	-4.57448251874935	0.12118096657027	0.824372078386087	1	MG_anti_miR_124 - MG_control	fdrtool	0.12118096657027	0.824372078386087	FALSE	no hit	6.01028
TBC1D2B	Q9UPU7|Q9UPU7-2	TBC1 domain family member 2B OS=Homo sapiens GN=TBC1D2B PE=1 SV=2|Isoform 2 of TBC1 domain family member 2B OS=Homo sapiens GN=TBC1D2B	1	1	3	2	2	5.48975	0.226637807266901	20.0171523396333	1.18370961497526	0.285538645866995	0.999572349579279	-4.57448888703525	0.12119410564392	0.824387775085934	1	MG_anti_miR_124 - MG_control	fdrtool	0.12119410564392	0.824387775085934	FALSE	no hit	5.48975
RECQL5	O94762|O94762-4	ATP-dependent DNA helicase Q5 OS=Homo sapiens GN=RECQL5 PE=1 SV=2|Isoform 4 of ATP-dependent DNA helicase Q5 OS=Homo sapiens GN=RECQL5	1	1	3	2	2	5.52998	0.361945247461083	20.3891629257718	1.18218291312887	0.286095592940288	0.999572349579279	-4.57472145038978	0.121674771417112	0.824960083775502	1	MG_anti_miR_124 - MG_control	fdrtool	0.121674771417112	0.824960083775502	FALSE	no hit	5.52998
VAV2	P52735|P52735-2|P52735-3	Guanine nucleotide exchange factor VAV2 OS=Homo sapiens GN=VAV2 PE=1 SV=2|Isoform 2 of Guanine nucleotide exchange factor VAV2 OS=Homo sapiens GN=VAV2|Isoform 3 of Guanine nucleotide exchange factor VAV2 OS=Homo sapiens GN=VAV2	1	1	3	2	4	6.00427	0.227786928363653	23.5480045974669	1.18186074787829	0.286213241200557	0.999572349579279	-4.57477051681774	0.12177639192074	0.825080601719478	1	MG_anti_miR_124 - MG_control	fdrtool	0.12177639192074	0.825080601719478	FALSE	no hit	6.00427
VPS29	F8VXU5|Q9UBQ0|Q9UBQ0-2	Vacuolar protein sorting-associated protein 29 OS=Homo sapiens GN=VPS29 PE=1 SV=1|Vacuolar protein sorting-associated protein 29 OS=Homo sapiens GN=VPS29 PE=1 SV=1|Isoform 2 of Vacuolar protein sorting-associated protein 29 OS=Homo sapiens GN=VPS29	1	1	3	2	3	5.9827	-0.223734413663927	22.0437170131805	-1.18083760776059	0.286587151278727	0.999572349579279	-4.57492632182434	0.122099560804332	0.825462766710072	1	MG_anti_miR_124 - MG_control	fdrtool	0.122099560804332	0.825462766710072	FALSE	no hit	5.9827
KIF21A	Q7Z4S6|Q7Z4S6-2|Q7Z4S6-3|Q7Z4S6-4|Q7Z4S6-5	Kinesin-like protein KIF21A OS=Homo sapiens GN=KIF21A PE=1 SV=2|Isoform 2 of Kinesin-like protein KIF21A OS=Homo sapiens GN=KIF21A|Isoform 3 of Kinesin-like protein KIF21A OS=Homo sapiens GN=KIF21A|Isoform 4 of Kinesin-like protein KIF21A OS=Homo sapiens GN=KIF21A|Isoform 5 of Kinesin-like protein KIF21A OS=Homo sapiens GN=KIF21A	1	1	3	2	9	6.11515	0.434449289341241	23.8573036538857	1.17913703273412	0.28720957481357	0.999572349579279	-4.57518521529148	0.122638186788145	0.826096024001182	1	MG_anti_miR_124 - MG_control	fdrtool	0.122638186788145	0.826096024001182	FALSE	no hit	6.11515
PNPO	Q9NVS9|Q9NVS9-2|Q9NVS9-3|Q9NVS9-4	Pyridoxine-5'-phosphate oxidase OS=Homo sapiens GN=PNPO PE=1 SV=1|Isoform 2 of Pyridoxine-5'-phosphate oxidase OS=Homo sapiens GN=PNPO|Isoform 3 of Pyridoxine-5'-phosphate oxidase OS=Homo sapiens GN=PNPO|Isoform 4 of Pyridoxine-5'-phosphate oxidase OS=Homo sapiens GN=PNPO	1	1	3	2	2	5.73113	-0.265865701183753	20.9096672451327	-1.17731037695845	0.287879457171586	0.999572349579279	-4.57546320203423	0.123218812559168	0.826773533464744	1	MG_anti_miR_124 - MG_control	fdrtool	0.123218812559168	0.826773533464744	FALSE	no hit	5.73113
NUDT5	A6NCQ0|A6NFX8|A6NJU6|C9JYY9|Q9UKK9	ADP-sugar pyrophosphatase OS=Homo sapiens GN=NUDT5 PE=1 SV=1|ADP-sugar pyrophosphatase OS=Homo sapiens GN=NUDT5 PE=1 SV=1|ADP-sugar pyrophosphatase OS=Homo sapiens GN=NUDT5 PE=1 SV=2|ADP-sugar pyrophosphatase (Fragment) OS=Homo sapiens GN=NUDT5 PE=1 SV=7|ADP-sugar pyrophosphatase OS=Homo sapiens GN=NUDT5 PE=1 SV=1	1	1	3	2	2	6.11209	-0.372774325299432	20.5300214561016	-1.17505867110916	0.288707089098132	0.999572349579279	-4.57580572888548	0.123937497251564	0.827604862507916	1	MG_anti_miR_124 - MG_control	fdrtool	0.123937497251564	0.827604862507916	FALSE	no hit	6.11209
WDR48	Q8TAF3|Q8TAF3-3|Q8TAF3-4	WD repeat-containing protein 48 OS=Homo sapiens GN=WDR48 PE=1 SV=1|Isoform 3 of WD repeat-containing protein 48 OS=Homo sapiens GN=WDR48|Isoform 4 of WD repeat-containing protein 48 OS=Homo sapiens GN=WDR48	1	1	3	2	3	5.60334	0.209873742549672	21.4455799284769	1.17423305559865	0.289011069071027	0.999572349579279	-4.57593127998033	0.124201829882493	0.827908622240534	1	MG_anti_miR_124 - MG_control	fdrtool	0.124201829882493	0.827908622240534	FALSE	no hit	5.60334
RSRC2	Q7L4I2|Q7L4I2-2	Arginine/serine-rich coiled-coil protein 2 OS=Homo sapiens GN=RSRC2 PE=1 SV=1|Isoform 2 of Arginine/serine-rich coiled-coil protein 2 OS=Homo sapiens GN=RSRC2	1	1	3	2	2	6.03246	0.346950117858885	21.0634664564416	1.17389105133535	0.289137071777736	0.999572349579279	-4.5759832820512	0.124311456199695	0.828034286304957	1	MG_anti_miR_124 - MG_control	fdrtool	0.124311456199695	0.828034286304957	FALSE	no hit	6.03246
RRM2B	Q7LG56	Ribonucleoside-diphosphate reductase subunit M2 B OS=Homo sapiens GN=RRM2B PE=1 SV=1	1	1	3	2	2	5.55606	0.221333416475112	20.8599121275159	1.17271601614664	0.289570347656481	0.999572349579279	-4.57616191853202	0.124688678174573	0.828465295117683	1	MG_anti_miR_124 - MG_control	fdrtool	0.124688678174573	0.828465295117683	FALSE	no hit	5.55606
BID	P55957	BH3-interacting domain death agonist OS=Homo sapiens GN=BID PE=1 SV=1	1	1	3	2	2	6.6994	-0.2928034733551	20.786196627212	-1.17222971988229	0.289749826973714	0.999572349579279	-4.57623583538641	0.124845054965527	0.82864333635085	1	MG_anti_miR_124 - MG_control	fdrtool	0.124845054965527	0.82864333635085	FALSE	no hit	6.6994
WFS1	O76024	Wolframin OS=Homo sapiens GN=WFS1 PE=1 SV=2	1	1	3	2	6	6.14602	0.214130575411946	22.8417240619256	1.17167333562282	0.289955292600626	0.999572349579279	-4.57632039617764	0.125024157259995	0.828846797960293	1	MG_anti_miR_124 - MG_control	fdrtool	0.125024157259995	0.828846797960293	FALSE	no hit	6.14602
RFTN1	G3XAJ6|Q14699	Raft-linking protein, isoform CRA_c OS=Homo sapiens GN=RFTN1 PE=1 SV=1|Raftlin OS=Homo sapiens GN=RFTN1 PE=1 SV=4	1	1	3	2	6	6.06032	0.237436962840647	22.7019015791596	1.17039911634214	0.290426322860558	0.999572349579279	-4.57651401749846	0.125435088152958	0.829311797608922	1	MG_anti_miR_124 - MG_control	fdrtool	0.125435088152958	0.829311797608922	FALSE	no hit	6.06032
ANP32A	P39687	Acidic leucine-rich nuclear phosphoprotein 32 family member A OS=Homo sapiens GN=ANP32A PE=1 SV=1	1	1	3	2	4	6.64979	-0.286727194193279	23.1361154454278	-1.17026791050615	0.290474862399585	0.999572349579279	-4.57653395159395	0.125477461242343	0.829359602329932	1	MG_anti_miR_124 - MG_control	fdrtool	0.125477461242343	0.829359602329932	FALSE	no hit	6.64979
CPSF3	G5E9W3|Q9UKF6	Cleavage and polyadenylation specific factor 3, 73kDa, isoform CRA_b OS=Homo sapiens GN=CPSF3 PE=1 SV=1|Cleavage and polyadenylation specificity factor subunit 3 OS=Homo sapiens GN=CPSF3 PE=1 SV=1	1	1	3	2	6	6.18727	0.228158945132268	22.7850453160664	1.16973466176721	0.290672210083757	0.999572349579279	-4.57661496223968	0.125649789397044	0.829553744936138	1	MG_anti_miR_124 - MG_control	fdrtool	0.125649789397044	0.829553744936138	FALSE	no hit	6.18727
RPS27	P42677	40S ribosomal protein S27 OS=Homo sapiens GN=RPS27 PE=1 SV=3	1	1	3	2	2	6.31129	-0.256432804067941	22.3515525323363	-1.16839000522274	0.291170365419516	0.999572349579279	-4.57681919968459	0.12608515622805	0.830042261221662	1	MG_anti_miR_124 - MG_control	fdrtool	0.12608515622805	0.830042261221662	FALSE	no hit	6.31129
NAE1	Q13564|Q13564-2|Q13564-3|Q13564-4	NEDD8-activating enzyme E1 regulatory subunit OS=Homo sapiens GN=NAE1 PE=1 SV=1|Isoform 2 of NEDD8-activating enzyme E1 regulatory subunit OS=Homo sapiens GN=NAE1|Isoform 3 of NEDD8-activating enzyme E1 regulatory subunit OS=Homo sapiens GN=NAE1|Isoform 4 of NEDD8-activating enzyme E1 regulatory subunit OS=Homo sapiens GN=NAE1	1	1	3	2	2	6.28367	0.213435603789705	22.7561259266575	1.16789069940257	0.29135553210846	0.999572349579279	-4.57689502314859	0.126247118038245	0.830223281405421	1	MG_anti_miR_124 - MG_control	fdrtool	0.126247118038245	0.830223281405421	FALSE	no hit	6.28367
NADSYN1	A0A0B4J216|Q6IA69|Q6IA69-2	Glutamine-dependent NAD(+) synthetase OS=Homo sapiens GN=NADSYN1 PE=1 SV=1|Glutamine-dependent NAD(+) synthetase OS=Homo sapiens GN=NADSYN1 PE=1 SV=3|Isoform 2 of Glutamine-dependent NAD(+) synthetase OS=Homo sapiens GN=NADSYN1	1	1	3	2	2	5.65166	0.230513126147159	20.4175023387793	1.16501045688728	0.292425661890509	0.999572349579279	-4.57733224852012	0.127184558688155	0.831263503905236	1	MG_anti_miR_124 - MG_control	fdrtool	0.127184558688155	0.831263503905236	FALSE	no hit	5.65166
RDX	P35241	Radixin OS=Homo sapiens GN=RDX PE=1 SV=1	1	1	3	2	9	6.77818	-0.236551735194062	24.0637413233233	-1.16441995746646	0.292645477735598	0.999572349579279	-4.5774218529861	0.127377417586737	0.831475929063196	1	MG_anti_miR_124 - MG_control	fdrtool	0.127377417586737	0.831475929063196	FALSE	no hit	6.77818
RUFY3	Q7L099|Q7L099-2|Q7L099-3|Q7L099-4	Protein RUFY3 OS=Homo sapiens GN=RUFY3 PE=1 SV=1|Isoform 2 of Protein RUFY3 OS=Homo sapiens GN=RUFY3|Isoform 3 of Protein RUFY3 OS=Homo sapiens GN=RUFY3|Isoform 4 of Protein RUFY3 OS=Homo sapiens GN=RUFY3	1	1	3	2	5	5.67082	0.214900118076969	22.1092608470935	1.16419088652189	0.292730788911967	0.999572349579279	-4.57745660986128	0.127452294072083	0.831558257982778	1	MG_anti_miR_124 - MG_control	fdrtool	0.127452294072083	0.831558257982778	FALSE	no hit	5.67082
MECP2	P51608-2	Isoform B of Methyl-CpG-binding protein 2 OS=Homo sapiens GN=MECP2	1	1	3	2	4	5.95857	-0.322401911355776	21.8819403340979	-1.16340770851023	0.293022624964784	0.999572349579279	-4.57757542788858	0.127708550370571	0.831839411674605	1	MG_anti_miR_124 - MG_control	fdrtool	0.127708550370571	0.831839411674605	FALSE	no hit	5.95857
HLA	D0EV57|P20039|P30456|P30464|P30481|P30508|Q30134|Q30154|Q6DU44|Q8MH48|Q95604	HLA class I histocompatibility antigen, alpha chain F OS=Homo sapiens GN=HLA-F PE=1 SV=1|HLA class II histocompatibility antigen, DRB1-11 beta chain OS=Homo sapiens GN=HLA-DRB1 PE=1 SV=1|HLA class I histocompatibility antigen, A-43 alpha chain OS=Homo sapiens GN=HLA-A PE=1 SV=1|HLA class I histocompatibility antigen, B-15 alpha chain OS=Homo sapiens GN=HLA-B PE=1 SV=2|HLA class I histocompatibili…	1	1	3	2	20	7.29596	-0.219115939146867	25.4662577199092	-1.16167629579983	0.29366869750995	0.999572349579279	-4.57783803139643	0.128276491707371	0.832459200270841	1	MG_anti_miR_124 - MG_control	fdrtool	0.128276491707371	0.832459200270841	FALSE	no hit	7.29596
PCMT1	A0A0A0MRJ6|C9J0F2|F6S8N6|H7BY58|P22061|P22061-2	Protein-L-isoaspartate O-methyltransferase OS=Homo sapiens GN=PCMT1 PE=1 SV=1|Protein-L-isoaspartate(D-aspartate) O-methyltransferase (Fragment) OS=Homo sapiens GN=PCMT1 PE=1 SV=1|Protein-L-isoaspartate(D-aspartate) O-methyltransferase OS=Homo sapiens GN=PCMT1 PE=1 SV=1|Protein-L-isoaspartate O-methyltransferase OS=Homo sapiens GN=PCMT1 PE=1 SV=1|Protein-L-isoaspartate(D-aspartate) O-methyltransf…	1	1	3	2	3	6.34468	-0.22240515634217	22.1316206948299	-1.16165482131156	0.293676718408565	0.999572349579279	-4.57784128779381	0.128283548117481	0.832466872125986	1	MG_anti_miR_124 - MG_control	fdrtool	0.128283548117481	0.832466872125986	FALSE	no hit	6.34468
GTF2I	P78347|P78347-2|P78347-3|P78347-4	General transcription factor II-I OS=Homo sapiens GN=GTF2I PE=1 SV=2|Isoform 2 of General transcription factor II-I OS=Homo sapiens GN=GTF2I|Isoform 3 of General transcription factor II-I OS=Homo sapiens GN=GTF2I|Isoform 4 of General transcription factor II-I OS=Homo sapiens GN=GTF2I	1	1	3	2	13	6.60344	0.229999532322275	25.0901635878668	1.16145075598492	0.293752947964782	0.999572349579279	-4.57787223153186	0.128350618028316	0.832539756670399	1	MG_anti_miR_124 - MG_control	fdrtool	0.128350618028316	0.832539756670399	FALSE	no hit	6.60344
GAA	P10253	Lysosomal alpha-glucosidase OS=Homo sapiens GN=GAA PE=1 SV=4	1	1	3	2	2	5.71259	-0.380679300682658	21.0884314354081	-1.16138217278491	0.293778571388288	0.999572349579279	-4.57788263092457	0.128373165306783	0.832564244446873	1	MG_anti_miR_124 - MG_control	fdrtool	0.128373165306783	0.832564244446873	FALSE	no hit	5.71259
MBD3	A0A087WT34|A0A087X1H1|A0A0A0MTS6|K7EIE8|O95983|O95983-2	Methyl-CpG-binding domain protein 3 (Fragment) OS=Homo sapiens GN=MBD3 PE=1 SV=1|Methyl-CpG-binding domain protein 3 (Fragment) OS=Homo sapiens GN=MBD3 PE=1 SV=1|Methyl-CpG-binding domain protein 3 OS=Homo sapiens GN=MBD3 PE=1 SV=1|Methyl-CpG binding domain protein 3, isoform CRA_b OS=Homo sapiens GN=MBD3 PE=1 SV=1|Methyl-CpG-binding domain protein 3 OS=Homo sapiens GN=MBD3 PE=1 SV=1|Isoform 2 of…	1	1	3	2	2	6.04362	-0.271976436695322	23.2571005752323	-1.15662464916329	0.295560763903365	0.999572349579279	-4.57860362794088	0.129944766844559	0.834253634623501	1	MG_anti_miR_124 - MG_control	fdrtool	0.129944766844559	0.834253634623501	FALSE	no hit	6.04362
CUL1	A0A0C4DGX4|Q13616	Cullin-1 OS=Homo sapiens GN=CUL1 PE=1 SV=1|Cullin-1 OS=Homo sapiens GN=CUL1 PE=1 SV=2	1	1	3	2	5	6.15756	0.215749276041642	23.2121022205751	1.15650688393547	0.29560499775483	0.999572349579279	-4.57862146517467	0.129983858016136	0.834295221186924	1	MG_anti_miR_124 - MG_control	fdrtool	0.129983858016136	0.834295221186924	FALSE	no hit	6.15756
DNAJB2	C9JXB9|P25686|P25686-2	DnaJ homolog subfamily B member 2 (Fragment) OS=Homo sapiens GN=DNAJB2 PE=1 SV=1|DnaJ homolog subfamily B member 2 OS=Homo sapiens GN=DNAJB2 PE=1 SV=3|Isoform 2 of DnaJ homolog subfamily B member 2 OS=Homo sapiens GN=DNAJB2	1	1	3	2	4	5.71586	-0.39034064888472	21.6689737480275	-1.15539371703707	0.296023397780631	0.999572349579279	-4.57879004632483	0.130353815417297	0.834687764020463	1	MG_anti_miR_124 - MG_control	fdrtool	0.130353815417297	0.834687764020463	FALSE	no hit	5.71586
CTSZ	Q9UBR2	Cathepsin Z OS=Homo sapiens GN=CTSZ PE=1 SV=1	1	1	3	2	3	6.30114	-0.254761393771396	22.6569055521493	-1.1539422847723	0.296569708679818	0.999572349579279	-4.57900979001202	0.130837420780785	0.835198096995202	1	MG_anti_miR_124 - MG_control	fdrtool	0.130837420780785	0.835198096995202	FALSE	no hit	6.30114
ZC3HAV1L	Q96H79	Zinc finger CCCH-type antiviral protein 1-like OS=Homo sapiens GN=ZC3HAV1L PE=1 SV=2	1	1	3	2	2	5.88344	0.229840098567838	21.2188427829545	1.15315116436455	0.296867848633123	0.999572349579279	-4.57912953262717	0.131101600962824	0.835475549216857	1	MG_anti_miR_124 - MG_control	fdrtool	0.131101600962824	0.835475549216857	FALSE	no hit	5.88344
HNRNPA2B1	P22626|P22626-2	Heterogeneous nuclear ribonucleoproteins A2/B1 OS=Homo sapiens GN=HNRNPA2B1 PE=1 SV=2|Isoform A2 of Heterogeneous nuclear ribonucleoproteins A2/B1 OS=Homo sapiens GN=HNRNPA2B1	1	1	3	2	12	8.08458	-0.273926900627867	25.2172825191757	-1.15225808351264	0.29720472426414	0.999572349579279	-4.57926468114345	0.131400325795886	0.835788158268126	1	MG_anti_miR_124 - MG_control	fdrtool	0.131400325795886	0.835788158268126	FALSE	no hit	8.08458
SERINC1	Q9NRX5	Serine incorporator 1 OS=Homo sapiens GN=SERINC1 PE=1 SV=1	1	1	3	2	2	5.77411	0.241401027616892	21.1653974163961	1.14972710866855	0.298161217421696	0.999572349579279	-4.57964753503335	0.132249773503286	0.836670629806931	1	MG_anti_miR_124 - MG_control	fdrtool	0.132249773503286	0.836670629806931	FALSE	no hit	5.77411
RAD23B	P54727	UV excision repair protein RAD23 homolog B OS=Homo sapiens GN=RAD23B PE=1 SV=1	1	1	3	2	2	6.32646	-0.236326170267787	21.459154535177	-1.1495020612666	0.298246394660133	0.999572349579279	-4.57968156624024	0.132325509548138	0.836748849923316	1	MG_anti_miR_124 - MG_control	fdrtool	0.132325509548138	0.836748849923316	FALSE	no hit	6.32646
SMG6	Q86US8	Telomerase-binding protein EST1A OS=Homo sapiens GN=SMG6 PE=1 SV=2	1	1	3	2	4	5.62603	0.25468297579895	21.8740067936042	1.14724603269597	0.299101429823722	0.999572349579279	-4.58002261716088	0.133086596935991	0.837530760740375	1	MG_anti_miR_124 - MG_control	fdrtool	0.133086596935991	0.837530760740375	FALSE	no hit	5.62603
TSPYL5	Q86VY4	Testis-specific Y-encoded-like protein 5 OS=Homo sapiens GN=TSPYL5 PE=1 SV=2	1	1	3	2	2	5.61312	0.269774144598404	20.3897423857677	1.14639745053657	0.299423589123191	0.999572349579279	-4.58015085217456	0.133373747605244	0.837823825319851	1	MG_anti_miR_124 - MG_control	fdrtool	0.133373747605244	0.837823825319851	FALSE	no hit	5.61312
PEX19	P40855	Peroxisomal biogenesis factor 19 OS=Homo sapiens GN=PEX19 PE=1 SV=1	1	1	3	2	2	6.09636	-0.242709198349004	22.843411802038	-1.14348622574726	0.300531091987685	0.999572349579279	-4.58059058672283	0.134362518394325	0.838824921650722	1	MG_anti_miR_124 - MG_control	fdrtool	0.134362518394325	0.838824921650722	FALSE	no hit	6.09636
MGAT2	Q10469	Alpha-1,6-mannosyl-glycoprotein 2-beta-N-acetylglucosaminyltransferase OS=Homo sapiens GN=MGAT2 PE=1 SV=1	1	1	3	2	2	5.55221	-0.360951851555271	20.0846424105094	-1.14346193521287	0.300540347535113	0.999572349579279	-4.58059425444567	0.134370792229598	0.838833246483479	1	MG_anti_miR_124 - MG_control	fdrtool	0.134370792229598	0.838833246483479	FALSE	no hit	5.55221
CMPK1	P30085|Q5T0D2	UMP-CMP kinase OS=Homo sapiens GN=CMPK1 PE=1 SV=3|UMP-CMP kinase OS=Homo sapiens GN=CMPK1 PE=1 SV=1	1	1	3	2	2	6.15551	-0.211900220530957	20.7022705715978	-1.14282623931938	0.300782657268918	0.999572349579279	-4.58069023289279	0.134587462881927	0.839050946907112	1	MG_anti_miR_124 - MG_control	fdrtool	0.134587462881927	0.839050946907112	FALSE	no hit	6.15551
SERBP1	Q8NC51|Q8NC51-2	Plasminogen activator inhibitor 1 RNA-binding protein OS=Homo sapiens GN=SERBP1 PE=1 SV=2|Isoform 2 of Plasminogen activator inhibitor 1 RNA-binding protein OS=Homo sapiens GN=SERBP1	1	1	3	2	7	6.39655	-0.268768100468883	23.0986421636114	-1.1427626823298	0.300806892683471	0.999572349579279	-4.58069982801194	0.134609140495917	0.839072695188428	1	MG_anti_miR_124 - MG_control	fdrtool	0.134609140495917	0.839072695188428	FALSE	no hit	6.39655
HELZ2	Q9BYK8	Helicase with zinc finger domain 2 OS=Homo sapiens GN=HELZ2 PE=1 SV=6	1	1	3	2	3	5.62525	-0.302573671601447	21.0067388735354	-1.14053448760566	0.301657605803376	0.999572349579279	-4.58103612079297	0.135370826294825	0.839833150206135	1	MG_anti_miR_124 - MG_control	fdrtool	0.135370826294825	0.839833150206135	FALSE	no hit	5.62525
YTHDF3	A0A087X0Q1|Q7Z739	YTH domain-containing family protein 3 OS=Homo sapiens GN=YTHDF3 PE=1 SV=1|YTH domain-containing family protein 3 OS=Homo sapiens GN=YTHDF3 PE=1 SV=1	1	1	3	2	3	6.01509	-0.351207988834187	21.6769030534669	-1.13929372036228	0.302132220581564	0.999572349579279	-4.58122330450882	0.135796410907994	0.84025492568483	1	MG_anti_miR_124 - MG_control	fdrtool	0.135796410907994	0.84025492568483	FALSE	no hit	6.01509
DNAH10	A0A0J9YY17|Q8IVF4	Dynein heavy chain 10, axonemal (Fragment) OS=Homo sapiens GN=DNAH10 PE=1 SV=1|Dynein heavy chain 10, axonemal OS=Homo sapiens GN=DNAH10 PE=1 SV=4	1	1	3	2	2	6.29286	0.561316055626126	22.60899591598	1.13916536160695	0.302181356630593	0.999572349579279	-4.58124266557066	0.135840497018837	0.840298490270235	1	MG_anti_miR_124 - MG_control	fdrtool	0.135840497018837	0.840298490270235	FALSE	no hit	6.29286
SARS2	M0QWZ7|Q9NP81|Q9NP81-2	Serine--tRNA ligase, mitochondrial OS=Homo sapiens GN=SARS2 PE=1 SV=1|Serine--tRNA ligase, mitochondrial OS=Homo sapiens GN=SARS2 PE=1 SV=1|Isoform 2 of Serine--tRNA ligase, mitochondrial OS=Homo sapiens GN=SARS2	1	1	3	2	3	5.4272	0.241984753610609	20.8193796534132	1.13839270118049	0.302477278081229	0.999572349579279	-4.58135919709937	0.136106108585263	0.84056045772665	1	MG_anti_miR_124 - MG_control	fdrtool	0.136106108585263	0.84056045772665	FALSE	no hit	5.4272
HNRNPC	B2R5W2|B4DY08|P07910|P07910-2	Heterogeneous nuclear ribonucleoproteins C1/C2 OS=Homo sapiens GN=HNRNPC PE=1 SV=1|Heterogeneous nuclear ribonucleoproteins C1/C2 OS=Homo sapiens GN=HNRNPC PE=1 SV=1|Heterogeneous nuclear ribonucleoproteins C1/C2 OS=Homo sapiens GN=HNRNPC PE=1 SV=4|Isoform C1 of Heterogeneous nuclear ribonucleoproteins C1/C2 OS=Homo sapiens GN=HNRNPC	1	1	3	2	16	7.7542	-0.361024866334052	26.201027866064	-1.13728949059668	0.302900228605034	0.999572349579279	-4.58152554260796	0.136486045573259	0.840933691655084	1	MG_anti_miR_124 - MG_control	fdrtool	0.136486045573259	0.840933691655084	FALSE	no hit	7.7542
CDKN2A	A0A0A0MRI0|P42771	Cyclin-dependent kinase inhibitor 2A OS=Homo sapiens GN=CDKN2A PE=1 SV=1|Cyclin-dependent kinase inhibitor 2A OS=Homo sapiens GN=CDKN2A PE=1 SV=2	1	1	3	2	4	6.11313	-0.325162850238353	22.907469581353	-1.13676957821137	0.303099729452449	0.999572349579279	-4.5816039206027	0.136665382813636	0.841109258528823	1	MG_anti_miR_124 - MG_control	fdrtool	0.136665382813636	0.841109258528823	FALSE	no hit	6.11313
GPX7	Q96SL4	Glutathione peroxidase 7 OS=Homo sapiens GN=GPX7 PE=1 SV=1	1	1	3	2	2	6.29818	-0.220983537509483	21.2241256422367	-1.13667281485571	0.303136871952949	0.999572349579279	-4.58161850676792	0.136698780177677	0.841141910951961	1	MG_anti_miR_124 - MG_control	fdrtool	0.136698780177677	0.841141910951961	FALSE	no hit	6.29818
TCAF1	Q9Y4C2|Q9Y4C2-2	TRPM8 channel-associated factor 1 OS=Homo sapiens GN=TCAF1 PE=1 SV=3|Isoform 2 of TRPM8 channel-associated factor 1 OS=Homo sapiens GN=TCAF1	1	1	3	2	4	5.76776	0.223297039922411	21.9961444170702	1.13644866690285	0.303222925895689	0.999572349579279	-4.5816522935932	0.136776167856554	0.841217520916226	1	MG_anti_miR_124 - MG_control	fdrtool	0.136776167856554	0.841217520916226	FALSE	no hit	5.76776
TRUB1	Q8WWH5	Probable tRNA pseudouridine synthase 1 OS=Homo sapiens GN=TRUB1 PE=1 SV=1	1	1	3	2	3	5.59693	-0.21809537372636	21.316526347475	-1.13606078825607	0.303371888196959	0.999572349579279	-4.5817107557565	0.136910163847843	0.841348268749172	1	MG_anti_miR_124 - MG_control	fdrtool	0.136910163847843	0.841348268749172	FALSE	no hit	5.59693
NCAM1	A0A087WTE4|A0A087WTF6|A0A087WV75|A0A087WWD4|A0A087WX77|H7BYX6|P13591|P13591-1|P13591-3|P13591-4	Neural cell adhesion molecule 1 OS=Homo sapiens GN=NCAM1 PE=1 SV=1|Neural cell adhesion molecule 1 OS=Homo sapiens GN=NCAM1 PE=1 SV=1|Neural cell adhesion molecule 1 OS=Homo sapiens GN=NCAM1 PE=1 SV=1|Neural cell adhesion molecule 1 OS=Homo sapiens GN=NCAM1 PE=1 SV=1|Neural cell adhesion molecule 1 OS=Homo sapiens GN=NCAM1 PE=1 SV=1|Neural cell adhesion molecule 1 OS=Homo sapiens GN=NCAM1 PE=1 SV…	1	1	3	2	5	6.056	-0.293375193793882	22.5567741004763	-1.13428455048698	0.304054843692073	0.999572349579279	-4.58197840183524	0.137525074485294	0.841945522553178	1	MG_anti_miR_124 - MG_control	fdrtool	0.137525074485294	0.841945522553178	FALSE	no hit	6.056
NUF2	Q9BZD4	Kinetochore protein Nuf2 OS=Homo sapiens GN=NUF2 PE=1 SV=2	1	1	3	2	7	6.18625	-0.258472515800761	23.4688148351671	-1.13426029990927	0.304064177053351	0.999572349579279	-4.58198205511013	0.137533484434073	0.841953659845112	1	MG_anti_miR_124 - MG_control	fdrtool	0.137533484434073	0.841953659845112	FALSE	no hit	6.18625
UTP11	Q9Y3A2	Probable U3 small nucleolar RNA-associated protein 11 OS=Homo sapiens GN=UTP11 PE=1 SV=2	1	1	3	2	4	5.82255	-0.255020708115154	22.1345693985406	-1.13413200246318	0.304113559201091	0.999572349579279	-4.58200138234919	0.137577983785145	0.841996702551579	1	MG_anti_miR_124 - MG_control	fdrtool	0.137577983785145	0.841996702551579	FALSE	no hit	5.82255
CEP97	E9PG22|Q8IW35|Q8IW35-2	Centrosomal protein of 97 kDa OS=Homo sapiens GN=CEP97 PE=1 SV=1|Centrosomal protein of 97 kDa OS=Homo sapiens GN=CEP97 PE=1 SV=1|Isoform 2 of Centrosomal protein of 97 kDa OS=Homo sapiens GN=CEP97	1	1	3	2	3	5.70752	0.278870386142007	21.70810989562	1.13375164678933	0.304259999904855	0.999572349579279	-4.58205867692247	0.137709973559685	0.842124233975281	1	MG_anti_miR_124 - MG_control	fdrtool	0.137709973559685	0.842124233975281	FALSE	no hit	5.70752
FH	P07954-2	Isoform Cytoplasmic of Fumarate hydratase, mitochondrial OS=Homo sapiens GN=FH	1	1	3	2	10	7.21581	-0.278494396704172	26.2473089807048	-1.13177526947114	0.305021898767149	0.999572349579279	-4.58235629700788	0.138397381593202	0.842785108565057	1	MG_anti_miR_124 - MG_control	fdrtool	0.138397381593202	0.842785108565057	FALSE	no hit	7.21581
SLC35A4	L0R6Q1	Alternative protein SLC35A4 OS=Homo sapiens GN=SLC35A4 PE=1 SV=1	1	1	3	2	3	6.00435	-0.300706105840966	21.9848798899434	-1.13003120801491	0.305695597098799	0.999572349579279	-4.58261880695094	0.139006180548748	0.843365805397082	1	MG_anti_miR_124 - MG_control	fdrtool	0.139006180548748	0.843365805397082	FALSE	no hit	6.00435
MAN2B1	O00754|O00754-2	Lysosomal alpha-mannosidase OS=Homo sapiens GN=MAN2B1 PE=1 SV=3|Isoform 2 of Lysosomal alpha-mannosidase OS=Homo sapiens GN=MAN2B1	1	1	3	2	6	6.21303	-0.247073278349369	23.5469040959001	-1.12731051348644	0.30674909547408	0.999572349579279	-4.58302807825722	0.139960007608126	0.844267028027106	1	MG_anti_miR_124 - MG_control	fdrtool	0.139960007608126	0.844267028027106	FALSE	no hit	6.21303
HNRNPH1	D6RAM1|E9PCY7|G8JLB6|P31943	Heterogeneous nuclear ribonucleoprotein H (Fragment) OS=Homo sapiens GN=HNRNPH1 PE=1 SV=1|Heterogeneous nuclear ribonucleoprotein H OS=Homo sapiens GN=HNRNPH1 PE=1 SV=1|Heterogeneous nuclear ribonucleoprotein H OS=Homo sapiens GN=HNRNPH1 PE=1 SV=1|Heterogeneous nuclear ribonucleoprotein H OS=Homo sapiens GN=HNRNPH1 PE=1 SV=4	1	1	3	2	6	6.93094	-0.260666209392603	22.3912938575109	-1.12724037613658	0.306776294870252	0.999572349579279	-4.58303862508856	0.139984662930857	0.844290186107038	1	MG_anti_miR_124 - MG_control	fdrtool	0.139984662930857	0.844290186107038	FALSE	no hit	6.93094
RPS12	P25398	40S ribosomal protein S12 OS=Homo sapiens GN=RPS12 PE=1 SV=3	1	1	3	2	3	6.63354	-0.261129826281117	22.8539390176996	-1.12652830115866	0.307052555747091	0.999572349579279	-4.58314569159296	0.14023516726355	0.844525088178285	1	MG_anti_miR_124 - MG_control	fdrtool	0.14023516726355	0.844525088178285	FALSE	no hit	6.63354
RPS16	P62249	40S ribosomal protein S16 OS=Homo sapiens GN=RPS16 PE=1 SV=2	1	1	3	2	8	7.24315	-0.218423132195404	25.6096065321792	-1.12561990571656	0.307405291222181	0.999572349579279	-4.58328224731719	0.140555236506408	0.844824193109841	1	MG_anti_miR_124 - MG_control	fdrtool	0.140555236506408	0.844824193109841	FALSE	no hit	7.24315
RPL10	P27635|X1WI28	60S ribosomal protein L10 OS=Homo sapiens GN=RPL10 PE=1 SV=4|60S ribosomal protein L10 (Fragment) OS=Homo sapiens GN=RPL10 PE=1 SV=6	1	1	3	2	7	6.63831	-0.217961308343963	23.7648762418163	-1.1246937487081	0.307765280367691	0.999572349579279	-4.58342143922252	0.140882142029286	0.845128500901153	1	MG_anti_miR_124 - MG_control	fdrtool	0.140882142029286	0.845128500901153	FALSE	no hit	6.63831
IRF2BP1	Q8IU81	Interferon regulatory factor 2-binding protein 1 OS=Homo sapiens GN=IRF2BP1 PE=1 SV=1	1	1	3	2	4	6.0296	0.210986024930655	22.796577240052	1.12369428373758	0.308154167974035	0.999572349579279	-4.58357161007383	0.141235578489216	0.845456165734629	1	MG_anti_miR_124 - MG_control	fdrtool	0.141235578489216	0.845456165734629	FALSE	no hit	6.0296
SDAD1	E7EW05|Q9NVU7	Protein SDA1 homolog OS=Homo sapiens GN=SDAD1 PE=1 SV=1|Protein SDA1 homolog OS=Homo sapiens GN=SDAD1 PE=1 SV=3	1	1	3	2	4	6.26459	0.200696135555312	23.5175293496219	1.12359595841614	0.308192448625016	0.999572349579279	-4.58358638141074	0.141270385631681	0.845488359854443	1	MG_anti_miR_124 - MG_control	fdrtool	0.141270385631681	0.845488359854443	FALSE	no hit	6.26459
NCOR1	A0A088AWL3|O75376|O75376-2	Nuclear receptor corepressor 1 OS=Homo sapiens GN=NCOR1 PE=1 SV=1|Nuclear receptor corepressor 1 OS=Homo sapiens GN=NCOR1 PE=1 SV=2|Isoform 2 of Nuclear receptor corepressor 1 OS=Homo sapiens GN=NCOR1	1	1	3	2	4	5.56151	0.277632913275294	21.6309398217843	1.12358666680396	0.308196066305819	0.999572349579279	-4.58358777726236	0.141273675201281	0.845491401777566	1	MG_anti_miR_124 - MG_control	fdrtool	0.141273675201281	0.845491401777566	FALSE	no hit	5.56151
TTC21B	Q7Z4L5|Q7Z4L5-2	Tetratricopeptide repeat protein 21B OS=Homo sapiens GN=TTC21B PE=1 SV=2|Isoform 2 of Tetratricopeptide repeat protein 21B OS=Homo sapiens GN=TTC21B	1	1	3	2	2	5.45449	0.226801552264075	20.5181397070937	1.123351157811	0.30828777363775	0.999572349579279	-4.58362315592864	0.14135707363212	0.845568481789351	1	MG_anti_miR_124 - MG_control	fdrtool	0.14135707363212	0.845568481789351	FALSE	no hit	5.45449
C17ORF75	J9JIC5|Q9HAS0	Protein Njmu-R1 OS=Homo sapiens GN=C17orf75 PE=1 SV=1|Protein Njmu-R1 OS=Homo sapiens GN=C17orf75 PE=1 SV=2	1	1	3	2	4	5.80848	-0.201564107437186	21.8305495464847	-1.12321524245748	0.30834070976336	0.999572349579279	-4.58364357240985	0.141405221184236	0.845612946588099	1	MG_anti_miR_124 - MG_control	fdrtool	0.141405221184236	0.845612946588099	FALSE	no hit	5.80848
NCAPG	Q9BPX3	Condensin complex subunit 3 OS=Homo sapiens GN=NCAPG PE=1 SV=1	1	1	3	2	9	6.40659	0.292426165651023	23.8828690594399	1.12247193416936	0.308630349862924	0.999572349579279	-4.5837552150682	0.141668758568171	0.845855873366067	1	MG_anti_miR_124 - MG_control	fdrtool	0.141668758568171	0.845855873366067	FALSE	no hit	6.40659
AGK	E9PC15|E9PG39|Q53H12	Acylglycerol kinase, mitochondrial OS=Homo sapiens GN=AGK PE=1 SV=1|Acylglycerol kinase, mitochondrial OS=Homo sapiens GN=AGK PE=1 SV=1|Acylglycerol kinase, mitochondrial OS=Homo sapiens GN=AGK PE=1 SV=2	1	1	3	2	2	6.15893	0.259196600208529	23.0828955762134	1.1216521610593	0.30895005500123	0.999572349579279	-4.58387831665491	0.141959843677804	0.846123306440245	1	MG_anti_miR_124 - MG_control	fdrtool	0.141959843677804	0.846123306440245	FALSE	no hit	6.15893
LEMD3	Q9Y2U8	Inner nuclear membrane protein Man1 OS=Homo sapiens GN=LEMD3 PE=1 SV=2	1	1	3	2	3	5.62966	0.208969329661709	20.9573286998894	1.12146083606343	0.309024710959042	0.999572349579279	-4.58390704314361	0.142027845446665	0.846185649083549	1	MG_anti_miR_124 - MG_control	fdrtool	0.142027845446665	0.846185649083549	FALSE	no hit	5.62966
CCDC6	Q16204	Coiled-coil domain-containing protein 6 OS=Homo sapiens GN=CCDC6 PE=1 SV=2	1	1	3	2	6	6.31599	-0.215260303369497	23.3148457168965	-1.12110768835561	0.309162551398675	0.999572349579279	-4.58396006260478	0.14215342882608	0.846300648690744	1	MG_anti_miR_124 - MG_control	fdrtool	0.14215342882608	0.846300648690744	FALSE	no hit	6.31599
NEU1	E9PIF4|Q99519	Sialidase-1 OS=Homo sapiens GN=NEU1 PE=1 SV=1|Sialidase-1 OS=Homo sapiens GN=NEU1 PE=1 SV=1	1	1	3	2	3	5.9187	-0.304913707987399	21.8146131677357	-1.1202721978495	0.309488868666716	0.999572349579279	-4.58408547793604	0.142450878353374	0.846572345328224	1	MG_anti_miR_124 - MG_control	fdrtool	0.142450878353374	0.846572345328224	FALSE	no hit	5.9187
SGPL1	O95470	Sphingosine-1-phosphate lyase 1 OS=Homo sapiens GN=SGPL1 PE=1 SV=3	1	1	3	2	3	5.9551	0.231943689579715	22.1458219456589	1.11996645102696	0.309608357569391	0.999572349579279	-4.5841313664395	0.14255984902763	0.846671641172144	1	MG_anti_miR_124 - MG_control	fdrtool	0.14255984902763	0.846671641172144	FALSE	no hit	5.9551
HLCS	P50747	Biotin--protein ligase OS=Homo sapiens GN=HLCS PE=1 SV=1	1	1	3	2	2	5.79598	0.236977816407581	21.674164482678	1.11969391723264	0.309714899678137	0.999572349579279	-4.58417226690038	0.142657036239319	0.846760091366898	1	MG_anti_miR_124 - MG_control	fdrtool	0.142657036239319	0.846760091366898	FALSE	no hit	5.79598
NOLC1	A0A0A0MRM9|Q14978|Q14978-2|Q14978-3	Nucleolar and coiled-body phosphoprotein 1 (Fragment) OS=Homo sapiens GN=NOLC1 PE=1 SV=1|Nucleolar and coiled-body phosphoprotein 1 OS=Homo sapiens GN=NOLC1 PE=1 SV=2|Isoform Beta of Nucleolar and coiled-body phosphoprotein 1 OS=Homo sapiens GN=NOLC1|Isoform 3 of Nucleolar and coiled-body phosphoprotein 1 OS=Homo sapiens GN=NOLC1	1	1	3	2	14	7.00384	-0.521940032391509	24.6660699818912	-1.11817886347419	0.310307752799019	0.999572349579279	-4.58439958297683	0.143198241115316	0.847250782126743	1	MG_anti_miR_124 - MG_control	fdrtool	0.143198241115316	0.847250782126743	FALSE	no hit	7.00384
MPRIP	J3KSW8|Q6WCQ1|Q6WCQ1-2|Q6WCQ1-3	Myosin phosphatase Rho-interacting protein (Fragment) OS=Homo sapiens GN=MPRIP PE=1 SV=1|Myosin phosphatase Rho-interacting protein OS=Homo sapiens GN=MPRIP PE=1 SV=3|Isoform 2 of Myosin phosphatase Rho-interacting protein OS=Homo sapiens GN=MPRIP|Isoform 3 of Myosin phosphatase Rho-interacting protein OS=Homo sapiens GN=MPRIP	1	1	3	2	5	5.89262	0.376296421103536	21.6372569180781	1.11713557706032	0.310716561981575	0.999572349579279	-4.58455606113565	0.143571837008632	0.847587678601322	1	MG_anti_miR_124 - MG_control	fdrtool	0.143571837008632	0.847587678601322	FALSE	no hit	5.89262
DENND5B	G3V1S3|Q6ZUT9|Q6ZUT9-2	DENN domain-containing protein 5B OS=Homo sapiens GN=DENND5B PE=1 SV=1|DENN domain-containing protein 5B OS=Homo sapiens GN=DENND5B PE=1 SV=2|Isoform 2 of DENN domain-containing protein 5B OS=Homo sapiens GN=DENND5B	1	1	3	2	4	5.55125	0.239376532197792	22.0405639724171	1.11689571330533	0.310810616896441	0.999572349579279	-4.58459203095847	0.143657836680697	0.84766501996276	1	MG_anti_miR_124 - MG_control	fdrtool	0.143657836680697	0.84766501996276	FALSE	no hit	5.55125
HNRNPAB	Q99729-3	Isoform 3 of Heterogeneous nuclear ribonucleoprotein A/B OS=Homo sapiens GN=HNRNPAB	1	1	3	2	4	6.60703	-0.262166732508192	24.1933248756895	-1.11641693382232	0.31099842756185	0.999572349579279	-4.58466382133789	0.143829614250425	0.847819268502421	1	MG_anti_miR_124 - MG_control	fdrtool	0.143829614250425	0.847819268502421	FALSE	no hit	6.60703
GLE1	Q53GS7|Q53GS7-2	Nucleoporin GLE1 OS=Homo sapiens GN=GLE1 PE=1 SV=2|Isoform 2 of Nucleoporin GLE1 OS=Homo sapiens GN=GLE1	1	1	3	2	3	5.42957	0.20197023355853	21.0083838655508	1.11566391750902	0.311294008713372	0.999572349579279	-4.58477671285907	0.144100101731672	0.848061521917819	1	MG_anti_miR_124 - MG_control	fdrtool	0.144100101731672	0.848061521917819	FALSE	no hit	5.42957
DNPEP	E7ETB3|Q9ULA0	Aspartyl aminopeptidase OS=Homo sapiens GN=DNPEP PE=1 SV=2|Aspartyl aminopeptidase OS=Homo sapiens GN=DNPEP PE=1 SV=1	1	1	3	2	4	6.25985	0.210935817152354	22.8729019958682	1.11534591635061	0.311418905439507	0.999572349579279	-4.58482438024698	0.144214446495804	0.848163699346305	1	MG_anti_miR_124 - MG_control	fdrtool	0.144214446495804	0.848163699346305	FALSE	no hit	6.25985
IPO7	O95373	Importin-7 OS=Homo sapiens GN=IPO7 PE=1 SV=1	1	1	3	2	8	6.79972	0.235664291162216	23.6407162958226	1.11520377377318	0.311474746534396	0.999572349579279	-4.5848456856214	0.144265579676022	0.848209347030243	1	MG_anti_miR_124 - MG_control	fdrtool	0.144265579676022	0.848209347030243	FALSE	no hit	6.79972
SMARCAD1	Q9H4L7|Q9H4L7-2	SWI/SNF-related matrix-associated actin-dependent regulator of chromatin subfamily A containing DEAD/H box 1 OS=Homo sapiens GN=SMARCAD1 PE=1 SV=2|Isoform 2 of SWI/SNF-related matrix-associated actin-dependent regulator of chromatin subfamily A containing DEAD/H box 1 OS=Homo sapiens GN=SMARCAD1	1	1	3	2	3	5.68316	0.271039874327155	21.3019866605019	1.11518674608165	0.311481436481074	0.999572349579279	-4.5848482378007	0.144271706007139	0.848214814295951	1	MG_anti_miR_124 - MG_control	fdrtool	0.144271706007139	0.848214814295951	FALSE	no hit	5.68316
XPO6	Q96QU8|Q96QU8-2	Exportin-6 OS=Homo sapiens GN=XPO6 PE=1 SV=1|Isoform 2 of Exportin-6 OS=Homo sapiens GN=XPO6	1	1	3	2	3	5.95895	0.202161693159024	22.7456604486888	1.11488519522219	0.311599931962921	0.999572349579279	-4.58489343346748	0.144380232932448	0.848311600744294	1	MG_anti_miR_124 - MG_control	fdrtool	0.144380232932448	0.848311600744294	FALSE	no hit	5.95895
UFD1L	Q92890|Q92890-1	Ubiquitin fusion degradation protein 1 homolog OS=Homo sapiens GN=UFD1L PE=1 SV=3|Isoform Long of Ubiquitin fusion degradation protein 1 homolog OS=Homo sapiens GN=UFD1L	1	1	3	2	5	6.88376	-0.247217525402103	23.2451938867492	-1.11481070240798	0.311629210093226	0.999572349579279	-4.58490459767642	0.144407052228124	0.848335499702774	1	MG_anti_miR_124 - MG_control	fdrtool	0.144407052228124	0.848335499702774	FALSE	no hit	6.88376
VPS72	Q15906|Q15906-2	Vacuolar protein sorting-associated protein 72 homolog OS=Homo sapiens GN=VPS72 PE=1 SV=1|Isoform 2 of Vacuolar protein sorting-associated protein 72 homolog OS=Homo sapiens GN=VPS72	1	1	3	2	3	5.53694	-0.265646728394749	21.1829131538108	-1.11342911796511	0.312172643150256	0.999572349579279	-4.58511161328022	0.144905149913539	0.848777995095766	1	MG_anti_miR_124 - MG_control	fdrtool	0.144905149913539	0.848777995095766	FALSE	no hit	5.53694
DBT	P11182|Q5VVL7	Lipoamide acyltransferase component of branched-chain alpha-keto acid dehydrogenase complex, mitochondrial OS=Homo sapiens GN=DBT PE=1 SV=3|Lipoamide acyltransferase component of branched-chain alpha-keto acid dehydrogenase complex, mitochondrial OS=Homo sapiens GN=DBT PE=1 SV=1	1	1	3	2	2	5.94747	-0.342948250637431	21.3969036830905	-1.11274135666767	0.312443468173645	0.999572349579279	-4.58521463719273	0.145153596215162	0.84899774377015	1	MG_anti_miR_124 - MG_control	fdrtool	0.145153596215162	0.84899774377015	FALSE	no hit	5.94747
MVK	F5H8H2|Q03426	Mevalonate kinase OS=Homo sapiens GN=MVK PE=1 SV=1|Mevalonate kinase OS=Homo sapiens GN=MVK PE=1 SV=1	1	1	3	2	2	5.77476	0.202458782062955	21.2169992532691	1.11250370041347	0.312537098376103	0.999572349579279	-4.58525023254704	0.145239522764807	0.849073596520465	1	MG_anti_miR_124 - MG_control	fdrtool	0.145239522764807	0.849073596520465	FALSE	no hit	5.77476
DDX58	A2A376|O95786|O95786-2	Probable ATP-dependent RNA helicase DDX58 OS=Homo sapiens GN=DDX58 PE=1 SV=1|Probable ATP-dependent RNA helicase DDX58 OS=Homo sapiens GN=DDX58 PE=1 SV=2|Isoform 2 of Probable ATP-dependent RNA helicase DDX58 OS=Homo sapiens GN=DDX58	1	1	3	2	2	5.84504	0.234584628668504	21.6536321398561	1.11228568253108	0.312623012586451	0.999572349579279	-4.58528288444692	0.145318383157977	0.849143144499032	1	MG_anti_miR_124 - MG_control	fdrtool	0.145318383157977	0.849143144499032	FALSE	no hit	5.84504
MTR	Q99707	Methionine synthase OS=Homo sapiens GN=MTR PE=1 SV=2	1	1	3	2	4	5.67952	0.23712272201562	22.1963538498436	1.11172697211118	0.31284327510656	0.999572349579279	-4.58536655175007	0.145520626930298	0.849321213213162	1	MG_anti_miR_124 - MG_control	fdrtool	0.145520626930298	0.849321213213162	FALSE	no hit	5.67952
IVD	A0A0A0MT83|P26440|P26440-2	Isovaleryl-CoA dehydrogenase, mitochondrial OS=Homo sapiens GN=IVD PE=1 SV=1|Isovaleryl-CoA dehydrogenase, mitochondrial OS=Homo sapiens GN=IVD PE=1 SV=1|Isoform 2 of Isovaleryl-CoA dehydrogenase, mitochondrial OS=Homo sapiens GN=IVD	1	1	3	2	2	5.96408	0.228465612476732	21.7461472747055	1.11084436298938	0.313191498472667	0.999572349579279	-4.58549869633263	0.145840555633348	0.849602042603932	1	MG_anti_miR_124 - MG_control	fdrtool	0.145840555633348	0.849602042603932	FALSE	no hit	5.96408
POLR2A	A0A0C4DGZ0|P24928	DNA-directed RNA polymerase subunit OS=Homo sapiens GN=POLR2A PE=1 SV=1|DNA-directed RNA polymerase II subunit RPB1 OS=Homo sapiens GN=POLR2A PE=1 SV=2	1	1	3	2	12	6.36928	0.241135445200641	24.031367484412	1.1103386089988	0.313391186491668	0.999572349579279	-4.58557440319128	0.146024124153706	0.849762704616014	1	MG_anti_miR_124 - MG_control	fdrtool	0.146024124153706	0.849762704616014	FALSE	no hit	6.36928
KIN	O60870|O60870-2	DNA/RNA-binding protein KIN17 OS=Homo sapiens GN=KIN PE=1 SV=2|Isoform 2 of DNA/RNA-binding protein KIN17 OS=Homo sapiens GN=KIN	1	1	3	2	5	5.73529	-0.208880224097147	22.8014895942521	-1.10990304419269	0.313563248318097	0.999572349579279	-4.58563959467768	0.146182358485159	0.849900918543269	1	MG_anti_miR_124 - MG_control	fdrtool	0.146182358485159	0.849900918543269	FALSE	no hit	5.73529
PDCD4	Q53EL6|Q53EL6-2	Programmed cell death protein 4 OS=Homo sapiens GN=PDCD4 PE=1 SV=2|Isoform 2 of Programmed cell death protein 4 OS=Homo sapiens GN=PDCD4	1	1	3	2	3	5.96079	0.199420137623076	21.1968530435552	1.10959908941139	0.313683367614828	0.999572349579279	-4.5856850831749	0.146292858526386	0.849997286996452	1	MG_anti_miR_124 - MG_control	fdrtool	0.146292858526386	0.849997286996452	FALSE	no hit	5.96079
NOA1	Q8NC60	Nitric oxide-associated protein 1 OS=Homo sapiens GN=NOA1 PE=1 SV=2	1	1	3	2	3	5.73805	-0.237518061173382	21.7120083943427	-1.10938764440252	0.313766951225808	0.999572349579279	-4.58571672476509	0.146369765154721	0.8500642852188	1	MG_anti_miR_124 - MG_control	fdrtool	0.146369765154721	0.8500642852188	FALSE	no hit	5.73805
UTP20	O75691	Small subunit processome component 20 homolog OS=Homo sapiens GN=UTP20 PE=1 SV=3	1	1	3	2	12	6.23098	0.234569796962866	24.3523019567653	1.10921545190065	0.313835032418657	0.999572349579279	-4.58574249102874	0.146432417739143	0.850118821620923	1	MG_anti_miR_124 - MG_control	fdrtool	0.146432417739143	0.850118821620923	FALSE	no hit	6.23098
NUMA1	Q14980|Q14980-2	Nuclear mitotic apparatus protein 1 OS=Homo sapiens GN=NUMA1 PE=1 SV=2|Isoform 2 of Nuclear mitotic apparatus protein 1 OS=Homo sapiens GN=NUMA1	1	1	3	2	44	6.79308	0.246363504105993	26.4238104424307	1.10822791828978	0.314225724395488	0.999572349579279	-4.58589023761631	0.146792130138722	0.850431169746609	1	MG_anti_miR_124 - MG_control	fdrtool	0.146792130138722	0.850431169746609	FALSE	no hit	6.79308
DHFR	B4DM58|P00374	Dihydrofolate reductase OS=Homo sapiens GN=DHFR PE=1 SV=1|Dihydrofolate reductase OS=Homo sapiens GN=DHFR PE=1 SV=2	1	1	3	2	4	6.31452	-0.309969473018988	23.104489599408	-1.10732711318702	0.314582464847223	0.999572349579279	-4.58602497230783	0.147120840449565	0.850715461690546	1	MG_anti_miR_124 - MG_control	fdrtool	0.147120840449565	0.850715461690546	FALSE	no hit	6.31452
ARHGAP1	Q07960	Rho GTPase-activating protein 1 OS=Homo sapiens GN=ARHGAP1 PE=1 SV=1	1	1	3	2	5	6.36712	-0.238264081674881	24.3058315255565	-1.10672063403464	0.31482283888992	0.999572349579279	-4.58611566468318	0.147342465912319	0.850906529888368	1	MG_anti_miR_124 - MG_control	fdrtool	0.147342465912319	0.850906529888368	FALSE	no hit	6.36712
HEATR6	A0A087WXZ7|K7EIX2|Q6AI08	HEAT repeat-containing protein 6 OS=Homo sapiens GN=HEATR6 PE=1 SV=1|HEAT repeat-containing protein 6 OS=Homo sapiens GN=HEATR6 PE=1 SV=1|HEAT repeat-containing protein 6 OS=Homo sapiens GN=HEATR6 PE=1 SV=1	1	1	3	2	2	5.54445	0.300423758497026	19.7089288636146	1.10631817911869	0.314982435344284	0.999572349579279	-4.58617583873497	0.147489675689742	0.851033172584336	1	MG_anti_miR_124 - MG_control	fdrtool	0.147489675689742	0.851033172584336	FALSE	no hit	5.54445
EXOC4	Q96A65	Exocyst complex component 4 OS=Homo sapiens GN=EXOC4 PE=1 SV=1	1	1	3	2	8	6.1068	0.211942113238539	23.3810693611061	1.10598083921508	0.315116262880872	0.999572349579279	-4.58622627158867	0.147613154314841	0.851139233873857	1	MG_anti_miR_124 - MG_control	fdrtool	0.147613154314841	0.851139233873857	FALSE	no hit	6.1068
SNRNP200	O75643	U5 small nuclear ribonucleoprotein 200 kDa helicase OS=Homo sapiens GN=SNRNP200 PE=1 SV=2	1	1	3	2	26	6.87134	0.253643401069684	25.9430204232655	1.10565412120218	0.31524592257608	0.999572349579279	-4.5862751117828	0.147732820245471	0.851241876265782	1	MG_anti_miR_124 - MG_control	fdrtool	0.147732820245471	0.851241876265782	FALSE	no hit	6.87134
EPS8L2	Q9H6S3|Q9H6S3-3	Epidermal growth factor receptor kinase substrate 8-like protein 2 OS=Homo sapiens GN=EPS8L2 PE=1 SV=2|Isoform 3 of Epidermal growth factor receptor kinase substrate 8-like protein 2 OS=Homo sapiens GN=EPS8L2	1	1	3	2	8	6.43146	-0.200170897341852	23.4292707773944	-1.10562890599526	0.315255931240691	0.999572349579279	-4.58627888094486	0.147742058816982	0.851249794683173	1	MG_anti_miR_124 - MG_control	fdrtool	0.147742058816982	0.851249794683173	FALSE	no hit	6.43146
PRPF8	Q6P2Q9	Pre-mRNA-processing-splicing factor 8 OS=Homo sapiens GN=PRPF8 PE=1 SV=2	1	1	3	2	27	6.84373	0.260155024812672	25.4811846022937	1.10532243212049	0.315377601388992	0.999572349579279	-4.58632469038195	0.147854382735555	0.851346000585556	1	MG_anti_miR_124 - MG_control	fdrtool	0.147854382735555	0.851346000585556	FALSE	no hit	6.84373
CSK	P41240	Tyrosine-protein kinase CSK OS=Homo sapiens GN=CSK PE=1 SV=1	1	1	3	2	3	5.68903	0.201057438885297	21.7190183332841	1.10514551265494	0.315447856571725	0.999572349579279	-4.58635113314362	0.147919254138555	0.851401506542538	1	MG_anti_miR_124 - MG_control	fdrtool	0.147919254138555	0.851401506542538	FALSE	no hit	5.68903
ALDH5A1	C9J8Q5|P51649|P51649-2	Succinate-semialdehyde dehydrogenase, mitochondrial OS=Homo sapiens GN=ALDH5A1 PE=1 SV=1|Succinate-semialdehyde dehydrogenase, mitochondrial OS=Homo sapiens GN=ALDH5A1 PE=1 SV=2|Isoform 2 of Succinate-semialdehyde dehydrogenase, mitochondrial OS=Homo sapiens GN=ALDH5A1	1	1	3	2	3	6.00612	0.208594733006599	22.7550586140822	1.10439370268305	0.315746550437588	0.999572349579279	-4.58646348518153	0.148195164344949	0.85163712142729	1	MG_anti_miR_124 - MG_control	fdrtool	0.148195164344949	0.85163712142729	FALSE	no hit	6.00612
ORC2	Q13416	Origin recognition complex subunit 2 OS=Homo sapiens GN=ORC2 PE=1 SV=2	1	1	3	2	6	5.91669	-0.246331737370362	23.1705654243759	-1.10439260850676	0.315746985328318	0.999572349579279	-4.58646364867968	0.148195566188056	0.851637464038305	1	MG_anti_miR_124 - MG_control	fdrtool	0.148195566188056	0.851637464038305	FALSE	no hit	5.91669
SSR3	C9J365|C9JA28|Q9UNL2|Q9UNL2-2	Translocon-associated protein subunit gamma OS=Homo sapiens GN=SSR3 PE=1 SV=1|Translocon-associated protein subunit gamma OS=Homo sapiens GN=SSR3 PE=1 SV=1|Translocon-associated protein subunit gamma OS=Homo sapiens GN=SSR3 PE=1 SV=1|Isoform 2 of Translocon-associated protein subunit gamma OS=Homo sapiens GN=SSR3	1	1	3	2	2	6.4071	-0.223249025928332	22.8342470678187	-1.10428962722447	0.315787918489223	0.999572349579279	-4.58647903650601	0.148233390435951	0.851669705870017	1	MG_anti_miR_124 - MG_control	fdrtool	0.148233390435951	0.851669705870017	FALSE	no hit	6.4071
AK1	P00568|Q5T9B7	Adenylate kinase isoenzyme 1 OS=Homo sapiens GN=AK1 PE=1 SV=3|Adenylate kinase isoenzyme 1 OS=Homo sapiens GN=AK1 PE=1 SV=1	1	1	3	2	6	6.30026	-0.242456548637829	22.5787716342071	-1.10317236828229	0.316232297748532	0.999572349579279	-4.58664595170359	0.148644225349268	0.852019005754377	1	MG_anti_miR_124 - MG_control	fdrtool	0.148644225349268	0.852019005754377	FALSE	no hit	6.30026
ARID1A	O14497|O14497-2	AT-rich interactive domain-containing protein 1A OS=Homo sapiens GN=ARID1A PE=1 SV=3|Isoform 2 of AT-rich interactive domain-containing protein 1A OS=Homo sapiens GN=ARID1A	1	1	3	2	6	5.82857	0.220594828100825	23.119899525345	1.10265731504933	0.316437333873543	0.999572349579279	-4.58672288086353	0.14883391164351	0.852179726224813	1	MG_anti_miR_124 - MG_control	fdrtool	0.14883391164351	0.852179726224813	FALSE	no hit	5.82857
TJP2	Q9UDY2|Q9UDY2-3|Q9UDY2-7	Tight junction protein ZO-2 OS=Homo sapiens GN=TJP2 PE=1 SV=2|Isoform C1 of Tight junction protein ZO-2 OS=Homo sapiens GN=TJP2|Isoform 7 of Tight junction protein ZO-2 OS=Homo sapiens GN=TJP2	1	1	3	2	12	6.2989	-0.232302445334078	24.3340877611496	-1.10260376970823	0.31645865605831	0.999572349579279	-4.5867308778165	0.148853642180842	0.852196423790356	1	MG_anti_miR_124 - MG_control	fdrtool	0.148853642180842	0.852196423790356	FALSE	no hit	6.2989
RBM3	P98179	RNA-binding protein 3 OS=Homo sapiens GN=RBM3 PE=1 SV=1	1	1	3	2	3	6.78154	-0.484759951398864	23.6555317964258	-1.10125457111834	0.316996319911582	0.999572349579279	-4.58693233819252	0.149351458010225	0.852616470798473	1	MG_anti_miR_124 - MG_control	fdrtool	0.149351458010225	0.852616470798473	FALSE	no hit	6.78154
SAP30BP	J3QLH3|J3QQJ0|Q9UHR5	SAP30-binding protein (Fragment) OS=Homo sapiens GN=SAP30BP PE=1 SV=1|SAP30-binding protein (Fragment) OS=Homo sapiens GN=SAP30BP PE=1 SV=1|SAP30-binding protein OS=Homo sapiens GN=SAP30BP PE=1 SV=1	1	1	3	2	4	6.03121	-0.28030805557335	22.7774136794839	-1.10085752269855	0.317154693491764	0.999572349579279	-4.5869916097104	0.149498199256983	0.852739832895981	1	MG_anti_miR_124 - MG_control	fdrtool	0.149498199256983	0.852739832895981	FALSE	no hit	6.03121
NEMP1	O14524	Nuclear envelope integral membrane protein 1 OS=Homo sapiens GN=NEMP1 PE=1 SV=2	1	1	3	2	3	5.86904	0.209767920503356	22.1277060692587	1.10066445539577	0.317231727869168	0.999572349579279	-4.58702042836061	0.149569592856463	0.852799777256874	1	MG_anti_miR_124 - MG_control	fdrtool	0.149569592856463	0.852799777256874	FALSE	no hit	5.86904
RBM19	Q9Y4C8	Probable RNA-binding protein 19 OS=Homo sapiens GN=RBM19 PE=1 SV=3	1	1	3	2	2	5.7092	0.204493973869941	21.5692164830669	1.10001771170715	0.317489895857059	0.999572349579279	-4.58711695415978	0.14980893919665	0.853000384567853	1	MG_anti_miR_124 - MG_control	fdrtool	0.14980893919665	0.853000384567853	FALSE	no hit	5.7092
COL12A1	D6RGG3|Q99715|Q99715-4	Collagen alpha-1(XII) chain OS=Homo sapiens GN=COL12A1 PE=1 SV=1|Collagen alpha-1(XII) chain OS=Homo sapiens GN=COL12A1 PE=1 SV=2|Isoform 4 of Collagen alpha-1(XII) chain OS=Homo sapiens GN=COL12A1	1	1	3	2	2	5.83759	-0.346167120184052	21.3039989530072	-1.09996266482628	0.317511877759017	0.999572349579279	-4.58712516899757	0.149829324382843	0.853017445076412	1	MG_anti_miR_124 - MG_control	fdrtool	0.149829324382843	0.853017445076412	FALSE	no hit	5.83759
DCK	D6RCP9|D6RFG8|P27707	Deoxycytidine kinase OS=Homo sapiens GN=DCK PE=1 SV=1|Deoxycytidine kinase OS=Homo sapiens GN=DCK PE=1 SV=1|Deoxycytidine kinase OS=Homo sapiens GN=DCK PE=1 SV=1	1	1	3	2	2	6.31655	0.22809312556155	22.6297223448942	1.09954956126477	0.317676883776858	0.999572349579279	-4.58718681362046	0.149982374114449	0.853145407128994	1	MG_anti_miR_124 - MG_control	fdrtool	0.149982374114449	0.853145407128994	FALSE	no hit	6.31655
RPS23	D6RD47|P62266	40S ribosomal protein S23 OS=Homo sapiens GN=RPS23 PE=1 SV=1|40S ribosomal protein S23 OS=Homo sapiens GN=RPS23 PE=1 SV=3	1	1	3	2	4	7.18829	-0.315827232827406	23.6295827716166	-1.09843297610646	0.318123244987897	0.999572349579279	-4.58735339629272	0.150396651750097	0.853490661852249	1	MG_anti_miR_124 - MG_control	fdrtool	0.150396651750097	0.853490661852249	FALSE	no hit	7.18829
PDGFRB	P09619	Platelet-derived growth factor receptor beta OS=Homo sapiens GN=PDGFRB PE=1 SV=1	1	1	3	2	2	5.51393	-0.207441558237804	20.7521881827726	-1.09758064485389	0.3184643264276	0.999572349579279	-4.58748051792727	0.150713472122366	0.853753603197661	1	MG_anti_miR_124 - MG_control	fdrtool	0.150713472122366	0.853753603197661	FALSE	no hit	5.51393
RPS21	P63220|Q8WVC2	40S ribosomal protein S21 OS=Homo sapiens GN=RPS21 PE=1 SV=1|40S ribosomal protein S21 OS=Homo sapiens GN=RPS21 PE=1 SV=1	1	1	3	2	5	6.78748	-0.272778727735453	25.4325683400954	-1.0973909766709	0.318540268927204	0.999572349579279	-4.58750880175445	0.150784042902226	0.853812044109657	1	MG_anti_miR_124 - MG_control	fdrtool	0.150784042902226	0.853812044109657	FALSE	no hit	6.78748
SCG2	P13521	Secretogranin-2 OS=Homo sapiens GN=SCG2 PE=1 SV=2	1	1	3	2	5	5.85493	-0.461079403243318	21.830995742381	-1.09729186607556	0.318579958570242	0.999572349579279	-4.58752358075545	0.15082092948968	0.85384257196279	1	MG_anti_miR_124 - MG_control	fdrtool	0.15082092948968	0.85384257196279	FALSE	no hit	5.85493
HAUS6	Q7Z4H7|Q7Z4H7-3	HAUS augmin-like complex subunit 6 OS=Homo sapiens GN=HAUS6 PE=1 SV=2|Isoform 3 of HAUS augmin-like complex subunit 6 OS=Homo sapiens GN=HAUS6	1	1	3	2	4	5.66426	0.218996743919387	22.0795524933682	1.0970062803941	0.31869434707668	0.999572349579279	-4.58756616377912	0.150927256093762	0.853930498037129	1	MG_anti_miR_124 - MG_control	fdrtool	0.150927256093762	0.853930498037129	FALSE	no hit	5.66426
PREP	P48147	Prolyl endopeptidase OS=Homo sapiens GN=PREP PE=1 SV=2	1	1	3	2	6	6.18712	0.216056181078152	22.9328852262718	1.09638066395584	0.318945052963075	0.999572349579279	-4.58765943530798	0.151160379414153	0.854122908048548	1	MG_anti_miR_124 - MG_control	fdrtool	0.151160379414153	0.854122908048548	FALSE	no hit	6.18712
RAD1	O60671	Cell cycle checkpoint protein RAD1 OS=Homo sapiens GN=RAD1 PE=1 SV=1	1	1	3	2	3	5.71943	0.28451960679941	22.2086164094428	1.09624103291188	0.319001030660514	0.999572349579279	-4.58768025015417	0.151212447531289	0.854165813612324	1	MG_anti_miR_124 - MG_control	fdrtool	0.151212447531289	0.854165813612324	FALSE	no hit	5.71943
BECN1	Q14457	Beclin-1 OS=Homo sapiens GN=BECN1 PE=1 SV=2	1	1	3	2	4	5.69336	-0.203134537241759	22.2016107769732	-1.09592567614745	0.3191274868874	0.999572349579279	-4.58772725728738	0.15133009367361	0.854262664400428	1	MG_anti_miR_124 - MG_control	fdrtool	0.15133009367361	0.854262664400428	FALSE	no hit	5.69336
MFN2	O95140|O95140-2	Mitofusin-2 OS=Homo sapiens GN=MFN2 PE=1 SV=3|Isoform 2 of Mitofusin-2 OS=Homo sapiens GN=MFN2	1	1	3	2	3	5.7666	0.24321846528904	21.2893462779654	1.09558147615397	0.319265557465564	0.999572349579279	-4.58777855872192	0.15145857956728	0.854368292026057	1	MG_anti_miR_124 - MG_control	fdrtool	0.15145857956728	0.854368292026057	FALSE	no hit	5.7666
HMGN3	Q15651	High mobility group nucleosome-binding domain-containing protein 3 OS=Homo sapiens GN=HMGN3 PE=1 SV=2	1	1	3	2	4	6.29484	-0.547310530262703	23.0100034529842	-1.09520979050111	0.319414710216351	0.999572349579279	-4.58783395081201	0.151597418839254	0.854482259130435	1	MG_anti_miR_124 - MG_control	fdrtool	0.151597418839254	0.854482259130435	FALSE	no hit	6.29484
DDX46	A0A0C4DG89|Q7L014	Probable ATP-dependent RNA helicase DDX46 OS=Homo sapiens GN=DDX46 PE=1 SV=1|Probable ATP-dependent RNA helicase DDX46 OS=Homo sapiens GN=DDX46 PE=1 SV=2	1	1	3	2	19	6.35166	0.254881777761746	25.4952807487872	1.09400512653097	0.319898531544716	0.999572349579279	-4.58801343855244	0.152048074668	0.854850956817593	1	MG_anti_miR_124 - MG_control	fdrtool	0.152048074668	0.854850956817593	FALSE	no hit	6.35166
RPS11	M0QZC5|P62280	40S ribosomal protein S11 OS=Homo sapiens GN=RPS11 PE=1 SV=1|40S ribosomal protein S11 OS=Homo sapiens GN=RPS11 PE=1 SV=3	1	1	3	2	7	7.15108	-0.290230397524407	24.5606827525746	-1.09309097307876	0.320266090201771	0.999572349579279	-4.58814959836571	0.15239073278699	0.855130049734365	1	MG_anti_miR_124 - MG_control	fdrtool	0.15239073278699	0.855130049734365	FALSE	no hit	7.15108
TGFBI	Q15582	Transforming growth factor-beta-induced protein ig-h3 OS=Homo sapiens GN=TGFBI PE=1 SV=1	1	1	3	2	6	6.33004	-0.206045153212177	23.156280905554	-1.09284131967185	0.320366531707892	0.999572349579279	-4.58818677676918	0.152484414104618	0.855206165859158	1	MG_anti_miR_124 - MG_control	fdrtool	0.152484414104618	0.855206165859158	FALSE	no hit	6.33004
FKBP10	Q96AY3	Peptidyl-prolyl cis-trans isomerase FKBP10 OS=Homo sapiens GN=FKBP10 PE=1 SV=1	1	1	3	2	3	6.31055	-0.208921684765929	22.6958072177526	-1.09260303427186	0.320462424410843	0.999572349579279	-4.58822225961925	0.152573870503602	0.855278774617656	1	MG_anti_miR_124 - MG_control	fdrtool	0.152573870503602	0.855278774617656	FALSE	no hit	6.31055
TOMM70	O94826	Mitochondrial import receptor subunit TOM70 OS=Homo sapiens GN=TOMM70 PE=1 SV=1	1	1	3	2	9	6.48081	0.214842545301526	24.7058682997929	1.09211267051123	0.320659836764466	0.999572349579279	-4.58829527112713	0.152758087064824	0.855428067872661	1	MG_anti_miR_124 - MG_control	fdrtool	0.152758087064824	0.855428067872661	FALSE	no hit	6.48081
TKFC	A0A087WUL0|Q3LXA3	Triokinase/FMN cyclase OS=Homo sapiens GN=TKFC PE=1 SV=1|Triokinase/FMN cyclase OS=Homo sapiens GN=TKFC PE=1 SV=2	1	1	3	2	3	5.66253	0.247410599577577	21.7724366551079	1.09196543806461	0.320719130159136	0.999572349579279	-4.58831719081322	0.152813431382304	0.855472860004154	1	MG_anti_miR_124 - MG_control	fdrtool	0.152813431382304	0.855472860004154	FALSE	no hit	5.66253
KTN1	Q86UP2|Q86UP2-2|Q86UP2-4	Kinectin OS=Homo sapiens GN=KTN1 PE=1 SV=1|Isoform 2 of Kinectin OS=Homo sapiens GN=KTN1|Isoform 4 of Kinectin OS=Homo sapiens GN=KTN1	1	1	3	2	22	6.68901	0.296366520515747	25.6785962093338	1.0914216572067	0.320938201619584	0.999572349579279	-4.58839813934311	0.153017969508217	0.855638159447527	1	MG_anti_miR_124 - MG_control	fdrtool	0.153017969508217	0.855638159447527	FALSE	no hit	6.68901
ATP2C1	B4E2Q0|H0Y9V7|P98194|P98194-2|P98194-3|P98194-4|P98194-5|P98194-6|P98194-7|P98194-8|P98194-9	Calcium-transporting ATPase OS=Homo sapiens GN=ATP2C1 PE=1 SV=1|Calcium-transporting ATPase type 2C member 1 (Fragment) OS=Homo sapiens GN=ATP2C1 PE=1 SV=1|Calcium-transporting ATPase type 2C member 1 OS=Homo sapiens GN=ATP2C1 PE=1 SV=3|Isoform 2 of Calcium-transporting ATPase type 2C member 1 OS=Homo sapiens GN=ATP2C1|Isoform 3 of Calcium-transporting ATPase type 2C member 1 OS=Homo sapiens GN=A…	1	1	3	2	2	5.58062	0.275512248707795	21.1750021229442	1.09126045282697	0.321003169845124	0.999572349579279	-4.58842213403388	0.153078645043008	0.855687122266068	1	MG_anti_miR_124 - MG_control	fdrtool	0.153078645043008	0.855687122266068	FALSE	no hit	5.58062
ARL6IP4	F5GYV5|F8WCT1|Q66PJ3-2	ADP-ribosylation factor-like protein 6-interacting protein 4 (Fragment) OS=Homo sapiens GN=ARL6IP4 PE=1 SV=1|ADP-ribosylation factor-like protein 6-interacting protein 4 OS=Homo sapiens GN=ARL6IP4 PE=1 SV=1|Isoform 2 of ADP-ribosylation factor-like protein 6-interacting protein 4 OS=Homo sapiens GN=ARL6IP4	1	1	3	2	3	6.05078	0.254986425825496	21.9056826421885	1.08942823386944	0.321742366956337	0.999572349579279	-4.58869476998424	0.153769558515432	0.85624232944724	1	MG_anti_miR_124 - MG_control	fdrtool	0.153769558515432	0.85624232944724	FALSE	no hit	6.05078
PPP1R2	E7EMN6|E7EUI7|P41236	Protein phosphatase inhibitor 2 (Fragment) OS=Homo sapiens GN=PPP1R2 PE=1 SV=1|Protein phosphatase inhibitor 2 OS=Homo sapiens GN=PPP1R2 PE=1 SV=1|Protein phosphatase inhibitor 2 OS=Homo sapiens GN=PPP1R2 PE=1 SV=2	1	1	3	2	2	6.04163	-0.270910875306594	20.6471052132705	-1.08940189625812	0.321753003160314	0.999572349579279	-4.58869868792795	0.15377950744929	0.856250293054578	1	MG_anti_miR_124 - MG_control	fdrtool	0.15377950744929	0.856250293054578	FALSE	no hit	6.04163
USP13	Q92995|Q92995-2	Ubiquitin carboxyl-terminal hydrolase 13 OS=Homo sapiens GN=USP13 PE=1 SV=2|Isoform 2 of Ubiquitin carboxyl-terminal hydrolase 13 OS=Homo sapiens GN=USP13	1	1	3	2	3	5.87675	-0.258453001327098	22.0183193370091	-1.0893428120568	0.321776864854825	0.999572349579279	-4.58870747708989	0.15380182806483	0.856268156343845	1	MG_anti_miR_124 - MG_control	fdrtool	0.15380182806483	0.856268156343845	FALSE	no hit	5.87675
MBNL1	A0A0A0MQX8|C9JP00|Q9NR56|Q9NR56-2|Q9NR56-3|Q9NR56-4|Q9NR56-5|Q9NR56-6|Q9NR56-7	Muscleblind-like protein 1 OS=Homo sapiens GN=MBNL1 PE=1 SV=1|Muscleblind-like protein 1 OS=Homo sapiens GN=MBNL1 PE=1 SV=1|Muscleblind-like protein 1 OS=Homo sapiens GN=MBNL1 PE=1 SV=2|Isoform 2 of Muscleblind-like protein 1 OS=Homo sapiens GN=MBNL1|Isoform 3 of Muscleblind-like protein 1 OS=Homo sapiens GN=MBNL1|Isoform 4 of Muscleblind-like protein 1 OS=Homo sapiens GN=MBNL1|Isoform 5 of Muscl…	1	1	3	2	2	6.04975	-0.457154557000965	21.9919132589762	-1.08917818269071	0.321843359802542	0.999572349579279	-4.58873196594277	0.153864034141832	0.856317916728155	1	MG_anti_miR_124 - MG_control	fdrtool	0.153864034141832	0.856317916728155	FALSE	no hit	6.04975
HNRNPH3	P31942|P31942-2	Heterogeneous nuclear ribonucleoprotein H3 OS=Homo sapiens GN=HNRNPH3 PE=1 SV=2|Isoform 2 of Heterogeneous nuclear ribonucleoprotein H3 OS=Homo sapiens GN=HNRNPH3	1	1	3	2	7	6.81265	-0.22998186204936	24.647285839115	-1.08886737772154	0.321968927689492	0.999572349579279	-4.58877819523806	0.153981525576531	0.856411807487529	1	MG_anti_miR_124 - MG_control	fdrtool	0.153981525576531	0.856411807487529	FALSE	no hit	6.81265
THOC5	F8WCP5|Q13769	THO complex subunit 5 homolog OS=Homo sapiens GN=THOC5 PE=1 SV=1|THO complex subunit 5 homolog OS=Homo sapiens GN=THOC5 PE=1 SV=2	1	1	3	2	3	5.76273	0.203462619500151	22.2500342093893	1.08786606466919	0.322373747778892	0.999572349579279	-4.58892710090232	0.154360508708359	0.856713829213609	1	MG_anti_miR_124 - MG_control	fdrtool	0.154360508708359	0.856713829213609	FALSE	no hit	5.76273
LYPLAL1	Q5VWZ2|Q5VWZ2-2	Lysophospholipase-like protein 1 OS=Homo sapiens GN=LYPLAL1 PE=1 SV=3|Isoform 2 of Lysophospholipase-like protein 1 OS=Homo sapiens GN=LYPLAL1	1	1	3	2	2	5.85165	-0.205035458707179	21.8987173410647	-1.08749921759973	0.322522167468413	0.999572349579279	-4.58898164332861	0.154499532496902	0.856824302685389	1	MG_anti_miR_124 - MG_control	fdrtool	0.154499532496902	0.856824302685389	FALSE	no hit	5.85165
SLC16A7	O60669	Monocarboxylate transporter 2 OS=Homo sapiens GN=SLC16A7 PE=1 SV=2	1	1	3	2	2	5.60962	-0.226430128869456	20.8886589210215	-1.08421262622665	0.323854433372068	0.999572349579279	-4.58947001236026	0.155749296494256	0.857809815405513	1	MG_anti_miR_124 - MG_control	fdrtool	0.155749296494256	0.857809815405513	FALSE	no hit	5.60962
RNF181	C9J1C6|Q9P0P0	E3 ubiquitin-protein ligase RNF181 OS=Homo sapiens GN=RNF181 PE=1 SV=1|E3 ubiquitin-protein ligase RNF181 OS=Homo sapiens GN=RNF181 PE=1 SV=1	1	1	3	2	3	6.11091	-0.193571254401483	21.8292796340532	-1.08377915204791	0.324030493634313	0.999572349579279	-4.5895343866955	0.155914701058689	0.857939230987263	1	MG_anti_miR_124 - MG_control	fdrtool	0.155914701058689	0.857939230987263	FALSE	no hit	6.11091
APAF1	C9JLV4|O14727|O14727-2|O14727-3|O14727-4|O14727-5	Apoptotic protease-activating factor 1 OS=Homo sapiens GN=APAF1 PE=1 SV=1|Apoptotic protease-activating factor 1 OS=Homo sapiens GN=APAF1 PE=1 SV=2|Isoform 2 of Apoptotic protease-activating factor 1 OS=Homo sapiens GN=APAF1|Isoform 3 of Apoptotic protease-activating factor 1 OS=Homo sapiens GN=APAF1|Isoform 4 of Apoptotic protease-activating factor 1 OS=Homo sapiens GN=APAF1|Isoform 5 of Apoptot…	1	1	3	2	2	5.42857	0.195373126115229	21.192719106619	1.08349741485509	0.32414496745614	0.999572349579279	-4.5895762221835	0.156022277449556	0.858023274382046	1	MG_anti_miR_124 - MG_control	fdrtool	0.156022277449556	0.858023274382046	FALSE	no hit	5.42857
HEBP1	Q9NRV9	Heme-binding protein 1 OS=Homo sapiens GN=HEBP1 PE=1 SV=1	1	1	3	2	4	6.19257	-0.268272644896353	23.5987553206459	-1.08287721424392	0.324397083694245	0.999572349579279	-4.5896683034137	0.156259288564279	0.858208087429764	1	MG_anti_miR_124 - MG_control	fdrtool	0.156259288564279	0.858208087429764	FALSE	no hit	6.19257
DPYSL2	Q16555	Dihydropyrimidinase-related protein 2 OS=Homo sapiens GN=DPYSL2 PE=1 SV=1	1	1	3	2	8	6.90187	0.227981624433468	24.1571700047155	1.0812578631195	0.325056139965919	0.999572349579279	-4.58990864347313	0.156879414813413	0.858689371738094	1	MG_anti_miR_124 - MG_control	fdrtool	0.156879414813413	0.858689371738094	FALSE	no hit	6.90187
COL6A1	A0A087X0S5|P12109	Collagen alpha-1(VI) chain OS=Homo sapiens GN=COL6A1 PE=1 SV=1|Collagen alpha-1(VI) chain OS=Homo sapiens GN=COL6A1 PE=1 SV=3	1	1	3	2	4	6.1048	-0.219881247857934	22.997017073166	-1.07958682226731	0.32573741325911	0.999572349579279	-4.5901565255394	0.157521289766301	0.859184106278111	1	MG_anti_miR_124 - MG_control	fdrtool	0.157521289766301	0.859184106278111	FALSE	no hit	6.1048
UBQLN1	Q9UMX0|Q9UMX0-2	Ubiquilin-1 OS=Homo sapiens GN=UBQLN1 PE=1 SV=2|Isoform 2 of Ubiquilin-1 OS=Homo sapiens GN=UBQLN1	1	1	3	2	2	5.48807	0.269421942631904	19.4792662993233	1.07931724519436	0.325847430533992	0.999572349579279	-4.59019650219276	0.157625025006752	0.859263736753624	1	MG_anti_miR_124 - MG_control	fdrtool	0.157625025006752	0.859263736753624	FALSE	no hit	5.48807
SSBP1	A0A0G2JLD8|E7EUY5|Q04837	Single-stranded DNA-binding protein, mitochondrial (Fragment) OS=Homo sapiens GN=SSBP1 PE=1 SV=1|Single-stranded DNA-binding protein, mitochondrial (Fragment) OS=Homo sapiens GN=SSBP1 PE=1 SV=1|Single-stranded DNA-binding protein, mitochondrial OS=Homo sapiens GN=SSBP1 PE=1 SV=1	1	1	3	2	3	6.30595	-0.378539613447632	21.7451144509514	-1.07851893034025	0.326173414449489	0.999572349579279	-4.590314867216	0.157932526028373	0.859499256053752	1	MG_anti_miR_124 - MG_control	fdrtool	0.157932526028373	0.859499256053752	FALSE	no hit	6.30595
SEC16A	F1T0I1|J3KNL6|O15027|O15027-2|O15027-3|O15027-4|O15027-5	Protein transport protein Sec16A OS=Homo sapiens GN=SEC16A PE=1 SV=1|Protein transport protein Sec16A OS=Homo sapiens GN=SEC16A PE=1 SV=1|Protein transport protein Sec16A OS=Homo sapiens GN=SEC16A PE=1 SV=3|Isoform 2 of Protein transport protein Sec16A OS=Homo sapiens GN=SEC16A|Isoform 3 of Protein transport protein Sec16A OS=Homo sapiens GN=SEC16A|Isoform 4 of Protein transport protein Sec16A OS…	1	1	3	2	5	5.89664	0.230405114482291	22.6924195538975	1.07842025419499	0.32621372688576	0.999572349579279	-4.59032949568398	0.157970566392483	0.859528336918251	1	MG_anti_miR_124 - MG_control	fdrtool	0.157970566392483	0.859528336918251	FALSE	no hit	5.89664
CRABP2	P29373|Q5SYZ4	Cellular retinoic acid-binding protein 2 OS=Homo sapiens GN=CRABP2 PE=1 SV=2|Cellular retinoic acid-binding protein 2 (Fragment) OS=Homo sapiens GN=CRABP2 PE=1 SV=1	1	1	3	2	2	6.00696	0.35898179020456	21.3722316343859	1.07601104588156	0.327199266064518	0.999572349579279	-4.59068650991579	0.158901488151519	0.860236269157263	1	MG_anti_miR_124 - MG_control	fdrtool	0.158901488151519	0.860236269157263	FALSE	no hit	6.00696
ZRANB2	A0A0C4DGV5|O95218|O95218-2	Zinc finger Ran-binding domain-containing protein 2 OS=Homo sapiens GN=ZRANB2 PE=1 SV=1|Zinc finger Ran-binding domain-containing protein 2 OS=Homo sapiens GN=ZRANB2 PE=1 SV=2|Isoform 2 of Zinc finger Ran-binding domain-containing protein 2 OS=Homo sapiens GN=ZRANB2	1	1	3	2	7	6.50112	0.216784697126794	23.3749130921522	1.07551399575798	0.327402905891673	0.999572349579279	-4.59076013184344	0.159094064686384	0.860381826830231	1	MG_anti_miR_124 - MG_control	fdrtool	0.159094064686384	0.860381826830231	FALSE	no hit	6.50112
RPRD2	Q5VT52|Q5VT52-2|Q5VT52-3	Regulation of nuclear pre-mRNA domain-containing protein 2 OS=Homo sapiens GN=RPRD2 PE=1 SV=1|Isoform 2 of Regulation of nuclear pre-mRNA domain-containing protein 2 OS=Homo sapiens GN=RPRD2|Isoform 3 of Regulation of nuclear pre-mRNA domain-containing protein 2 OS=Homo sapiens GN=RPRD2	1	1	3	2	3	5.89518	0.262392900355568	22.1339776104755	1.07488866194914	0.327659254138696	0.999572349579279	-4.59085273796664	0.159336594095644	0.860564710262261	1	MG_anti_miR_124 - MG_control	fdrtool	0.159336594095644	0.860564710262261	FALSE	no hit	5.89518
SEC62	F8WF48|Q99442	Translocation protein SEC62 OS=Homo sapiens GN=SEC62 PE=1 SV=1|Translocation protein SEC62 OS=Homo sapiens GN=SEC62 PE=1 SV=1	1	1	3	2	4	6.65281	0.199680890759666	23.9091154229621	1.07381649286583	0.328099168966326	0.999572349579279	-4.59101147232847	0.15975307481591	0.860877649349797	1	MG_anti_miR_124 - MG_control	fdrtool	0.15975307481591	0.860877649349797	FALSE	no hit	6.65281
COG1	A0A087WVI0|Q8WTW3	Conserved oligomeric Golgi complex subunit 1 OS=Homo sapiens GN=COG1 PE=1 SV=1|Conserved oligomeric Golgi complex subunit 1 OS=Homo sapiens GN=COG1 PE=1 SV=1	1	1	3	2	3	5.75329	0.22348872209027	22.0903413399045	1.07284739506588	0.328497219197765	0.999572349579279	-4.59115489913712	0.160130225706852	0.861159826920985	1	MG_anti_miR_124 - MG_control	fdrtool	0.160130225706852	0.861159826920985	FALSE	no hit	5.75329
MRPS15	P82914	28S ribosomal protein S15, mitochondrial OS=Homo sapiens GN=MRPS15 PE=1 SV=1	1	1	3	2	3	5.66731	-0.248607787578557	23.8138050659427	-1.07284596524919	0.328497806783969	0.999572349579279	-4.59115511071682	0.160130782655971	0.861160242773961	1	MG_anti_miR_124 - MG_control	fdrtool	0.160130782655971	0.861160242773961	FALSE	no hit	5.66731
DDOST	A0A0C4DGS1|P39656|P39656-3	Dolichyl-diphosphooligosaccharide--protein glycosyltransferase 48 kDa subunit OS=Homo sapiens GN=DDOST PE=1 SV=1|Dolichyl-diphosphooligosaccharide--protein glycosyltransferase 48 kDa subunit OS=Homo sapiens GN=DDOST PE=1 SV=4|Isoform 3 of Dolichyl-diphosphooligosaccharide--protein glycosyltransferase 48 kDa subunit OS=Homo sapiens GN=DDOST	1	1	3	2	7	6.5571	0.231478950964121	24.3791632112016	1.07249178366137	0.328643385591327	0.999572349579279	-4.59120751831486	0.160268790299969	0.861263211164687	1	MG_anti_miR_124 - MG_control	fdrtool	0.160268790299969	0.861263211164687	FALSE	no hit	6.5571
ANKRD52	Q8NB46	Serine/threonine-protein phosphatase 6 regulatory ankyrin repeat subunit C OS=Homo sapiens GN=ANKRD52 PE=1 SV=3	1	1	3	2	2	5.81355	0.200251455401514	21.5114174228878	1.07200874577986	0.328842015163941	0.999572349579279	-4.5912789827064	0.160457151986215	0.861403502794904	1	MG_anti_miR_124 - MG_control	fdrtool	0.160457151986215	0.861403502794904	FALSE	no hit	5.81355
POLRMT	O00411	DNA-directed RNA polymerase, mitochondrial OS=Homo sapiens GN=POLRMT PE=1 SV=2	1	1	3	2	2	5.51701	0.302127387311536	20.2554583617762	1.07181800478007	0.328920477291088	0.999572349579279	-4.59130719928828	0.160531577921701	0.8614588570005	1	MG_anti_miR_124 - MG_control	fdrtool	0.160531577921701	0.8614588570005	FALSE	no hit	5.51701
PGGT1B	P53609	Geranylgeranyl transferase type-1 subunit beta OS=Homo sapiens GN=PGGT1B PE=1 SV=2	1	1	3	2	3	5.73284	0.208121626366673	22.3331724431744	1.07107958027785	0.329224379244469	0.999572349579279	-4.59141641872022	0.160819952525578	0.861672918365969	1	MG_anti_miR_124 - MG_control	fdrtool	0.160819952525578	0.861672918365969	FALSE	no hit	5.73284
PRPF40A	O75400|O75400-2|O75400-3	Pre-mRNA-processing factor 40 homolog A OS=Homo sapiens GN=PRPF40A PE=1 SV=2|Isoform 2 of Pre-mRNA-processing factor 40 homolog A OS=Homo sapiens GN=PRPF40A|Isoform 3 of Pre-mRNA-processing factor 40 homolog A OS=Homo sapiens GN=PRPF40A	1	1	3	2	7	6.50491	0.285564513834508	23.6505544071007	1.07086278393863	0.329313647400337	0.999572349579279	-4.59144847973459	0.160904691600205	0.86173569475152	1	MG_anti_miR_124 - MG_control	fdrtool	0.160904691600205	0.86173569475152	FALSE	no hit	6.50491
BCLAF1	E9PK91|Q9NYF8|Q9NYF8-2|Q9NYF8-3	Bcl-2-associated transcription factor 1 OS=Homo sapiens GN=BCLAF1 PE=1 SV=1|Bcl-2-associated transcription factor 1 OS=Homo sapiens GN=BCLAF1 PE=1 SV=2|Isoform 2 of Bcl-2-associated transcription factor 1 OS=Homo sapiens GN=BCLAF1|Isoform 3 of Bcl-2-associated transcription factor 1 OS=Homo sapiens GN=BCLAF1	1	1	3	2	10	6.89612	0.215551464051586	24.8903690112456	1.07077557716861	0.329349561413764	0.999572349579279	-4.59146137569486	0.160938787578219	0.861760937655022	1	MG_anti_miR_124 - MG_control	fdrtool	0.160938787578219	0.861760937655022	FALSE	no hit	6.89612
SFXN3	A0A0A0MS41|Q9BWM7	Sideroflexin OS=Homo sapiens GN=SFXN3 PE=1 SV=1|Sideroflexin-3 OS=Homo sapiens GN=SFXN3 PE=1 SV=2	1	1	3	2	5	6.21416	0.192045614369992	23.3997046692331	1.07072540195884	0.329370226354803	0.999572349579279	-4.5914687953345	0.160958407483403	0.861775459043356	1	MG_anti_miR_124 - MG_control	fdrtool	0.160958407483403	0.861775459043356	FALSE	no hit	6.21416
TRA2B	P62995|P62995-3	Transformer-2 protein homolog beta OS=Homo sapiens GN=TRA2B PE=1 SV=1|Isoform 3 of Transformer-2 protein homolog beta OS=Homo sapiens GN=TRA2B	1	1	3	2	3	6.49495	-0.250646875603302	22.8571915698902	-1.07071310353376	0.329375291695678	0.999572349579279	-4.59147061394053	0.160963216786033	0.861779018113407	1	MG_anti_miR_124 - MG_control	fdrtool	0.160963216786033	0.861779018113407	FALSE	no hit	6.49495
LRWD1	Q9UFC0	Leucine-rich repeat and WD repeat-containing protein 1 OS=Homo sapiens GN=LRWD1 PE=1 SV=2	1	1	3	2	3	5.57214	0.198004502475101	21.2857998159588	1.07061480665698	0.329415779482625	0.999572349579279	-4.59148514913673	0.161001659709071	0.861807460777505	1	MG_anti_miR_124 - MG_control	fdrtool	0.161001659709071	0.861807460777505	FALSE	no hit	5.57214
MBOAT7	Q96N66|Q96N66-2	Lysophospholipid acyltransferase 7 OS=Homo sapiens GN=MBOAT7 PE=1 SV=2|Isoform 2 of Lysophospholipid acyltransferase 7 OS=Homo sapiens GN=MBOAT7	1	1	3	2	3	5.50008	0.268887353894034	23.4282299052539	1.06993057941202	0.329697723291798	0.999572349579279	-4.59158631296386	0.16126944632068	0.862005263051207	1	MG_anti_miR_124 - MG_control	fdrtool	0.16126944632068	0.862005263051207	FALSE	no hit	5.50008
PEPD	P12955|P12955-2|P12955-3	Xaa-Pro dipeptidase OS=Homo sapiens GN=PEPD PE=1 SV=3|Isoform 2 of Xaa-Pro dipeptidase OS=Homo sapiens GN=PEPD|Isoform 3 of Xaa-Pro dipeptidase OS=Homo sapiens GN=PEPD	1	1	3	2	5	6.77336	0.193345702232648	23.0258688695693	1.06991086054175	0.329705851675642	0.999572349579279	-4.59158922808243	0.161277168696009	0.862010958832766	1	MG_anti_miR_124 - MG_control	fdrtool	0.161277168696009	0.862010958832766	FALSE	no hit	6.77336
RSBN1	A0A087WWP8|A0A0C4DGT8|Q5VWQ0	Round spermatid basic protein 1 OS=Homo sapiens GN=RSBN1 PE=1 SV=1|Round spermatid basic protein 1 OS=Homo sapiens GN=RSBN1 PE=1 SV=1|Round spermatid basic protein 1 OS=Homo sapiens GN=RSBN1 PE=1 SV=2	1	1	3	2	3	5.75472	-0.200811322082274	21.8828022845077	-1.06973478778135	0.329778438673821	0.999572349579279	-4.59161525676901	0.161346135328413	0.862061805612548	1	MG_anti_miR_124 - MG_control	fdrtool	0.161346135328413	0.862061805612548	FALSE	no hit	5.75472
SERPINH1	P50454	Serpin H1 OS=Homo sapiens GN=SERPINH1 PE=1 SV=2	1	1	3	2	7	6.55303	-0.28573796937097	24.8075890262904	-1.06922573518148	0.329988373738876	0.999572349579279	-4.59169050101709	0.161545653426682	0.862208692812856	1	MG_anti_miR_124 - MG_control	fdrtool	0.161545653426682	0.862208692812856	FALSE	no hit	6.55303
COA7	Q96BR5	Cytochrome c oxidase assembly factor 7 OS=Homo sapiens GN=COA7 PE=1 SV=2	1	1	3	2	2	5.82476	-0.267752319563318	22.3676759494142	-1.06904504587002	0.330062917527206	0.999572349579279	-4.59171720606045	0.161616517583761	0.862260788448096	1	MG_anti_miR_124 - MG_control	fdrtool	0.161616517583761	0.862260788448096	FALSE	no hit	5.82476
NCK2	O43639	Cytoplasmic protein NCK2 OS=Homo sapiens GN=NCK2 PE=1 SV=2	1	1	3	2	2	5.51518	-0.190852592545717	19.8760480378341	-1.06874312387946	0.330187507573994	0.999572349579279	-4.59176182514617	0.161734980098561	0.862347788003818	1	MG_anti_miR_124 - MG_control	fdrtool	0.161734980098561	0.862347788003818	FALSE	no hit	5.51518
SNRPA1	P09661	U2 small nuclear ribonucleoprotein A' OS=Homo sapiens GN=SNRPA1 PE=1 SV=2	1	1	3	2	6	6.53561	-0.315234938481421	21.8520417151914	-1.06819063655678	0.330415596881213	0.999572349579279	-4.59184346201983	0.161951924476365	0.86250682861038	1	MG_anti_miR_124 - MG_control	fdrtool	0.161951924476365	0.86250682861038	FALSE	no hit	6.53561
PLXNB2	O15031	Plexin-B2 OS=Homo sapiens GN=PLXNB2 PE=1 SV=3	1	1	3	2	11	6.0198	-0.21193716057661	24.1409905527076	-1.06786461663284	0.330550253024711	0.999572349579279	-4.59189162845176	0.162080045245445	0.862600580679904	1	MG_anti_miR_124 - MG_control	fdrtool	0.162080045245445	0.862600580679904	FALSE	no hit	6.0198
VTA1	A0A087WY55|Q9NP79	Chromosome 6 open reading frame 55, isoform CRA_b OS=Homo sapiens GN=VTA1 PE=1 SV=1|Vacuolar protein sorting-associated protein VTA1 homolog OS=Homo sapiens GN=VTA1 PE=1 SV=1	1	1	3	2	4	6.18256	-0.401135392522384	22.838029102308	-1.06669685681519	0.331032949954364	0.999572349579279	-4.59206411103584	0.162539584481197	0.862935798297755	1	MG_anti_miR_124 - MG_control	fdrtool	0.162539584481197	0.862935798297755	FALSE	no hit	6.18256
PLCD3	Q8N3E9	1-phosphatidylinositol 4,5-bisphosphate phosphodiesterase delta-3 OS=Homo sapiens GN=PLCD3 PE=1 SV=3	1	1	3	2	2	5.64246	-0.201538299589931	21.1600185080171	-1.06664065971378	0.331056194043823	0.999572349579279	-4.59207240985819	0.162561724044232	0.862951907030722	1	MG_anti_miR_124 - MG_control	fdrtool	0.162561724044232	0.862951907030722	FALSE	no hit	5.64246
RSF1	Q96T23|Q96T23-2	Remodeling and spacing factor 1 OS=Homo sapiens GN=RSF1 PE=1 SV=2|Isoform 2 of Remodeling and spacing factor 1 OS=Homo sapiens GN=RSF1	1	1	3	2	8	6.0474	0.311307766301368	23.8809407812047	1.06565524361765	0.331464000845139	0.999572349579279	-4.59221790420282	0.162950311047321	0.863234027517837	1	MG_anti_miR_124 - MG_control	fdrtool	0.162950311047321	0.863234027517837	FALSE	no hit	6.0474
TRIM28	Q13263	Transcription intermediary factor 1-beta OS=Homo sapiens GN=TRIM28 PE=1 SV=5	1	1	3	2	10	7.30679	0.207406521699479	25.5487343503095	1.06518477102671	0.331658850268472	0.999572349579279	-4.59228735132076	0.163136083147297	0.86336849111101	1	MG_anti_miR_124 - MG_control	fdrtool	0.163136083147297	0.86336849111101	FALSE	no hit	7.30679
ERP44	Q9BS26	Endoplasmic reticulum resident protein 44 OS=Homo sapiens GN=ERP44 PE=1 SV=1	1	1	3	2	5	6.52808	-0.215283411178444	23.2591037506696	-1.06439997817286	0.33198409048386	0.999572349579279	-4.59240317112017	0.163446323921137	0.863592457796548	1	MG_anti_miR_124 - MG_control	fdrtool	0.163446323921137	0.863592457796548	FALSE	no hit	6.52808
SETD7	D6RJA0|Q8WTS6	Histone-lysine N-methyltransferase SETD7 OS=Homo sapiens GN=SETD7 PE=1 SV=1|Histone-lysine N-methyltransferase SETD7 OS=Homo sapiens GN=SETD7 PE=1 SV=1	1	1	3	2	3	6.21885	-0.217485393335661	22.510546643902	-1.06426397814899	0.332040479787263	0.999572349579279	-4.59242323888725	0.163500132022964	0.863631227839801	1	MG_anti_miR_124 - MG_control	fdrtool	0.163500132022964	0.863631227839801	FALSE	no hit	6.21885
NPC2	E7EMS2|G3V2V8|G3V3D1|G3V3E8|J3KMY5|P61916|P61916-2	Epididymal secretory protein E1 OS=Homo sapiens GN=NPC2 PE=1 SV=1|Epididymal secretory protein E1 (Fragment) OS=Homo sapiens GN=NPC2 PE=1 SV=1|Epididymal secretory protein E1 (Fragment) OS=Homo sapiens GN=NPC2 PE=1 SV=1|Epididymal secretory protein E1 OS=Homo sapiens GN=NPC2 PE=1 SV=1|Epididymal secretory protein E1 OS=Homo sapiens GN=NPC2 PE=1 SV=1|Epididymal secretory protein E1 OS=Homo sapiens…	1	1	3	2	2	6.3313	-0.351123226586584	21.8893490158967	-1.06413291703005	0.332094828854114	0.999572349579279	-4.59244257700843	0.163551998691505	0.863668578178764	1	MG_anti_miR_124 - MG_control	fdrtool	0.163551998691505	0.863668578178764	FALSE	no hit	6.3313
RAP1GDS1	P52306|P52306-4|P52306-5	Rap1 GTPase-GDP dissociation stimulator 1 OS=Homo sapiens GN=RAP1GDS1 PE=1 SV=3|Isoform 4 of Rap1 GTPase-GDP dissociation stimulator 1 OS=Homo sapiens GN=RAP1GDS1|Isoform 5 of Rap1 GTPase-GDP dissociation stimulator 1 OS=Homo sapiens GN=RAP1GDS1	1	1	3	2	5	6.2972	0.232422677226587	22.3737415887997	1.06358180448759	0.332323448196825	0.999572349579279	-4.59252388447485	0.163770233974024	0.863825510350601	1	MG_anti_miR_124 - MG_control	fdrtool	0.163770233974024	0.863825510350601	FALSE	no hit	6.2972
USO1	O60763|O60763-2	General vesicular transport factor p115 OS=Homo sapiens GN=USO1 PE=1 SV=2|Isoform 2 of General vesicular transport factor p115 OS=Homo sapiens GN=USO1	1	1	3	2	12	6.40434	0.220299078874124	24.4910902779636	1.06348515554897	0.332363554847564	0.999572349579279	-4.59253814184545	0.163808528634276	0.863853010643468	1	MG_anti_miR_124 - MG_control	fdrtool	0.163808528634276	0.863853010643468	FALSE	no hit	6.40434
BUD31	P41223	Protein BUD31 homolog OS=Homo sapiens GN=BUD31 PE=1 SV=2	1	1	3	2	5	6.35488	-0.201447620569457	22.3265898645448	-1.06308382267846	0.332530140175046	0.999572349579279	-4.59259734029043	0.163967618670975	0.863967138105292	1	MG_anti_miR_124 - MG_control	fdrtool	0.163967618670975	0.863967138105292	FALSE	no hit	6.35488
TBC1D24	Q9ULP9|Q9ULP9-2	TBC1 domain family member 24 OS=Homo sapiens GN=TBC1D24 PE=1 SV=2|Isoform 2 of TBC1 domain family member 24 OS=Homo sapiens GN=TBC1D24	1	1	3	2	3	5.74368	0.249416512949718	22.0707633199674	1.06109571931486	0.333356390344224	0.999572349579279	-4.59289047517125	0.164757428402953	0.864530907941044	1	MG_anti_miR_124 - MG_control	fdrtool	0.164757428402953	0.864530907941044	FALSE	no hit	5.74368
ZMYND8	A0A087WYS3|H7C4X9|Q9ULU4|Q9ULU4-10|Q9ULU4-11|Q9ULU4-12|Q9ULU4-13|Q9ULU4-14|Q9ULU4-16|Q9ULU4-17|Q9ULU4-19|Q9ULU4-20|Q9ULU4-21|Q9ULU4-23|Q9ULU4-3|Q9ULU4-4|Q9ULU4-5|Q9ULU4-6|Q9ULU4-7|Q9ULU4-8|Q9ULU4-9	Protein kinase C-binding protein 1 OS=Homo sapiens GN=ZMYND8 PE=1 SV=1|Protein kinase C-binding protein 1 (Fragment) OS=Homo sapiens GN=ZMYND8 PE=1 SV=2|Protein kinase C-binding protein 1 OS=Homo sapiens GN=ZMYND8 PE=1 SV=2|Isoform 10 of Protein kinase C-binding protein 1 OS=Homo sapiens GN=ZMYND8|Isoform 11 of Protein kinase C-binding protein 1 OS=Homo sapiens GN=ZMYND8|Isoform 12 of Protein kin…	1	1	3	2	5	5.82902	0.270923131351271	22.3944618349915	1.05981088435014	0.333891274469796	0.999572349579279	-4.5930798107706	0.165269373882253	0.864893847542833	1	MG_anti_miR_124 - MG_control	fdrtool	0.165269373882253	0.864893847542833	FALSE	no hit	5.82902
TRAPPC5	Q8IUR0	Trafficking protein particle complex subunit 5 OS=Homo sapiens GN=TRAPPC5 PE=1 SV=1	1	1	3	2	3	5.99786	-0.196052887744031	21.9400644512456	-1.05848714410292	0.334443103079268	0.999572349579279	-4.59327479183923	0.165798072508455	0.86526662855671	1	MG_anti_miR_124 - MG_control	fdrtool	0.165798072508455	0.86526662855671	FALSE	no hit	5.99786
PEA15	B1AKZ5|Q15121|Q15121-2	Astrocytic phosphoprotein PEA-15 OS=Homo sapiens GN=PEA15 PE=1 SV=1|Astrocytic phosphoprotein PEA-15 OS=Homo sapiens GN=PEA15 PE=1 SV=2|Isoform 2 of Astrocytic phosphoprotein PEA-15 OS=Homo sapiens GN=PEA15	1	1	3	2	3	7.05174	-0.435003913881619	22.3238845479113	-1.05841070254948	0.334474992521704	0.999572349579279	-4.59328604861509	0.16582864189258	0.865288119875364	1	MG_anti_miR_124 - MG_control	fdrtool	0.16582864189258	0.865288119875364	FALSE	no hit	7.05174
RPL27A	E9PJD9|P46776	60S ribosomal protein L27a OS=Homo sapiens GN=RPL27A PE=1 SV=1|60S ribosomal protein L27a OS=Homo sapiens GN=RPL27A PE=1 SV=2	1	1	3	2	4	6.4223	0.192555065559969	22.4826205565837	1.05840664691456	0.334476684498639	0.999572349579279	-4.59328664583917	0.165830263881012	0.865289259996959	1	MG_anti_miR_124 - MG_control	fdrtool	0.165830263881012	0.865289259996959	FALSE	no hit	6.4223
PSMD8	P48556|R4GMR5	26S proteasome non-ATPase regulatory subunit 8 OS=Homo sapiens GN=PSMD8 PE=1 SV=2|26S proteasome non-ATPase regulatory subunit 8 OS=Homo sapiens GN=PSMD8 PE=1 SV=1	1	1	3	2	6	6.9747	-0.193560032520711	24.0649486847006	-1.05829438079723	0.334523523813342	0.999572349579279	-4.59330317757316	0.165875167715389	0.865320815959027	1	MG_anti_miR_124 - MG_control	fdrtool	0.165875167715389	0.865320815959027	FALSE	no hit	6.9747
ANP32B	Q92688|Q92688-2	Acidic leucine-rich nuclear phosphoprotein 32 family member B OS=Homo sapiens GN=ANP32B PE=1 SV=1|Isoform 2 of Acidic leucine-rich nuclear phosphoprotein 32 family member B OS=Homo sapiens GN=ANP32B	1	1	3	2	3	6.17611	-0.305052007981562	23.4207362029651	-1.05610414349405	0.335438421102619	0.999572349579279	-4.5936255717105	0.166753042540583	0.865934782195932	1	MG_anti_miR_124 - MG_control	fdrtool	0.166753042540583	0.865934782195932	FALSE	no hit	6.17611
DDAH2	A0A140T971|H0Y7N1|O95865|Q5SRR8|Q5SSV3	N(G),N(G)-dimethylarginine dimethylaminohydrolase 2 (Fragment) OS=Homo sapiens GN=DDAH2 PE=1 SV=1|N(G),N(G)-dimethylarginine dimethylaminohydrolase 2 (Fragment) OS=Homo sapiens GN=DDAH2 PE=1 SV=1|N(G),N(G)-dimethylarginine dimethylaminohydrolase 2 OS=Homo sapiens GN=DDAH2 PE=1 SV=1|N(G),N(G)-dimethylarginine dimethylaminohydrolase 2 (Fragment) OS=Homo sapiens GN=DDAH2 PE=1 SV=2|N(G),N(G)-dimethyl…	1	1	3	2	3	6.23046	0.195987431566429	23.2425298944594	1.05566583845076	0.335621758044356	0.999572349579279	-4.59369005889245	0.166929139350581	0.866057266957957	1	MG_anti_miR_124 - MG_control	fdrtool	0.166929139350581	0.866057266957957	FALSE	no hit	6.23046
MRPL46	Q9H2W6	39S ribosomal protein L46, mitochondrial OS=Homo sapiens GN=MRPL46 PE=1 SV=1	1	1	3	2	4	6.38622	0.250019736051676	23.905365297101	1.05515508640207	0.335835503749523	0.999572349579279	-4.5937651926161	0.167134519308445	0.866199837288952	1	MG_anti_miR_124 - MG_control	fdrtool	0.167134519308445	0.866199837288952	FALSE	no hit	6.38622
CRYZL1	A6NHJ8|A6NMA8|A6NND8|C9K0F7|O95825	Quinone oxidoreductase-like protein 1 OS=Homo sapiens GN=CRYZL1 PE=1 SV=2|Quinone oxidoreductase-like protein 1 OS=Homo sapiens GN=CRYZL1 PE=1 SV=1|Quinone oxidoreductase-like protein 1 OS=Homo sapiens GN=CRYZL1 PE=1 SV=1|Quinone oxidoreductase-like protein 1 (Fragment) OS=Homo sapiens GN=CRYZL1 PE=1 SV=1|Quinone oxidoreductase-like protein 1 OS=Homo sapiens GN=CRYZL1 PE=1 SV=2	1	1	3	2	2	5.91964	-0.256375597373392	21.5215303401364	-1.05466781410818	0.33603952890772	0.999572349579279	-4.59383685983034	0.167330634682755	0.866335693354249	1	MG_anti_miR_124 - MG_control	fdrtool	0.167330634682755	0.866335693354249	FALSE	no hit	5.91964
ADH5	P11766	Alcohol dehydrogenase class-3 OS=Homo sapiens GN=ADH5 PE=1 SV=4	1	1	3	2	6	6.44772	0.218160401606156	24.1882641298595	1.0545391779642	0.336093407180608	0.999572349579279	-4.5938557773789	0.167382436469456	0.866371532238244	1	MG_anti_miR_124 - MG_control	fdrtool	0.167382436469456	0.866371532238244	FALSE	no hit	6.44772
COQ9	H3BNT2|O75208	Ubiquinone biosynthesis protein COQ9, mitochondrial (Fragment) OS=Homo sapiens GN=COQ9 PE=1 SV=7|Ubiquinone biosynthesis protein COQ9, mitochondrial OS=Homo sapiens GN=COQ9 PE=1 SV=1	1	1	3	2	3	6.02858	0.307723122454583	22.2669279583196	1.05417968413738	0.33624401653818	0.999572349579279	-4.59390864089178	0.167527268546583	0.866471631895129	1	MG_anti_miR_124 - MG_control	fdrtool	0.167527268546583	0.866471631895129	FALSE	no hit	6.02858
USP48	Q86UV5|Q86UV5-2|Q86UV5-8	Ubiquitin carboxyl-terminal hydrolase 48 OS=Homo sapiens GN=USP48 PE=1 SV=1|Isoform 2 of Ubiquitin carboxyl-terminal hydrolase 48 OS=Homo sapiens GN=USP48|Isoform 8 of Ubiquitin carboxyl-terminal hydrolase 48 OS=Homo sapiens GN=USP48	1	1	3	2	3	5.37055	0.212107134909868	22.0886387826938	1.053950621764	0.336340011120015	0.999572349579279	-4.59394232099166	0.167619601776426	0.866535369106495	1	MG_anti_miR_124 - MG_control	fdrtool	0.167619601776426	0.866535369106495	FALSE	no hit	5.37055
RBPMS	B4E3T4|Q93062|Q93062-2|Q93062-3|Q93062-4|Q93062-5	HCG2043421, isoform CRA_c OS=Homo sapiens GN=RBPMS PE=1 SV=1|RNA-binding protein with multiple splicing OS=Homo sapiens GN=RBPMS PE=1 SV=1|Isoform B of RNA-binding protein with multiple splicing OS=Homo sapiens GN=RBPMS|Isoform C of RNA-binding protein with multiple splicing OS=Homo sapiens GN=RBPMS|Isoform D of RNA-binding protein with multiple splicing OS=Homo sapiens GN=RBPMS|Isoform E of RNA-…	1	1	3	2	5	6.20418	-0.223684413131821	23.2707084780826	-1.05351834718964	0.33652122917024	0.999572349579279	-4.59400587291744	0.167793952358178	0.866655556747908	1	MG_anti_miR_124 - MG_control	fdrtool	0.167793952358178	0.866655556747908	FALSE	no hit	6.20418
IMP3	Q9NV31	U3 small nucleolar ribonucleoprotein protein IMP3 OS=Homo sapiens GN=IMP3 PE=1 SV=1	1	1	3	2	3	5.84911	-0.236154281904053	21.8996215090009	-1.05282849905029	0.336810595275707	0.999572349579279	-4.59410727258691	0.168072472894141	0.866847104940192	1	MG_anti_miR_124 - MG_control	fdrtool	0.168072472894141	0.866847104940192	FALSE	no hit	5.84911
GRLF1|ARHGAP35	A2RRE5|Q9NRY4	GRLF1 protein OS=Homo sapiens GN=GRLF1 PE=1 SV=1|Rho GTPase-activating protein 35 OS=Homo sapiens GN=ARHGAP35 PE=1 SV=3	1	1	3	2	3	5.70414	0.200741104819489	22.2972964205917	1.05239560565212	0.336992283830643	0.999572349579279	-4.59417089026463	0.168247427224206	0.866967145916023	1	MG_anti_miR_124 - MG_control	fdrtool	0.168247427224206	0.866967145916023	FALSE	no hit	5.70414
HACD2	Q6Y1H2	Very-long-chain (3R)-3-hydroxyacyl-CoA dehydratase 2 OS=Homo sapiens GN=HACD2 PE=1 SV=1	1	1	3	2	2	6.30484	-0.213626059006955	21.4371907010703	-1.05106523993155	0.337551157893546	0.999572349579279	-4.59436633866934	0.168785951632169	0.86733528762146	1	MG_anti_miR_124 - MG_control	fdrtool	0.168785951632169	0.86733528762146	FALSE	no hit	6.30484
CRKL	P46109	Crk-like protein OS=Homo sapiens GN=CRKL PE=1 SV=1	1	1	3	2	3	6.13984	-0.197084432553758	22.5470435826902	-1.05031897039564	0.337864995548359	0.999572349579279	-4.59447593509968	0.169088602960504	0.867541290753086	1	MG_anti_miR_124 - MG_control	fdrtool	0.169088602960504	0.867541290753086	FALSE	no hit	6.13984
VAPA	Q9P0L0|Q9P0L0-2	Vesicle-associated membrane protein-associated protein A OS=Homo sapiens GN=VAPA PE=1 SV=3|Isoform 2 of Vesicle-associated membrane protein-associated protein A OS=Homo sapiens GN=VAPA	1	1	3	2	3	5.68714	-0.193237301713967	23.2497825752553	-1.0497115581122	0.338120616703952	0.999572349579279	-4.59456511754491	0.169335240785046	0.867708695126464	1	MG_anti_miR_124 - MG_control	fdrtool	0.169335240785046	0.867708695126464	FALSE	no hit	5.68714
C9ORF78	Q9NZ63	Uncharacterized protein C9orf78 OS=Homo sapiens GN=C9orf78 PE=1 SV=1	1	1	3	2	2	5.74589	-0.264534278895226	21.4675779663392	-1.0492308984209	0.338323009520044	0.999572349579279	-4.59463567599174	0.169530602276997	0.867840995880815	1	MG_anti_miR_124 - MG_control	fdrtool	0.169530602276997	0.867840995880815	FALSE	no hit	5.74589
AIMP1	Q12904	Aminoacyl tRNA synthase complex-interacting multifunctional protein 1 OS=Homo sapiens GN=AIMP1 PE=1 SV=2	1	1	3	2	6	6.71244	-0.20960089101025	23.8699823588235	-1.04898467390833	0.338426726949318	0.999572349579279	-4.59467181581768	0.169630744318708	0.867908710537096	1	MG_anti_miR_124 - MG_control	fdrtool	0.169630744318708	0.867908710537096	FALSE	no hit	6.71244
DIEXF	Q68CQ4	Digestive organ expansion factor homolog OS=Homo sapiens GN=DIEXF PE=1 SV=2	1	1	3	2	5	5.82589	0.190664617511363	22.5418513838402	1.04896759303481	0.338433922923463	0.999572349579279	-4.59467432276004	0.169637692930444	0.867913406517379	1	MG_anti_miR_124 - MG_control	fdrtool	0.169637692930444	0.867913406517379	FALSE	no hit	5.82589
LTV1	Q96GA3	Protein LTV1 homolog OS=Homo sapiens GN=LTV1 PE=1 SV=1	1	1	3	2	5	6.57403	-0.208055529512443	24.0967165314	-1.04858592855332	0.338594746862476	0.999572349579279	-4.59473033525912	0.169793012219942	0.868018286642468	1	MG_anti_miR_124 - MG_control	fdrtool	0.169793012219942	0.868018286642468	FALSE	no hit	6.57403
STAG2	Q8N3U4|Q8N3U4-2	Cohesin subunit SA-2 OS=Homo sapiens GN=STAG2 PE=1 SV=3|Isoform 2 of Cohesin subunit SA-2 OS=Homo sapiens GN=STAG2	1	1	3	2	5	5.94058	0.219155619225027	22.7187371946426	1.04631768243087	0.339551837792086	0.999572349579279	-4.59506306089788	0.170718280730753	0.86863964359478	1	MG_anti_miR_124 - MG_control	fdrtool	0.170718280730753	0.86863964359478	FALSE	no hit	5.94058
MTHFS	P49914	5-formyltetrahydrofolate cyclo-ligase OS=Homo sapiens GN=MTHFS PE=1 SV=2	1	1	3	2	4	6.06481	0.200903163431789	21.6328625357578	1.04549231070572	0.339900661061997	0.999572349579279	-4.59518406576717	0.171055903976541	0.868864917481581	1	MG_anti_miR_124 - MG_control	fdrtool	0.171055903976541	0.868864917481581	FALSE	no hit	6.06481
STXBP1	P61764|P61764-2	Syntaxin-binding protein 1 OS=Homo sapiens GN=STXBP1 PE=1 SV=1|Isoform 2 of Syntaxin-binding protein 1 OS=Homo sapiens GN=STXBP1	1	1	3	2	6	6.25773	0.192588417648878	23.4514499837953	1.04545776816264	0.339915266098168	0.999572349579279	-4.59518912913895	0.171070044703882	0.868874335805937	1	MG_anti_miR_124 - MG_control	fdrtool	0.171070044703882	0.868874335805937	FALSE	no hit	6.25773
RBP4	A0A0C4DGV7|P02753|Q5VY30	Retinol-binding protein 4 OS=Homo sapiens GN=RBP4 PE=1 SV=1|Retinol-binding protein 4 OS=Homo sapiens GN=RBP4 PE=1 SV=3|Retinol binding protein 4, plasma, isoform CRA_b OS=Homo sapiens GN=RBP4 PE=1 SV=2	1	1	3	2	2	6.41834	-0.324914656797219	23.0028402881857	-1.04462487463828	0.340267581737549	0.999572349579279	-4.59531119845633	0.171411272529275	0.869101198512592	1	MG_anti_miR_124 - MG_control	fdrtool	0.171411272529275	0.869101198512592	FALSE	no hit	6.41834
ATP2A2	P16615|P16615-4	Sarcoplasmic/endoplasmic reticulum calcium ATPase 2 OS=Homo sapiens GN=ATP2A2 PE=1 SV=1|Isoform 4 of Sarcoplasmic/endoplasmic reticulum calcium ATPase 2 OS=Homo sapiens GN=ATP2A2	1	1	3	2	16	6.9388	0.21614136015965	24.8399823255168	1.04379056462457	0.340620799719492	0.999572349579279	-4.59543343824764	0.17175359126963	0.869327999105921	1	MG_anti_miR_124 - MG_control	fdrtool	0.17175359126963	0.869327999105921	FALSE	no hit	6.9388
ARFGAP1	F8VWH9|Q8N6T3|Q8N6T3-2|Q8N6T3-5	ADP-ribosylation factor GTPase-activating protein 1 OS=Homo sapiens GN=ARFGAP1 PE=1 SV=1|ADP-ribosylation factor GTPase-activating protein 1 OS=Homo sapiens GN=ARFGAP1 PE=1 SV=2|Isoform 2 of ADP-ribosylation factor GTPase-activating protein 1 OS=Homo sapiens GN=ARFGAP1|Isoform 5 of ADP-ribosylation factor GTPase-activating protein 1 OS=Homo sapiens GN=ARFGAP1	1	1	3	2	3	6.22476	-0.206531479962475	23.0061857709578	-1.0434320208019	0.340772688004766	0.999572349579279	-4.59548595922452	0.171900859461149	0.869425328884436	1	MG_anti_miR_124 - MG_control	fdrtool	0.171900859461149	0.869425328884436	FALSE	no hit	6.22476
MVD	H3BP35|P53602	Diphosphomevalonate decarboxylase (Fragment) OS=Homo sapiens GN=MVD PE=1 SV=1|Diphosphomevalonate decarboxylase OS=Homo sapiens GN=MVD PE=1 SV=1	1	1	3	2	3	5.86966	0.223097030138732	22.0231299180501	1.0431261876068	0.340902291033018	0.999572349579279	-4.59553075348739	0.172026551963127	0.869508284645404	1	MG_anti_miR_124 - MG_control	fdrtool	0.172026551963127	0.869508284645404	FALSE	no hit	5.86966
NUP133	Q8WUM0	Nuclear pore complex protein Nup133 OS=Homo sapiens GN=NUP133 PE=1 SV=2	1	1	3	2	6	6.12152	0.261742564104921	22.9933510965953	1.0423993575897	0.341210463709271	0.999572349579279	-4.59563718946579	0.17232554325139	0.869705192881349	1	MG_anti_miR_124 - MG_control	fdrtool	0.17232554325139	0.869705192881349	FALSE	no hit	6.12152
DDI2	Q5TDH0|Q5TDH0-2|Q5TDH0-3	Protein DDI1 homolog 2 OS=Homo sapiens GN=DDI2 PE=1 SV=1|Isoform 2 of Protein DDI1 homolog 2 OS=Homo sapiens GN=DDI2|Isoform 3 of Protein DDI1 homolog 2 OS=Homo sapiens GN=DDI2	1	1	3	2	3	6.06417	-0.228120430821257	22.9054726990406	-1.04234455573741	0.341233708792796	0.999572349579279	-4.59564521342221	0.172348102479218	0.869720025720982	1	MG_anti_miR_124 - MG_control	fdrtool	0.172348102479218	0.869720025720982	FALSE	no hit	6.06417
IFI35	P80217|P80217-2	Interferon-induced 35 kDa protein OS=Homo sapiens GN=IFI35 PE=1 SV=5|Isoform 2 of Interferon-induced 35 kDa protein OS=Homo sapiens GN=IFI35	1	1	3	2	4	6.29699	-0.198385412561677	23.2223020099103	-1.04116734189503	0.341733359336076	0.999572349579279	-4.59581753921948	0.172833237096803	0.870038189679628	1	MG_anti_miR_124 - MG_control	fdrtool	0.172833237096803	0.870038189679628	FALSE	no hit	6.29699
PODXL	O00592|O00592-2	Podocalyxin OS=Homo sapiens GN=PODXL PE=1 SV=2|Isoform 2 of Podocalyxin OS=Homo sapiens GN=PODXL	1	1	3	2	2	5.93877	-0.38997457018386	20.8705734012142	-1.04104526213933	0.341785208847943	0.999572349579279	-4.59583540552077	0.17288360503647	0.870071133266911	1	MG_anti_miR_124 - MG_control	fdrtool	0.17288360503647	0.870071133266911	FALSE	no hit	5.93877
ALDH2	P05091|P05091-2	Aldehyde dehydrogenase, mitochondrial OS=Homo sapiens GN=ALDH2 PE=1 SV=2|Isoform 2 of Aldehyde dehydrogenase, mitochondrial OS=Homo sapiens GN=ALDH2	1	1	3	2	2	5.44393	0.212432534135026	20.6487451507495	1.03926261017775	0.342543075081409	0.999572349579279	-4.59609620375834	0.173620346263842	0.870551103469059	1	MG_anti_miR_124 - MG_control	fdrtool	0.173620346263842	0.870551103469059	FALSE	no hit	5.44393
KIAA1033	A0A087X256|Q2M389	WASH complex subunit 7 OS=Homo sapiens GN=KIAA1033 PE=1 SV=1|WASH complex subunit 7 OS=Homo sapiens GN=KIAA1033 PE=1 SV=2	1	1	3	2	3	5.83822	0.265825249809506	21.6557814829342	1.03764593989893	0.343231577074197	0.999572349579279	-4.5963325700228	0.174290516124409	0.870984634294423	1	MG_anti_miR_124 - MG_control	fdrtool	0.174290516124409	0.870984634294423	FALSE	no hit	5.83822
A0A087WZG4|ARHGEF18	A0A087WZG4|M0QZS0|Q6ZSZ5|Q6ZSZ5-2	Uncharacterized protein (Fragment) OS=Homo sapiens PE=4 SV=2|Rho guanine nucleotide exchange factor 18 (Fragment) OS=Homo sapiens GN=ARHGEF18 PE=1 SV=1|Rho guanine nucleotide exchange factor 18 OS=Homo sapiens GN=ARHGEF18 PE=1 SV=3|Isoform 2 of Rho guanine nucleotide exchange factor 18 OS=Homo sapiens GN=ARHGEF18	1	1	3	2	2	5.95864	0.210495571075288	21.620658971812	1.03677922183358	0.34360116233188	0.999572349579279	-4.59645923036572	0.174650597440718	0.871216372680579	1	MG_anti_miR_124 - MG_control	fdrtool	0.174650597440718	0.871216372680579	FALSE	no hit	5.95864
KIAA0368|ECM29	J3KN16|Q5VYK3	Proteasome-associated protein ECM29 homolog OS=Homo sapiens GN=KIAA0368 PE=1 SV=1|Proteasome-associated protein ECM29 homolog OS=Homo sapiens GN=ECM29 PE=1 SV=2	1	1	3	2	7	6.70255	-0.213094024609102	25.3350811934551	-1.03659595193511	0.343679354206647	0.999572349579279	-4.59648600777782	0.174726808698864	0.8712653134355	1	MG_anti_miR_124 - MG_control	fdrtool	0.174726808698864	0.8712653134355	FALSE	no hit	6.70255
SMU1	Q2TAY7	WD40 repeat-containing protein SMU1 OS=Homo sapiens GN=SMU1 PE=1 SV=2	1	1	3	2	7	6.54454	0.186525613688108	23.8616134940488	1.03491979660358	0.344395165319233	0.999572349579279	-4.59673082395278	0.175424976025851	0.871711931891093	1	MG_anti_miR_124 - MG_control	fdrtool	0.175424976025851	0.871711931891093	FALSE	no hit	6.54454
MTPAP	Q9NVV4|Q9NVV4-2	Poly(A) RNA polymerase, mitochondrial OS=Homo sapiens GN=MTPAP PE=1 SV=1|Isoform 2 of Poly(A) RNA polymerase, mitochondrial OS=Homo sapiens GN=MTPAP	1	1	3	2	2	5.53754	-0.305862162663193	21.0622971696781	-1.03479956376972	0.344446558635711	0.999572349579279	-4.59674837900379	0.175475136373438	0.871743900234443	1	MG_anti_miR_124 - MG_control	fdrtool	0.175475136373438	0.871743900234443	FALSE	no hit	5.53754
ANXA2	P07355	Annexin A2 OS=Homo sapiens GN=ANXA2 PE=1 SV=2	1	1	3	2	24	7.92284	-0.186657407387852	26.4053356076598	-1.03478556443524	0.344452543038082	0.999572349579279	-4.59675042297798	0.17548097749908	0.87174762188252	1	MG_anti_miR_124 - MG_control	fdrtool	0.17548097749908	0.87174762188252	FALSE	no hit	7.92284
PTBP1	A6NLN1|P26599-3	Polypyrimidine tract binding protein 1, isoform CRA_b OS=Homo sapiens GN=PTBP1 PE=1 SV=4|Isoform 3 of Polypyrimidine tract-binding protein 1 OS=Homo sapiens GN=PTBP1	1	1	3	2	6	7.28492	-0.226246091954209	24.0446249050077	-1.03351694732909	0.344995204513305	0.999572349579279	-4.59693560266899	0.176010901562887	0.87208436443588	1	MG_anti_miR_124 - MG_control	fdrtool	0.176010901562887	0.87208436443588	FALSE	no hit	7.28492
PRIM1	P49642	DNA primase small subunit OS=Homo sapiens GN=PRIM1 PE=1 SV=1	1	1	3	2	4	5.95746	-0.188152597228704	22.5426162106277	-1.03286756366347	0.345273256352949	0.999572349579279	-4.59703035860673	0.176282622042877	0.872256345504059	1	MG_anti_miR_124 - MG_control	fdrtool	0.176282622042877	0.872256345504059	FALSE	no hit	5.95746
ITGA1	P56199	Integrin alpha-1 OS=Homo sapiens GN=ITGA1 PE=1 SV=2	1	1	3	2	3	5.70185	0.212601415793543	21.0798219049716	1.03286424276948	0.345274678761413	0.999572349579279	-4.59703084312068	0.176284012401998	0.872257224320099	1	MG_anti_miR_124 - MG_control	fdrtool	0.176284012401998	0.872257224320099	FALSE	no hit	5.70185
GOSR1	A0A087WYX5|B4DQA8|E9PCW1|Q96QI9	Golgi SNAP receptor complex member 1 OS=Homo sapiens GN=GOSR1 PE=1 SV=1|Golgi SNAP receptor complex member 1 OS=Homo sapiens GN=GOSR1 PE=1 SV=1|Golgi SNAP receptor complex member 1 OS=Homo sapiens GN=GOSR1 PE=1 SV=1|GOSR1 protein OS=Homo sapiens GN=GOSR1 PE=1 SV=1	1	1	3	2	3	5.83365	-0.217623249545262	21.935175978261	-1.03249363169382	0.345433449590931	0.999572349579279	-4.59708491093585	0.176439227557514	0.872355256510719	1	MG_anti_miR_124 - MG_control	fdrtool	0.176439227557514	0.872355256510719	FALSE	no hit	5.83365
GLRX3	O76003	Glutaredoxin-3 OS=Homo sapiens GN=GLRX3 PE=1 SV=2	1	1	3	2	4	6.28957	-0.233204591098239	22.3975669169889	-1.03189119771458	0.345691662364529	0.999572349579279	-4.59717278273248	0.176691749507578	0.872514425483839	1	MG_anti_miR_124 - MG_control	fdrtool	0.176691749507578	0.872514425483839	FALSE	no hit	6.28957
HEATR3	Q7Z4Q2	HEAT repeat-containing protein 3 OS=Homo sapiens GN=HEATR3 PE=1 SV=2	1	1	3	2	2	5.64705	0.250632731774711	20.9703497469206	1.0316803045395	0.345782092093754	0.999572349579279	-4.59720353911768	0.176780213109136	0.872570091780776	1	MG_anti_miR_124 - MG_control	fdrtool	0.176780213109136	0.872570091780776	FALSE	no hit	5.64705
MRGBP	Q9NV56	MRG/MORF4L-binding protein OS=Homo sapiens GN=MRGBP PE=1 SV=1	1	1	3	2	2	5.56424	-0.221326644229119	20.7209704805564	-1.03111115358258	0.346026237857066	0.999572349579279	-4.59728653099842	0.177019120228839	0.87272018300658	1	MG_anti_miR_124 - MG_control	fdrtool	0.177019120228839	0.87272018300658	FALSE	no hit	5.56424
HSPA13	P48723	Heat shock 70 kDa protein 13 OS=Homo sapiens GN=HSPA13 PE=1 SV=1	1	1	3	2	2	6.06926	-0.212230880838586	22.1410639838692	-1.03110393344037	0.346029335956004	0.999572349579279	-4.59728758370197	0.177022152504006	0.872722085733667	1	MG_anti_miR_124 - MG_control	fdrtool	0.177022152504006	0.872722085733667	FALSE	no hit	6.06926
CHEK1	E7EPP6|J3KN87|O14757|O14757-2|O14757-3	Serine/threonine-protein kinase Chk1 OS=Homo sapiens GN=CHEK1 PE=1 SV=1|Serine/threonine-protein kinase Chk1 OS=Homo sapiens GN=CHEK1 PE=1 SV=1|Serine/threonine-protein kinase Chk1 OS=Homo sapiens GN=CHEK1 PE=1 SV=2|Isoform 2 of Serine/threonine-protein kinase Chk1 OS=Homo sapiens GN=CHEK1|Isoform 3 of Serine/threonine-protein kinase Chk1 OS=Homo sapiens GN=CHEK1	1	1	3	2	2	5.88564	-0.220229195392818	21.6075984998969	-1.02989664392871	0.346547694439479	0.999572349579279	-4.59746356675075	0.177529727614593	0.873039785076348	1	MG_anti_miR_124 - MG_control	fdrtool	0.177529727614593	0.873039785076348	FALSE	no hit	5.88564
RRS1	Q15050	Ribosome biogenesis regulatory protein homolog OS=Homo sapiens GN=RRS1 PE=1 SV=2	1	1	3	2	5	6.28836	0.18565210955779	23.8585703999797	1.02927687886228	0.346814043213791	0.999572349579279	-4.59755387643833	0.177790713164231	0.873202523468488	1	MG_anti_miR_124 - MG_control	fdrtool	0.177790713164231	0.873202523468488	FALSE	no hit	6.28836
SOWAHC	Q53LP3	Ankyrin repeat domain-containing protein SOWAHC OS=Homo sapiens GN=SOWAHC PE=1 SV=1	1	1	3	2	2	5.45211	-0.202670589556146	20.9613289658363	-1.02853198539154	0.347134389724061	0.999572349579279	-4.59766239085078	0.178104768629049	0.873397801555616	1	MG_anti_miR_124 - MG_control	fdrtool	0.178104768629049	0.873397801555616	FALSE	no hit	5.45211
PDLIM7	Q9NR12	PDZ and LIM domain protein 7 OS=Homo sapiens GN=PDLIM7 PE=1 SV=1	1	1	3	2	4	6.4722	-0.19956533046604	21.9534824314437	-1.02771188400097	0.34748736135238	0.999572349579279	-4.59778182533727	0.178451009935062	0.873612396705649	1	MG_anti_miR_124 - MG_control	fdrtool	0.178451009935062	0.873612396705649	FALSE	no hit	6.4722
FN1	P02751|P02751-10|P02751-13|P02751-14|P02751-15|P02751-17|P02751-3|P02751-5|P02751-6|P02751-7|P02751-8|P02751-9	Fibronectin OS=Homo sapiens GN=FN1 PE=1 SV=4|Isoform 10 of Fibronectin OS=Homo sapiens GN=FN1|Isoform 13 of Fibronectin OS=Homo sapiens GN=FN1|Isoform 14 of Fibronectin OS=Homo sapiens GN=FN1|Isoform 15 of Fibronectin OS=Homo sapiens GN=FN1|Isoform 17 of Fibronectin OS=Homo sapiens GN=FN1|Isoform 3 of Fibronectin OS=Homo sapiens GN=FN1|Isoform 5 of Fibronectin OS=Homo sapiens GN=FN1|Isoform 6 of …	1	1	3	2	10	6.49125	-0.32294285130363	23.7760935050119	-1.02736372455751	0.34763729838459	0.999572349579279	-4.59783251767563	0.178598151866146	0.8737033729452	1	MG_anti_miR_124 - MG_control	fdrtool	0.178598151866146	0.8737033729452	FALSE	no hit	6.49125
GPATCH4	Q5T3I0|Q5T3I0-3	G patch domain-containing protein 4 OS=Homo sapiens GN=GPATCH4 PE=1 SV=2|Isoform 3 of G patch domain-containing protein 4 OS=Homo sapiens GN=GPATCH4	1	1	3	2	7	6.13377	0.18356722765013	22.8722577031004	1.02736245181869	0.347637846595045	0.999572349579279	-4.59783270297505	0.178598689926752	0.87370370538182	1	MG_anti_miR_124 - MG_control	fdrtool	0.178598689926752	0.87370370538182	FALSE	no hit	6.13377
CTTN	Q14247	Src substrate cortactin OS=Homo sapiens GN=CTTN PE=1 SV=2	1	1	3	2	17	6.7765	-0.242783480783253	25.8743250929359	-1.02657989783107	0.347975052901467	0.999572349579279	-4.59794661855532	0.178929749321013	0.873907916623144	1	MG_anti_miR_124 - MG_control	fdrtool	0.178929749321013	0.873907916623144	FALSE	no hit	6.7765
FCHSD1	Q86WN1	F-BAR and double SH3 domains protein 1 OS=Homo sapiens GN=FCHSD1 PE=1 SV=1	1	1	3	2	4	5.92247	-0.19651596747422	21.9431970195751	-1.0254782059485	0.348450232808813	0.999572349579279	-4.59810693204108	0.179396593254664	0.874194765762093	1	MG_anti_miR_124 - MG_control	fdrtool	0.179396593254664	0.874194765762093	FALSE	no hit	5.92247
MSH2	P43246|P43246-2	DNA mismatch repair protein Msh2 OS=Homo sapiens GN=MSH2 PE=1 SV=1|Isoform 2 of DNA mismatch repair protein Msh2 OS=Homo sapiens GN=MSH2	1	1	3	2	11	6.85967	0.208574208694227	25.3022074966131	1.02483169041348	0.34872933491262	0.999572349579279	-4.59820097818646	0.179670976692855	0.874362750692389	1	MG_anti_miR_124 - MG_control	fdrtool	0.179670976692855	0.874362750692389	FALSE	no hit	6.85967
RP9	Q8TA86	Retinitis pigmentosa 9 protein OS=Homo sapiens GN=RP9 PE=1 SV=2	1	1	3	2	2	5.72224	0.361647308209772	20.5405208251123	1.02433577016738	0.348943549114849	0.999572349579279	-4.59827310171922	0.179881658279865	0.874491431469947	1	MG_anti_miR_124 - MG_control	fdrtool	0.179881658279865	0.874491431469947	FALSE	no hit	5.72224
FTSJ3	Q8IY81	pre-rRNA processing protein FTSJ3 OS=Homo sapiens GN=FTSJ3 PE=1 SV=2	1	1	3	2	9	6.26183	0.201033560970405	23.3582047975903	1.02365528587347	0.349237662106504	0.999572349579279	-4.5983720443118	0.180171046851189	0.874667756053593	1	MG_anti_miR_124 - MG_control	fdrtool	0.180171046851189	0.874667756053593	FALSE	no hit	6.26183
UBE4B	O95155|O95155-2|O95155-4	Ubiquitin conjugation factor E4 B OS=Homo sapiens GN=UBE4B PE=1 SV=1|Isoform 2 of Ubiquitin conjugation factor E4 B OS=Homo sapiens GN=UBE4B|Isoform 4 of Ubiquitin conjugation factor E4 B OS=Homo sapiens GN=UBE4B	1	1	3	2	3	5.66797	0.193826996690792	21.7441963276172	1.02356439320656	0.349276962343127	0.999572349579279	-4.5983852581315	0.180209726815489	0.87469128624455	1	MG_anti_miR_124 - MG_control	fdrtool	0.180209726815489	0.87469128624455	FALSE	no hit	5.66797
EDIL3	O43854|O43854-2	EGF-like repeat and discoidin I-like domain-containing protein 3 OS=Homo sapiens GN=EDIL3 PE=1 SV=1|Isoform 2 of EGF-like repeat and discoidin I-like domain-containing protein 3 OS=Homo sapiens GN=EDIL3	1	1	3	2	5	6.20173	-0.214350738997062	22.5931009573841	-1.02230152261307	0.349823378846909	0.999572349579279	-4.59856880327699	0.180747788092281	0.875017691281853	1	MG_anti_miR_124 - MG_control	fdrtool	0.180747788092281	0.875017691281853	FALSE	no hit	6.20173
NCBP2	P52298	Nuclear cap-binding protein subunit 2 OS=Homo sapiens GN=NCBP2 PE=1 SV=1	1	1	3	2	5	6.62676	-0.222133626263172	23.0692387192207	-1.02196411376373	0.349969486932929	0.999572349579279	-4.59861782671207	0.180891746954075	0.87510473315469	1	MG_anti_miR_124 - MG_control	fdrtool	0.180891746954075	0.87510473315469	FALSE	no hit	6.62676
CUL2	A0A0A0MTN0|Q13617|Q13617-2	Cullin-2 OS=Homo sapiens GN=CUL2 PE=1 SV=1|Cullin-2 OS=Homo sapiens GN=CUL2 PE=1 SV=2|Isoform 2 of Cullin-2 OS=Homo sapiens GN=CUL2	1	1	3	2	9	6.27708	0.20254799704356	23.4967482484799	1.02094464808004	0.350411250017558	0.999572349579279	-4.59876590915212	0.181327229384724	0.875367302434622	1	MG_anti_miR_124 - MG_control	fdrtool	0.181327229384724	0.875367302434622	FALSE	no hit	6.27708
SMAD4	K7EIU8|Q13485	Mothers against decapentaplegic homolog OS=Homo sapiens GN=SMAD4 PE=1 SV=1|Mothers against decapentaplegic homolog 4 OS=Homo sapiens GN=SMAD4 PE=1 SV=1	1	1	3	2	4	5.99164	0.212548883054922	23.5959143849624	1.02034555309886	0.350671067877632	0.999572349579279	-4.59885290280395	0.181583505918061	0.875521306135658	1	MG_anti_miR_124 - MG_control	fdrtool	0.181583505918061	0.875521306135658	FALSE	no hit	5.99164
BOD1L1	Q8NFC6	Biorientation of chromosomes in cell division protein 1-like 1 OS=Homo sapiens GN=BOD1L1 PE=1 SV=2	1	1	3	2	9	5.72524	0.300564164551105	23.1782690628644	1.0189738542652	0.351266546176857	0.999572349579279	-4.59905200715106	0.182171293390933	0.875873090547018	1	MG_anti_miR_124 - MG_control	fdrtool	0.182171293390933	0.875873090547018	FALSE	no hit	5.72524
TUBB	P07437	Tubulin beta chain OS=Homo sapiens GN=TUBB PE=1 SV=2	1	1	3	2	2	5.80458	-0.20732473920059	22.3811703398089	-1.0188798918158	0.351307367205628	0.999572349579279	-4.59906564197819	0.182211608878894	0.875897146077106	1	MG_anti_miR_124 - MG_control	fdrtool	0.182211608878894	0.875897146077106	FALSE	no hit	5.80458
APOB	A0A087WTM7|P04114	Apolipoprotein B-100 OS=Homo sapiens GN=APOB PE=1 SV=1|Apolipoprotein B-100 OS=Homo sapiens GN=APOB PE=1 SV=2	1	1	3	2	4	6.1948	0.322229493244613	21.9457033381375	1.01877681231975	0.351352153511503	0.999572349579279	-4.59908059918626	0.182255843733728	0.875923529498	1	MG_anti_miR_124 - MG_control	fdrtool	0.182255843733728	0.875923529498	FALSE	no hit	6.1948
CHAF1A	Q13111|Q13111-2|Q13111-3	Chromatin assembly factor 1 subunit A OS=Homo sapiens GN=CHAF1A PE=1 SV=2|Isoform 2 of Chromatin assembly factor 1 subunit A OS=Homo sapiens GN=CHAF1A|Isoform 3 of Chromatin assembly factor 1 subunit A OS=Homo sapiens GN=CHAF1A	1	1	3	2	5	5.69883	0.194616892674286	22.2034860583969	1.01867697884939	0.351395533931308	0.999572349579279	-4.5990950847981	0.182298693201813	0.875949075925146	1	MG_anti_miR_124 - MG_control	fdrtool	0.182298693201813	0.875949075925146	FALSE	no hit	5.69883
PTPN23	Q9H3S7	Tyrosine-protein phosphatase non-receptor type 23 OS=Homo sapiens GN=PTPN23 PE=1 SV=1	1	1	3	2	9	6.06777	0.211129162984903	23.0902950195048	1.018030349017	0.351676618800317	0.999572349579279	-4.59918889535304	0.182576413752054	0.876114395456268	1	MG_anti_miR_124 - MG_control	fdrtool	0.182576413752054	0.876114395456268	FALSE	no hit	6.06777
CBSL|CBS	P0DN79|P35520|P35520-2	Cystathionine beta-synthase-like protein OS=Homo sapiens GN=CBSL PE=1 SV=1|Cystathionine beta-synthase OS=Homo sapiens GN=CBS PE=1 SV=2|Isoform 2 of Cystathionine beta-synthase OS=Homo sapiens GN=CBS	1	1	3	2	7	6.45566	0.222749458281708	23.6359006146925	1.01777601145093	0.351787227759597	0.999572349579279	-4.59922578702063	0.182685734910176	0.876179350584639	1	MG_anti_miR_124 - MG_control	fdrtool	0.182685734910176	0.876179350584639	FALSE	no hit	6.45566
TOP1	P11387	DNA topoisomerase 1 OS=Homo sapiens GN=TOP1 PE=1 SV=2	1	1	3	2	11	7.05533	0.262170473154391	25.0479719502121	1.0175483576642	0.351886256352696	0.999572349579279	-4.5992588050212	0.182783627809313	0.876237457629583	1	MG_anti_miR_124 - MG_control	fdrtool	0.182783627809313	0.876237457629583	FALSE	no hit	7.05533
GTF3C4	Q9UKN8	General transcription factor 3C polypeptide 4 OS=Homo sapiens GN=GTF3C4 PE=1 SV=2	1	1	3	2	8	6.28412	0.216344532152068	23.8523563472958	1.0173829965609	0.35195820215473	0.999572349579279	-4.5992827864512	0.18285475874663	0.876279645170392	1	MG_anti_miR_124 - MG_control	fdrtool	0.18285475874663	0.876279645170392	FALSE	no hit	6.28412
TES	Q9UGI8|Q9UGI8-2	Testin OS=Homo sapiens GN=TES PE=1 SV=1|Isoform 2 of Testin OS=Homo sapiens GN=TES	1	1	3	2	3	6.18973	0.245471456619871	21.9963448339771	1.01722211038043	0.352028212549133	0.999572349579279	-4.5993061173821	0.182923984463203	0.876320675123663	1	MG_anti_miR_124 - MG_control	fdrtool	0.182923984463203	0.876320675123663	FALSE	no hit	6.18973
POLD3	Q15054|Q15054-2|Q15054-3	DNA polymerase delta subunit 3 OS=Homo sapiens GN=POLD3 PE=1 SV=2|Isoform 2 of DNA polymerase delta subunit 3 OS=Homo sapiens GN=POLD3|Isoform 3 of DNA polymerase delta subunit 3 OS=Homo sapiens GN=POLD3	1	1	3	2	5	5.77417	-0.270808480088395	22.5308917598488	-1.01635789750651	0.352404473987279	0.999572349579279	-4.5994314155551	0.183296168325406	0.876540802164128	1	MG_anti_miR_124 - MG_control	fdrtool	0.183296168325406	0.876540802164128	FALSE	no hit	5.77417
UBE3A	Q05086|Q05086-2|Q05086-3	Ubiquitin-protein ligase E3A OS=Homo sapiens GN=UBE3A PE=1 SV=4|Isoform I of Ubiquitin-protein ligase E3A OS=Homo sapiens GN=UBE3A|Isoform III of Ubiquitin-protein ligase E3A OS=Homo sapiens GN=UBE3A	1	1	3	2	3	5.76321	0.221077643174223	22.2861613922382	1.01597916247677	0.352569471499632	0.999572349579279	-4.59948631285754	0.183459451918005	0.876637128661111	1	MG_anti_miR_124 - MG_control	fdrtool	0.183459451918005	0.876637128661111	FALSE	no hit	5.76321
WBP4	O75554|O75554-2	WW domain-binding protein 4 OS=Homo sapiens GN=WBP4 PE=1 SV=1|Isoform 2 of WW domain-binding protein 4 OS=Homo sapiens GN=WBP4	1	1	3	2	2	5.64593	-0.217468092263591	20.4889124487896	-1.01557374310622	0.352746164178018	0.999572349579279	-4.59954506875443	0.183634359288418	0.876740145810701	1	MG_anti_miR_124 - MG_control	fdrtool	0.183634359288418	0.876740145810701	FALSE	no hit	5.64593
HKDC1	Q2TB90	Putative hexokinase HKDC1 OS=Homo sapiens GN=HKDC1 PE=1 SV=3	1	1	3	2	2	5.83489	-0.185288671603537	21.3757974588238	-1.01471631383951	0.353120093473777	0.999572349579279	-4.59966930108842	0.184004681074736	0.876957691600273	1	MG_anti_miR_124 - MG_control	fdrtool	0.184004681074736	0.876957691600273	FALSE	no hit	5.83489
MYD88	A0A0A0MS70|A0A0A0MSI9|A0A0A0MST0|H0Y4G9|Q99836|Q99836-2|Q99836-5|Q99836-6	Myeloid differentiation primary response protein MyD88 OS=Homo sapiens GN=MYD88 PE=1 SV=1|Myeloid differentiation primary response protein MyD88 OS=Homo sapiens GN=MYD88 PE=1 SV=1|Myeloid differentiation primary response protein MyD88 OS=Homo sapiens GN=MYD88 PE=1 SV=1|Myeloid differentiation primary response protein MyD88 (Fragment) OS=Homo sapiens GN=MYD88 PE=1 SV=1|Myeloid differentiation prim…	1	1	3	2	2	5.85004	0.203812909294072	21.8231299792216	1.0145096519168	0.353210268248894	0.999572349579279	-4.59969923775465	0.184094020546921	0.877010059209199	1	MG_anti_miR_124 - MG_control	fdrtool	0.184094020546921	0.877010059209199	FALSE	no hit	5.85004
OLFML3	Q9NRN5|Q9NRN5-3	Olfactomedin-like protein 3 OS=Homo sapiens GN=OLFML3 PE=2 SV=1|Isoform 3 of Olfactomedin-like protein 3 OS=Homo sapiens GN=OLFML3	1	1	3	2	2	5.44857	-0.190345970355189	20.6843136757515	-1.01389725052355	0.3534775937482	0.999572349579279	-4.59978793438779	0.184358948852934	0.877165088967596	1	MG_anti_miR_124 - MG_control	fdrtool	0.184358948852934	0.877165088967596	FALSE	no hit	5.44857
CLTB	P09497-2	Isoform Non-brain of Clathrin light chain B OS=Homo sapiens GN=CLTB	1	1	3	2	8	6.69099	-0.423905872247975	24.632059176854	-1.01191910686979	0.354342222791019	0.999572349579279	-4.60007428646558	0.185216633108184	0.877664315557784	1	MG_anti_miR_124 - MG_control	fdrtool	0.185216633108184	0.877664315557784	FALSE	no hit	6.69099
CLPTM1L	G5E9Z2|Q96KA5|Q96KA5-2	Cisplatin resistance related protein CRR9p, isoform CRA_c OS=Homo sapiens GN=CLPTM1L PE=1 SV=1|Cleft lip and palate transmembrane protein 1-like protein OS=Homo sapiens GN=CLPTM1L PE=1 SV=1|Isoform 2 of Cleft lip and palate transmembrane protein 1-like protein OS=Homo sapiens GN=CLPTM1L	1	1	3	2	2	6.02784	0.24938110525687	21.6991544786793	1.01180061718644	0.354394068360685	0.999572349579279	-4.60009143146866	0.185268101445674	0.877694144362166	1	MG_anti_miR_124 - MG_control	fdrtool	0.185268101445674	0.877694144362166	FALSE	no hit	6.02784
ZDHHC5	Q9C0B5|Q9C0B5-2	Palmitoyltransferase ZDHHC5 OS=Homo sapiens GN=ZDHHC5 PE=1 SV=2|Isoform 2 of Palmitoyltransferase ZDHHC5 OS=Homo sapiens GN=ZDHHC5	1	1	3	2	2	5.4381	0.23245226450322	20.9478556770044	1.0116977134784	0.354439099257933	0.999572349579279	-4.60010632056773	0.185312808289015	0.877720042696589	1	MG_anti_miR_124 - MG_control	fdrtool	0.185312808289015	0.877720042696589	FALSE	no hit	5.4381
VARS	A0A140T936|P26640	Valine--tRNA ligase (Fragment) OS=Homo sapiens GN=VARS PE=1 SV=1|Valine--tRNA ligase OS=Homo sapiens GN=VARS PE=1 SV=4	1	1	3	2	14	6.87582	0.203942520069372	25.9387979917759	1.01151175205314	0.354520488250127	0.999572349579279	-4.60013322566911	0.185393620060416	0.877766828520813	1	MG_anti_miR_124 - MG_control	fdrtool	0.185393620060416	0.877766828520813	FALSE	no hit	6.87582
SMARCA1	A0A0A0MRP6|B7ZLQ5|P28370|P28370-2	Probable global transcription activator SNF2L1 OS=Homo sapiens GN=SMARCA1 PE=1 SV=1|Probable global transcription activator SNF2L1 OS=Homo sapiens GN=SMARCA1 PE=1 SV=1|Probable global transcription activator SNF2L1 OS=Homo sapiens GN=SMARCA1 PE=1 SV=2|Isoform 2 of Probable global transcription activator SNF2L1 OS=Homo sapiens GN=SMARCA1	1	1	3	2	14	6.48737	0.187506625295519	24.4782554937192	1.01097802582836	0.354754166801455	0.999572349579279	-4.6002104343973	0.1856257019515	0.877900993067033	1	MG_anti_miR_124 - MG_control	fdrtool	0.1856257019515	0.877900993067033	FALSE	no hit	6.48737
HNRNPDL	A0A087WUK2|O14979	Heterogeneous nuclear ribonucleoprotein D-like OS=Homo sapiens GN=HNRNPDL PE=1 SV=1|Heterogeneous nuclear ribonucleoprotein D-like OS=Homo sapiens GN=HNRNPDL PE=1 SV=3	1	1	3	2	6	7.25355	-0.273394117007822	25.731214025665	-1.01057123445475	0.35493235454019	0.999572349579279	-4.60026926942506	0.185802732567992	0.878003135096661	1	MG_anti_miR_124 - MG_control	fdrtool	0.185802732567992	0.878003135096661	FALSE	no hit	7.25355
PFKFB2	O60825|O60825-2	6-phosphofructo-2-kinase/fructose-2,6-bisphosphatase 2 OS=Homo sapiens GN=PFKFB2 PE=1 SV=2|Isoform 2 of 6-phosphofructo-2-kinase/fructose-2,6-bisphosphatase 2 OS=Homo sapiens GN=PFKFB2	1	1	3	2	3	5.86463	0.202981867192982	22.4991976699576	1.0102175906638	0.355087321261548	0.999572349579279	-4.60032040964026	0.185956735408703	0.87809185180831	1	MG_anti_miR_124 - MG_control	fdrtool	0.185956735408703	0.87809185180831	FALSE	no hit	5.86463
PSMD11	O00231|O00231-2	26S proteasome non-ATPase regulatory subunit 11 OS=Homo sapiens GN=PSMD11 PE=1 SV=3|Isoform 2 of 26S proteasome non-ATPase regulatory subunit 11 OS=Homo sapiens GN=PSMD11	1	1	3	2	10	7.059	-0.222223467795974	25.3427402831928	-1.00903787284838	0.355604672872966	0.999572349579279	-4.60049095417918	0.186471154798414	0.87838726129133	1	MG_anti_miR_124 - MG_control	fdrtool	0.186471154798414	0.87838726129133	FALSE	no hit	7.059
H3BMM5|VPS33A	H3BMM5|Q96AX1	Uncharacterized protein OS=Homo sapiens PE=3 SV=1|Vacuolar protein sorting-associated protein 33A OS=Homo sapiens GN=VPS33A PE=1 SV=1	1	1	3	2	4	6.36108	0.190936012982633	23.479904345715	1.00834327602744	0.355909567672136	0.999572349579279	-4.6005913290001	0.1867745271635	0.878560805156142	1	MG_anti_miR_124 - MG_control	fdrtool	0.1867745271635	0.878560805156142	FALSE	no hit	6.36108
RPL29	P47914	60S ribosomal protein L29 OS=Homo sapiens GN=RPL29 PE=1 SV=2	1	1	3	2	2	6.15894	0.23857251313434	22.6243418214451	1.00672063419245	0.356622660211804	0.999572349579279	-4.60082570144101	0.187484653259594	0.878965101915452	1	MG_anti_miR_124 - MG_control	fdrtool	0.187484653259594	0.878965101915452	FALSE	no hit	6.15894
SPTLC2	O15270	Serine palmitoyltransferase 2 OS=Homo sapiens GN=SPTLC2 PE=1 SV=1	1	1	3	2	6	6.06326	0.207871754672247	23.1613339586477	1.00667838397668	0.356641243195044	0.999572349579279	-4.600831801905	0.1875031700537	0.878975608090081	1	MG_anti_miR_124 - MG_control	fdrtool	0.1875031700537	0.878975608090081	FALSE	no hit	6.06326
NDUFC2	E9PRJ5|O95298|O95298-2	NADH dehydrogenase [ubiquinone] 1 subunit C2 OS=Homo sapiens GN=NDUFC2 PE=1 SV=1|NADH dehydrogenase [ubiquinone] 1 subunit C2 OS=Homo sapiens GN=NDUFC2 PE=1 SV=1|Isoform 4 of NADH dehydrogenase [ubiquinone] 1 subunit C2 OS=Homo sapiens GN=NDUFC2	1	1	3	2	2	6.36626	-0.447217559570348	20.5625197327962	-1.00652615057135	0.356708206810082	0.999572349579279	-4.60085378183729	0.187569899835074	0.879013454525998	1	MG_anti_miR_124 - MG_control	fdrtool	0.187569899835074	0.879013454525998	FALSE	no hit	6.36626
PARP12	Q9H0J9	Poly [ADP-ribose] polymerase 12 OS=Homo sapiens GN=PARP12 PE=1 SV=1	1	1	3	2	2	5.39681	-0.198512368476667	20.7858751118246	-1.00529205786375	0.357251430943438	0.999572349579279	-4.60103191258127	0.188111497535999	0.87931975338374	1	MG_anti_miR_124 - MG_control	fdrtool	0.188111497535999	0.87931975338374	FALSE	no hit	5.39681
ADPGK	Q9BRR6|Q9BRR6-2	ADP-dependent glucokinase OS=Homo sapiens GN=ADPGK PE=1 SV=1|Isoform 2 of ADP-dependent glucokinase OS=Homo sapiens GN=ADPGK	1	1	3	2	2	5.71206	-0.204554903644343	21.2897338361427	-1.00450396244319	0.357598687787264	0.999572349579279	-4.60114561944648	0.188457966696707	0.879514885819723	1	MG_anti_miR_124 - MG_control	fdrtool	0.188457966696707	0.879514885819723	FALSE	no hit	5.71206
RPL14	E7EPB3|P50914	60S ribosomal protein L14 OS=Homo sapiens GN=RPL14 PE=1 SV=1|60S ribosomal protein L14 OS=Homo sapiens GN=RPL14 PE=1 SV=4	1	1	3	2	6	7.40553	-0.220732618767165	25.3706459660893	-1.00342840533713	0.358073051444398	0.999572349579279	-4.60130074092221	0.188931571433262	0.879780602780492	1	MG_anti_miR_124 - MG_control	fdrtool	0.188931571433262	0.879780602780492	FALSE	no hit	7.40553
CCNH	D6RG18|D6RHI7|P51946	Cyclin-H OS=Homo sapiens GN=CCNH PE=1 SV=1|Cyclin-H OS=Homo sapiens GN=CCNH PE=1 SV=1|Cyclin-H OS=Homo sapiens GN=CCNH PE=1 SV=1	1	1	3	2	3	5.84118	0.179973034012534	21.9439083600274	1.00251442676919	0.35847655465926	0.999572349579279	-4.60143250378737	0.18933471681585	0.880005866654704	1	MG_anti_miR_124 - MG_control	fdrtool	0.18933471681585	0.880005866654704	FALSE	no hit	5.84118
CIAPIN1	H3BV90|Q6FI81|Q6FI81-3	Fe-S cluster assembly protein DRE2 OS=Homo sapiens GN=CIAPIN1 PE=1 SV=1|Anamorsin OS=Homo sapiens GN=CIAPIN1 PE=1 SV=2|Isoform 3 of Anamorsin OS=Homo sapiens GN=CIAPIN1	1	1	3	2	4	6.08115	0.212635875428106	21.9100453717755	1.00232382395996	0.358560748550544	0.999572349579279	-4.60145997547481	0.189418869353609	0.880052781761669	1	MG_anti_miR_124 - MG_control	fdrtool	0.189418869353609	0.880052781761669	FALSE	no hit	6.08115
SNX2	O60749|O60749-2	Sorting nexin-2 OS=Homo sapiens GN=SNX2 PE=1 SV=2|Isoform 2 of Sorting nexin-2 OS=Homo sapiens GN=SNX2	1	1	3	2	8	6.64133	-0.225146569273274	23.5928304584856	-1.0015071881328	0.358921658424311	0.999572349579279	-4.60157765263969	0.189779732136993	0.880253547791032	1	MG_anti_miR_124 - MG_control	fdrtool	0.189779732136993	0.880253547791032	FALSE	no hit	6.64133
RACK1	P63244	Receptor of activated protein C kinase 1 OS=Homo sapiens GN=RACK1 PE=1 SV=3	1	1	3	2	7	7.56344	0.201438682654398	24.7941802676749	1.00144109274649	0.358950882001957	0.999572349579279	-4.60158717520471	0.18980896113493	0.880269779926639	1	MG_anti_miR_124 - MG_control	fdrtool	0.18980896113493	0.880269779926639	FALSE	no hit	7.56344
SQSTM1	E7EMC7|Q13501|Q13501-2	Sequestosome-1 OS=Homo sapiens GN=SQSTM1 PE=1 SV=1|Sequestosome-1 OS=Homo sapiens GN=SQSTM1 PE=1 SV=1|Isoform 2 of Sequestosome-1 OS=Homo sapiens GN=SQSTM1	1	1	3	2	2	5.57252	-0.223486834250494	21.145915470144	-1.00129978511235	0.359013366594731	0.999572349579279	-4.60160753293621	0.189871461955198	0.880304474592795	1	MG_anti_miR_124 - MG_control	fdrtool	0.189871461955198	0.880304474592795	FALSE	no hit	5.57252
PUS1	F5H1S9|G8JLB3|Q9Y606|Q9Y606-2	tRNA pseudouridine synthase OS=Homo sapiens GN=PUS1 PE=1 SV=1|tRNA pseudouridine synthase (Fragment) OS=Homo sapiens GN=PUS1 PE=1 SV=1|tRNA pseudouridine synthase A, mitochondrial OS=Homo sapiens GN=PUS1 PE=1 SV=3|Isoform 2 of tRNA pseudouridine synthase A, mitochondrial OS=Homo sapiens GN=PUS1	1	1	3	2	3	5.77373	-0.179687714834945	22.0879074357079	-0.999697073744109	0.35972268561142	0.999572349579279	-4.60183834506072	0.190581407827652	0.880697164031441	1	MG_anti_miR_124 - MG_control	fdrtool	0.190581407827652	0.880697164031441	FALSE	no hit	5.77373
MCCC2	Q9HCC0|Q9HCC0-2	Methylcrotonoyl-CoA carboxylase beta chain, mitochondrial OS=Homo sapiens GN=MCCC2 PE=1 SV=1|Isoform 2 of Methylcrotonoyl-CoA carboxylase beta chain, mitochondrial OS=Homo sapiens GN=MCCC2	1	1	3	2	3	5.71515	0.210505879866396	21.3812878258096	0.999489340655481	0.359814706218798	0.999572349579279	-4.60186824993874	0.190673569312987	0.880747952062744	1	MG_anti_miR_124 - MG_control	fdrtool	0.190673569312987	0.880747952062744	FALSE	no hit	5.71515
OCLN	A0A0G2JMZ8|Q16625|Q16625-2|Q16625-3|Q16625-4|Q16625-5	Occludin OS=Homo sapiens GN=OCLN PE=1 SV=1|Occludin OS=Homo sapiens GN=OCLN PE=1 SV=1|Isoform 2 of Occludin OS=Homo sapiens GN=OCLN|Isoform 3 of Occludin OS=Homo sapiens GN=OCLN|Isoform 4 of Occludin OS=Homo sapiens GN=OCLN|Isoform 5 of Occludin OS=Homo sapiens GN=OCLN	1	1	3	2	2	5.60936	0.31075036456085	20.7897960054088	0.998849339106765	0.360098331179485	0.999572349579279	-4.60196036677295	0.190957714413702	0.880904265935635	1	MG_anti_miR_124 - MG_control	fdrtool	0.190957714413702	0.880904265935635	FALSE	no hit	5.60936
SOGA3	E9PJP2|Q5TF21	Protein SOGA3 OS=Homo sapiens GN=SOGA3 PE=1 SV=1|Protein SOGA3 OS=Homo sapiens GN=SOGA3 PE=3 SV=1	1	1	3	2	2	5.43811	0.272338565496778	20.2546359150115	0.998688974729088	0.360169427151865	0.999572349579279	-4.60198344443447	0.191028961096816	0.880943395917495	1	MG_anti_miR_124 - MG_control	fdrtool	0.191028961096816	0.880943395917495	FALSE	no hit	5.43811
EBNA1BP2	H7C2Q8|Q99848	EBNA1 binding protein 2, isoform CRA_d OS=Homo sapiens GN=EBNA1BP2 PE=1 SV=1|Probable rRNA-processing protein EBP2 OS=Homo sapiens GN=EBNA1BP2 PE=1 SV=2	1	1	3	2	5	6.46478	0.191196443867618	23.1860026175504	0.998338285765083	0.360324941356846	0.999572349579279	-4.60203390575742	0.191184833351154	0.881028914212191	1	MG_anti_miR_124 - MG_control	fdrtool	0.191184833351154	0.881028914212191	FALSE	no hit	6.46478
ADSS	P30520	Adenylosuccinate synthetase isozyme 2 OS=Homo sapiens GN=ADSS PE=1 SV=3	1	1	3	2	4	6.23539	-0.188305282671312	22.8213431417852	-0.998211024014859	0.36038138948267	0.999572349579279	-4.60205221583136	0.191241421075071	0.881059930308707	1	MG_anti_miR_124 - MG_control	fdrtool	0.191241421075071	0.881059930308707	FALSE	no hit	6.23539
WDR1	O75083	WD repeat-containing protein 1 OS=Homo sapiens GN=WDR1 PE=1 SV=4	1	1	3	2	13	7.05606	-0.195961515239539	24.9175325001355	-0.997475085544342	0.360707962526684	0.999572349579279	-4.60215808111152	0.191568902394817	0.881239107808294	1	MG_anti_miR_124 - MG_control	fdrtool	0.191568902394817	0.881239107808294	FALSE	no hit	7.05606
DPP9	Q86TI2|Q86TI2-2|Q86TI2-4	Dipeptidyl peptidase 9 OS=Homo sapiens GN=DPP9 PE=1 SV=3|Isoform 2 of Dipeptidyl peptidase 9 OS=Homo sapiens GN=DPP9|Isoform 3 of Dipeptidyl peptidase 9 OS=Homo sapiens GN=DPP9	1	1	3	2	3	5.62186	0.213192178192806	22.4204345361088	0.996955104718104	0.36093884895765	0.999572349579279	-4.60223286061254	0.19180053445947	0.881365516917744	1	MG_anti_miR_124 - MG_control	fdrtool	0.19180053445947	0.881365516917744	FALSE	no hit	5.62186
TBL3	Q12788	Transducin beta-like protein 3 OS=Homo sapiens GN=TBL3 PE=1 SV=2	1	1	3	2	4	6.38907	0.184204106272571	22.6561028903781	0.99683985393683	0.360990039840026	0.999572349579279	-4.60224943280389	0.191851902260363	0.881393513541197	1	MG_anti_miR_124 - MG_control	fdrtool	0.191851902260363	0.881393513541197	FALSE	no hit	6.38907
RPS14	P62263	40S ribosomal protein S14 OS=Homo sapiens GN=RPS14 PE=1 SV=3	1	1	3	2	5	7.27893	-0.250046141173197	22.7682491205154	-0.996654485384123	0.361072387247693	0.999572349579279	-4.60227608568074	0.191934543095476	0.881438526962577	1	MG_anti_miR_124 - MG_control	fdrtool	0.191934543095476	0.881438526962577	FALSE	no hit	7.27893
ACTR1A	P61163	Alpha-centractin OS=Homo sapiens GN=ACTR1A PE=1 SV=1	1	1	3	2	5	6.86745	-0.193610592403779	23.9828901585667	-0.995307377613898	0.361671278762638	0.999572349579279	-4.60246971327252	0.192535895938705	0.881765050224181	1	MG_anti_miR_124 - MG_control	fdrtool	0.192535895938705	0.881765050224181	FALSE	no hit	6.86745
RAB23	Q9ULC3	Ras-related protein Rab-23 OS=Homo sapiens GN=RAB23 PE=1 SV=1	1	1	3	2	2	6.06428	-0.188190730284404	20.7634356659118	-0.993893422721258	0.36230075447565	0.999572349579279	-4.60267282814925	0.193168577941271	0.882106648731797	1	MG_anti_miR_124 - MG_control	fdrtool	0.193168577941271	0.882106648731797	FALSE	no hit	6.06428
TGM2	P21980	Protein-glutamine gamma-glutamyltransferase 2 OS=Homo sapiens GN=TGM2 PE=1 SV=2	1	1	3	2	2	6.43184	0.232590452567781	22.0872907543318	0.99382816016801	0.362329829989472	0.999572349579279	-4.60268220012578	0.19319781686396	0.882122387738124	1	MG_anti_miR_124 - MG_control	fdrtool	0.19319781686396	0.882122387738124	FALSE	no hit	6.43184
EEF1D	E9PK01|P29692	Elongation factor 1-delta (Fragment) OS=Homo sapiens GN=EEF1D PE=1 SV=1|Elongation factor 1-delta OS=Homo sapiens GN=EEF1D PE=1 SV=5	1	1	3	2	8	7.34687	-0.203435559874272	23.3577219115765	-0.991681817361535	0.363287113256351	0.999572349579279	-4.60299027588494	0.194161233621223	0.882638644724378	1	MG_anti_miR_124 - MG_control	fdrtool	0.194161233621223	0.882638644724378	FALSE	no hit	7.34687
STRN3	Q13033|Q13033-2	Striatin-3 OS=Homo sapiens GN=STRN3 PE=1 SV=3|Isoform Alpha of Striatin-3 OS=Homo sapiens GN=STRN3	1	1	3	2	2	5.64518	-0.287997880247207	20.9972313721302	-0.990556862795203	0.363789667250403	0.999572349579279	-4.60315163131096	0.194667591833933	0.882908173324169	1	MG_anti_miR_124 - MG_control	fdrtool	0.194667591833933	0.882908173324169	FALSE	no hit	5.64518
GTF3C3	Q9Y5Q9	General transcription factor 3C polypeptide 3 OS=Homo sapiens GN=GTF3C3 PE=1 SV=1	1	1	3	2	3	5.69076	0.214103280497568	22.0074838710052	0.989463891244414	0.364278471607019	0.999572349579279	-4.60330832315041	0.195160481267409	0.883169346274753	1	MG_anti_miR_124 - MG_control	fdrtool	0.195160481267409	0.883169346274753	FALSE	no hit	5.69076
HSP90AA1	P07900|P07900-2	Heat shock protein HSP 90-alpha OS=Homo sapiens GN=HSP90AA1 PE=1 SV=5|Isoform 2 of Heat shock protein HSP 90-alpha OS=Homo sapiens GN=HSP90AA1	1	1	3	2	19	7.40183	-0.214150760190325	25.7553073693747	-0.986431524517147	0.365637401106345	0.999572349579279	-4.60374265775656	0.196532756316653	0.883890389732593	1	MG_anti_miR_124 - MG_control	fdrtool	0.196532756316653	0.883890389732593	FALSE	no hit	7.40183
PPIL4	Q8WUA2	Peptidyl-prolyl cis-trans isomerase-like 4 OS=Homo sapiens GN=PPIL4 PE=1 SV=1	1	1	3	2	5	6.32548	0.186074396278041	23.2743186290455	0.985092672516914	0.366238697035673	0.999572349579279	-4.60393423962223	0.197140887882295	0.884207086037779	1	MG_anti_miR_124 - MG_control	fdrtool	0.197140887882295	0.884207086037779	FALSE	no hit	6.32548
TRIO	E7EWP2|O75962|O75962-2|O75962-4|O75962-5	Triple functional domain protein OS=Homo sapiens GN=TRIO PE=1 SV=2|Triple functional domain protein OS=Homo sapiens GN=TRIO PE=1 SV=2|Isoform 2 of Triple functional domain protein OS=Homo sapiens GN=TRIO|Isoform 4 of Triple functional domain protein OS=Homo sapiens GN=TRIO|Isoform 5 of Triple functional domain protein OS=Homo sapiens GN=TRIO	1	1	3	2	4	5.78146	0.188696547896487	21.8345568272995	0.98501119320376	0.366275316191892	0.999572349579279	-4.60394589514537	0.197177941725874	0.884226326715245	1	MG_anti_miR_124 - MG_control	fdrtool	0.197177941725874	0.884226326715245	FALSE	no hit	5.78146
RPAP3	Q9H6T3|Q9H6T3-2	RNA polymerase II-associated protein 3 OS=Homo sapiens GN=RPAP3 PE=1 SV=2|Isoform 2 of RNA polymerase II-associated protein 3 OS=Homo sapiens GN=RPAP3	1	1	3	2	9	6.17168	-0.179865369950367	23.5127813859591	-0.983533766160402	0.366939826815587	0.999572349579279	-4.60415716579897	0.19785070667382	0.884574559782413	1	MG_anti_miR_124 - MG_control	fdrtool	0.19785070667382	0.884574559782413	FALSE	no hit	6.17168
SPDL1	Q96EA4|Q96EA4-3	Protein Spindly OS=Homo sapiens GN=SPDL1 PE=1 SV=2|Isoform 3 of Protein Spindly OS=Homo sapiens GN=SPDL1	1	1	3	2	2	5.65479	0.220932957260608	20.7361183098119	0.983174161307713	0.367101715252343	0.999572349579279	-4.60420856779925	0.198014711086295	0.884659133531222	1	MG_anti_miR_124 - MG_control	fdrtool	0.198014711086295	0.884659133531222	FALSE	no hit	5.65479
NAGA	P17050	Alpha-N-acetylgalactosaminidase OS=Homo sapiens GN=NAGA PE=1 SV=2	1	1	3	2	2	5.43542	-0.264849450402355	20.3546735341986	-0.982908238132928	0.367221466684206	0.999572349579279	-4.60424657358304	0.198136054190068	0.884721627980209	1	MG_anti_miR_124 - MG_control	fdrtool	0.198136054190068	0.884721627980209	FALSE	no hit	5.43542
EIF4A3	P38919	Eukaryotic initiation factor 4A-III OS=Homo sapiens GN=EIF4A3 PE=1 SV=4	1	1	3	2	8	6.96233	0.189823024131638	24.2595137926449	0.982747719857736	0.367293767052942	0.999572349579279	-4.60426951268389	0.198209326421688	0.884759332057753	1	MG_anti_miR_124 - MG_control	fdrtool	0.198209326421688	0.884759332057753	FALSE	no hit	6.96233
ZNF512	G3XAG1|Q96ME7|Q96ME7-2|Q96ME7-3	Zinc finger protein 512 OS=Homo sapiens GN=ZNF512 PE=1 SV=1|Zinc finger protein 512 OS=Homo sapiens GN=ZNF512 PE=1 SV=2|Isoform 2 of Zinc finger protein 512 OS=Homo sapiens GN=ZNF512|Isoform 3 of Zinc finger protein 512 OS=Homo sapiens GN=ZNF512	1	1	3	2	3	5.56425	0.220313410928615	21.4715643741463	0.981587749013367	0.367816580022189	0.999572349579279	-4.60443523078526	0.19873941073199	0.885031367432561	1	MG_anti_miR_124 - MG_control	fdrtool	0.19873941073199	0.885031367432561	FALSE	no hit	5.56425
SLC25A1	P53007	Tricarboxylate transport protein, mitochondrial OS=Homo sapiens GN=SLC25A1 PE=1 SV=2	1	1	3	2	2	6.76634	0.191489008076918	21.4616892986265	0.981212662882415	0.367985764058267	0.999572349579279	-4.6044887985594	0.19891103940125	0.885119170979793	1	MG_anti_miR_124 - MG_control	fdrtool	0.19891103940125	0.885119170979793	FALSE	no hit	6.76634
PTMS	P20962	Parathymosin OS=Homo sapiens GN=PTMS PE=1 SV=2	1	1	3	2	3	6.23785	-0.411547505229759	22.1613109521313	-0.980958472984265	0.368100452993538	0.999572349579279	-4.604525095428	0.199027410987139	0.885178629286984	1	MG_anti_miR_124 - MG_control	fdrtool	0.199027410987139	0.885178629286984	FALSE	no hit	6.23785
HPRT1	P00492	Hypoxanthine-guanine phosphoribosyltransferase OS=Homo sapiens GN=HPRT1 PE=1 SV=2	1	1	3	2	4	5.94424	-0.179563237461107	21.6981619340452	-0.978729115361715	0.369107558447487	0.999572349579279	-4.60484325594643	0.200050173691213	0.885698558973458	1	MG_anti_miR_124 - MG_control	fdrtool	0.200050173691213	0.885698558973458	FALSE	no hit	5.94424
API5	Q9BZZ5-2	Isoform 2 of Apoptosis inhibitor 5 OS=Homo sapiens GN=API5	1	1	3	2	7	6.45558	-0.198713797111349	22.959883336572	-0.977650392712636	0.369595662942157	0.999572349579279	-4.60499708898354	0.200546434949114	0.885949144466298	1	MG_anti_miR_124 - MG_control	fdrtool	0.200546434949114	0.885949144466298	FALSE	no hit	6.45558
SEPT5	B4DJ62|C9JM82|G3XAH0|Q99719	HCG2002594, isoform CRA_a OS=Homo sapiens GN=SEPT5 PE=1 SV=1|Septin-5 (Fragment) OS=Homo sapiens GN=SEPT5 PE=1 SV=1|HCG2002594, isoform CRA_c OS=Homo sapiens GN=SEPT5 PE=1 SV=1|Septin-5 OS=Homo sapiens GN=SEPT5 PE=1 SV=1	1	1	3	2	4	6.05851	0.180803051416923	23.1780632085561	0.976810098145588	0.369976241911475	0.999572349579279	-4.60511686807163	0.200933630629762	0.886143895902942	1	MG_anti_miR_124 - MG_control	fdrtool	0.200933630629762	0.886143895902942	FALSE	no hit	6.05851
SAP18	X6RAL5	Histone deacetylase complex subunit SAP18 OS=Homo sapiens GN=SAP18 PE=1 SV=1	1	1	3	2	4	6.82645	-0.187554356682035	23.8708982381899	-0.976643984471267	0.37005151394266	0.999572349579279	-4.60514054115184	0.201010237956037	0.886182349019284	1	MG_anti_miR_124 - MG_control	fdrtool	0.201010237956037	0.886182349019284	FALSE	no hit	6.82645
METTL14	Q9HCE5	N6-adenosine-methyltransferase subunit METTL14 OS=Homo sapiens GN=METTL14 PE=1 SV=2	1	1	3	2	2	5.58326	0.260258263854393	20.8936932431807	0.975586677589086	0.37053090574142	0.999572349579279	-4.60529117707219	0.201498340026776	0.886426743641893	1	MG_anti_miR_124 - MG_control	fdrtool	0.201498340026776	0.886426743641893	FALSE	no hit	5.58326
IKBKAP	F5H2T0|H0YDF3|O95163	Elongator complex protein 1 OS=Homo sapiens GN=IKBKAP PE=1 SV=1|Elongator complex protein 1 (Fragment) OS=Homo sapiens GN=IKBKAP PE=1 SV=1|Elongator complex protein 1 OS=Homo sapiens GN=IKBKAP PE=1 SV=3	1	1	3	2	2	5.04954	0.212061577309424	21.6455766394083	0.97501303562716	0.370791208392531	0.999572349579279	-4.60537287397163	0.20176352128028	0.88655908144817	1	MG_anti_miR_124 - MG_control	fdrtool	0.20176352128028	0.88655908144817	FALSE	no hit	5.04954
BZW1	Q7L1Q6|Q7L1Q6-3|Q7L1Q6-4	Basic leucine zipper and W2 domain-containing protein 1 OS=Homo sapiens GN=BZW1 PE=1 SV=1|Isoform 3 of Basic leucine zipper and W2 domain-containing protein 1 OS=Homo sapiens GN=BZW1|Isoform 4 of Basic leucine zipper and W2 domain-containing protein 1 OS=Homo sapiens GN=BZW1	1	1	3	2	12	7.10335	-0.199129929343904	24.3668500908232	-0.973318315348769	0.371561082263272	0.999572349579279	-4.60561410626169	0.202548436928542	0.886948989738252	1	MG_anti_miR_124 - MG_control	fdrtool	0.202548436928542	0.886948989738252	FALSE	no hit	7.10335
E9PSI1	E9PSI1	Transmembrane 9 superfamily member OS=Homo sapiens PE=3 SV=1	1	1	3	2	2	5.60811	0.209996859536524	20.8395509206113	0.972084457433497	0.372122402638612	0.999572349579279	-4.60578961876616	0.203121300510409	0.887231873050457	1	MG_anti_miR_124 - MG_control	fdrtool	0.203121300510409	0.887231873050457	FALSE	no hit	5.60811
NBAS	A2RRP1|A2RRP1-2|H0Y5G7	Neuroblastoma-amplified sequence OS=Homo sapiens GN=NBAS PE=1 SV=2|Isoform 2 of Neuroblastoma-amplified sequence OS=Homo sapiens GN=NBAS|Neuroblastoma-amplified sequence (Fragment) OS=Homo sapiens GN=NBAS PE=1 SV=1	1	1	3	2	3	5.44802	0.188822897660099	21.607760573103	0.971835322159157	0.372235824470917	0.999572349579279	-4.60582504528641	0.203237113691081	0.887288890315467	1	MG_anti_miR_124 - MG_control	fdrtool	0.203237113691081	0.887288890315467	FALSE	no hit	5.44802
NOB1	Q9ULX3	RNA-binding protein NOB1 OS=Homo sapiens GN=NOB1 PE=1 SV=1	1	1	3	2	5	6.34192	-0.199290211153819	23.2627840773464	-0.971758414168785	0.372270843355129	0.999572349579279	-4.60583598061368	0.2032728748988	0.88730648466149	1	MG_anti_miR_124 - MG_control	fdrtool	0.2032728748988	0.88730648466149	FALSE	no hit	6.34192
NOC3L	Q8WTT2	Nucleolar complex protein 3 homolog OS=Homo sapiens GN=NOC3L PE=1 SV=1	1	1	3	2	4	6.15005	0.189963831925407	23.3367127014146	0.971751855155446	0.372273830024315	0.999572349579279	-4.60583691320292	0.203275924966082	0.887307985026025	1	MG_anti_miR_124 - MG_control	fdrtool	0.203275924966082	0.887307985026025	FALSE	no hit	6.15005
SACS	Q9NZJ4|Q9NZJ4-2	Sacsin OS=Homo sapiens GN=SACS PE=1 SV=2|Isoform 2 of Sacsin OS=Homo sapiens GN=SACS	1	1	3	2	9	5.67399	0.197751001035684	23.2491970139801	0.971442532275099	0.372414703063803	0.999572349579279	-4.60588089084897	0.203419803896769	0.887378715427309	1	MG_anti_miR_124 - MG_control	fdrtool	0.203419803896769	0.887378715427309	FALSE	no hit	5.67399
SLBP	E7EUV9|F8W8D3|H0YAE8|H7C4H8|Q14493|Q14493-2	Histone RNA hairpin-binding protein OS=Homo sapiens GN=SLBP PE=1 SV=1|Histone RNA hairpin-binding protein OS=Homo sapiens GN=SLBP PE=1 SV=1|Histone RNA hairpin-binding protein (Fragment) OS=Homo sapiens GN=SLBP PE=1 SV=1|Histone RNA hairpin-binding protein (Fragment) OS=Homo sapiens GN=SLBP PE=1 SV=1|Histone RNA hairpin-binding protein OS=Homo sapiens GN=SLBP PE=1 SV=1|Isoform 2 of Histone RNA ha…	1	1	3	2	3	6.08924	-0.23536288277371	22.7661695491329	-0.971385441551114	0.372440708214019	0.999572349579279	-4.60588900696802	0.203446367268892	0.887391764184117	1	MG_anti_miR_124 - MG_control	fdrtool	0.203446367268892	0.887391764184117	FALSE	no hit	6.08924
NDUFA4	O00483	Cytochrome c oxidase subunit NDUFA4 OS=Homo sapiens GN=NDUFA4 PE=1 SV=1	1	1	3	2	3	6.47704	-0.243008982873793	22.6695718492296	-0.971312648036441	0.372473868185137	0.999572349579279	-4.60589935511049	0.20348024055319	0.887408399411995	1	MG_anti_miR_124 - MG_control	fdrtool	0.20348024055319	0.887408399411995	FALSE	no hit	6.47704
MYDGF	Q969H8	Myeloid-derived growth factor OS=Homo sapiens GN=MYDGF PE=1 SV=1	1	1	3	2	3	5.97451	-0.311129629720718	22.8580539588785	-0.971074047902713	0.372582575406453	0.999572349579279	-4.60593327144099	0.203591298049993	0.887462905482219	1	MG_anti_miR_124 - MG_control	fdrtool	0.203591298049993	0.887462905482219	FALSE	no hit	5.97451
RBMXL1	Q96E39	RNA binding motif protein, X-linked-like-1 OS=Homo sapiens GN=RBMXL1 PE=1 SV=1	1	1	3	2	2	6.11509	-0.263433156295317	22.8995848265875	-0.970732363405362	0.372738292553302	0.999572349579279	-4.60598183434451	0.203750413450422	0.887540906055427	1	MG_anti_miR_124 - MG_control	fdrtool	0.203750413450422	0.887540906055427	FALSE	no hit	6.11509
GDAP1	Q8TB36	Ganglioside-induced differentiation-associated protein 1 OS=Homo sapiens GN=GDAP1 PE=1 SV=3	1	1	3	2	2	5.42419	0.40890778801101	22.0563515192976	0.970385344967563	0.372896493906944	0.999572349579279	-4.60603114741658	0.203912105378766	0.887620058989858	1	MG_anti_miR_124 - MG_control	fdrtool	0.203912105378766	0.887620058989858	FALSE	no hit	5.42419
MON2	Q7Z3U7|Q7Z3U7-2|Q7Z3U7-5|Q7Z3U7-6	Protein MON2 homolog OS=Homo sapiens GN=MON2 PE=1 SV=3|Isoform 2 of Protein MON2 homolog OS=Homo sapiens GN=MON2|Isoform 5 of Protein MON2 homolog OS=Homo sapiens GN=MON2|Isoform 6 of Protein MON2 homolog OS=Homo sapiens GN=MON2	1	1	3	2	9	6.04718	0.188836816784633	23.0902746312936	0.970193109465311	0.372984154804044	0.999572349579279	-4.60605846160823	0.204001716966458	0.887663878518007	1	MG_anti_miR_124 - MG_control	fdrtool	0.204001716966458	0.887663878518007	FALSE	no hit	6.04718
MBTD1	Q05BQ5	MBT domain-containing protein 1 OS=Homo sapiens GN=MBTD1 PE=1 SV=2	1	1	3	2	2	5.60977	0.193492346659216	21.1121506702991	0.969708353349916	0.373205280665894	0.999572349579279	-4.6061273283032	0.20422781580883	0.887774287761466	1	MG_anti_miR_124 - MG_control	fdrtool	0.20422781580883	0.887774287761466	FALSE	no hit	5.60977
DCUN1D5	H0YCN4|Q9BTE7	DCN1-like protein (Fragment) OS=Homo sapiens GN=DCUN1D5 PE=1 SV=1|DCN1-like protein 5 OS=Homo sapiens GN=DCUN1D5 PE=1 SV=1	1	1	3	2	2	5.86606	-0.211542396294128	21.0215603249014	-0.969227129616342	0.373424898995605	0.999572349579279	-4.60619567769848	0.204452447356867	0.88788376577842	1	MG_anti_miR_124 - MG_control	fdrtool	0.204452447356867	0.88788376577842	FALSE	no hit	5.86606
RAD21	O60216	Double-strand-break repair protein rad21 homolog OS=Homo sapiens GN=RAD21 PE=1 SV=2	1	1	3	2	4	5.99206	0.178186631235725	22.438010729115	0.969166392531859	0.373452625213991	0.999572349579279	-4.60620430323989	0.204480811730186	0.887897574453285	1	MG_anti_miR_124 - MG_control	fdrtool	0.204480811730186	0.887897574453285	FALSE	no hit	5.99206
SEC23IP	Q9Y6Y8	SEC23-interacting protein OS=Homo sapiens GN=SEC23IP PE=1 SV=1	1	1	3	2	5	6.27558	-0.236998152563789	23.1775790141588	-0.969111070095612	0.37347788110255	0.999572349579279	-4.60621215960916	0.204506649939787	0.88791015035147	1	MG_anti_miR_124 - MG_control	fdrtool	0.204506649939787	0.88791015035147	FALSE	no hit	6.27558
GDI1	P31150	Rab GDP dissociation inhibitor alpha OS=Homo sapiens GN=GDI1 PE=1 SV=2	1	1	3	2	9	6.66618	0.203184640046842	23.8720461173498	0.968935625674642	0.373557984316534	0.999572349579279	-4.60623707321689	0.20458860653806	0.887950021366168	1	MG_anti_miR_124 - MG_control	fdrtool	0.20458860653806	0.887950021366168	FALSE	no hit	6.66618
SYMPK	Q92797	Symplekin OS=Homo sapiens GN=SYMPK PE=1 SV=2	1	1	3	2	6	6.46317	0.183271609353461	23.3377880531797	0.965940248092218	0.37492771497362	0.999572349579279	-4.60666210776005	0.20599154578622	0.888628164424088	1	MG_anti_miR_124 - MG_control	fdrtool	0.20599154578622	0.888628164424088	FALSE	no hit	6.46317
ANKFY1	Q9P2R3|Q9P2R3-2|Q9P2R3-4	Rabankyrin-5 OS=Homo sapiens GN=ANKFY1 PE=1 SV=2|Isoform 2 of Rabankyrin-5 OS=Homo sapiens GN=ANKFY1|Isoform 4 of Rabankyrin-5 OS=Homo sapiens GN=ANKFY1	1	1	3	2	6	5.89139	0.208515282101992	22.847504820324	0.965806548925347	0.37498894660338	0.999572349579279	-4.60668106521486	0.206054328734224	0.888658320175237	1	MG_anti_miR_124 - MG_control	fdrtool	0.206054328734224	0.888658320175237	FALSE	no hit	5.89139
TP53BP1	A6NNK5|Q12888|Q12888-2|Q12888-3	Tumor suppressor p53-binding protein 1 OS=Homo sapiens GN=TP53BP1 PE=1 SV=2|Tumor suppressor p53-binding protein 1 OS=Homo sapiens GN=TP53BP1 PE=1 SV=2|Isoform 2 of Tumor suppressor p53-binding protein 1 OS=Homo sapiens GN=TP53BP1|Isoform 3 of Tumor suppressor p53-binding protein 1 OS=Homo sapiens GN=TP53BP1	1	1	3	2	11	6.32946	0.257639355624352	24.2427460710301	0.965794673357668	0.374994385769828	0.999572349579279	-4.60668274901566	0.206059905979153	0.888660998234045	1	MG_anti_miR_124 - MG_control	fdrtool	0.206059905979153	0.888660998234045	FALSE	no hit	6.32946
UCHL5	H0Y6Y4|Q9Y5K5|Q9Y5K5-2|Q9Y5K5-3|Q9Y5K5-4	Ubiquitin carboxyl-terminal hydrolase isozyme L5 (Fragment) OS=Homo sapiens GN=UCHL5 PE=1 SV=1|Ubiquitin carboxyl-terminal hydrolase isozyme L5 OS=Homo sapiens GN=UCHL5 PE=1 SV=3|Isoform 2 of Ubiquitin carboxyl-terminal hydrolase isozyme L5 OS=Homo sapiens GN=UCHL5|Isoform 3 of Ubiquitin carboxyl-terminal hydrolase isozyme L5 OS=Homo sapiens GN=UCHL5|Isoform 4 of Ubiquitin carboxyl-terminal hydro…	1	1	3	2	3	5.9293	0.199762784780734	22.4232592919034	0.965366751040821	0.375190421893002	0.999572349579279	-4.6067434164927	0.206260948705339	0.888757448167055	1	MG_anti_miR_124 - MG_control	fdrtool	0.206260948705339	0.888757448167055	FALSE	no hit	5.9293
COG8	Q96MW5	Conserved oligomeric Golgi complex subunit 8 OS=Homo sapiens GN=COG8 PE=1 SV=2	1	1	3	2	5	5.62262	0.289589066171153	21.8722045706628	0.965315394087885	0.375213954604175	0.999572349579279	-4.6067506966509	0.206285086351212	0.888769016930194	1	MG_anti_miR_124 - MG_control	fdrtool	0.206285086351212	0.888769016930194	FALSE	no hit	5.62262
STRN	O43815|O43815-2	Striatin OS=Homo sapiens GN=STRN PE=1 SV=4|Isoform 2 of Striatin OS=Homo sapiens GN=STRN	1	1	3	2	3	5.97365	0.174025006685874	22.5549464659968	0.965018800222492	0.375349882499192	0.999572349579279	-4.60679273714563	0.20642452489671	0.888835800382316	1	MG_anti_miR_124 - MG_control	fdrtool	0.20642452489671	0.888835800382316	FALSE	no hit	5.97365
CPSF7	F5H669|Q8N684|Q8N684-2|Q8N684-3	Cleavage and polyadenylation-specificity factor subunit 7 (Fragment) OS=Homo sapiens GN=CPSF7 PE=1 SV=1|Cleavage and polyadenylation specificity factor subunit 7 OS=Homo sapiens GN=CPSF7 PE=1 SV=1|Isoform 2 of Cleavage and polyadenylation specificity factor subunit 7 OS=Homo sapiens GN=CPSF7|Isoform 3 of Cleavage and polyadenylation specificity factor subunit 7 OS=Homo sapiens GN=CPSF7	1	1	3	2	8	6.85265	-0.278865835972248	25.1510572425821	-0.964928947792893	0.375391069304525	0.999572349579279	-4.60680547204662	0.206466780988138	0.888856022912939	1	MG_anti_miR_124 - MG_control	fdrtool	0.206466780988138	0.888856022912939	FALSE	no hit	6.85265
EDC4	Q6P2E9	Enhancer of mRNA-decapping protein 4 OS=Homo sapiens GN=EDC4 PE=1 SV=1	1	1	3	2	10	6.37071	0.223401389067707	23.9138842802627	0.962861409346646	0.376339790599207	0.999572349579279	-4.60709835628773	0.207440845327339	0.889320150557125	1	MG_anti_miR_124 - MG_control	fdrtool	0.207440845327339	0.889320150557125	FALSE	no hit	6.37071
PRAF2	A6NP52|O60831	PRA1 family protein 2 OS=Homo sapiens GN=PRAF2 PE=1 SV=1|PRA1 family protein 2 OS=Homo sapiens GN=PRAF2 PE=1 SV=1	1	1	3	2	2	5.82806	-0.179187910683137	20.6088980381361	-0.962791679145847	0.376371820684086	0.999572349579279	-4.60710822911459	0.207473754827208	0.889335763775448	1	MG_anti_miR_124 - MG_control	fdrtool	0.207473754827208	0.889335763775448	FALSE	no hit	5.82806
CPSF2	Q9P2I0	Cleavage and polyadenylation specificity factor subunit 2 OS=Homo sapiens GN=CPSF2 PE=1 SV=2	1	1	3	2	3	6.02069	0.298304436191604	22.3927825638715	0.962348825874795	0.376575293040649	0.999572349579279	-4.60717092328024	0.207682849951405	0.889434861734403	1	MG_anti_miR_124 - MG_control	fdrtool	0.207682849951405	0.889434861734403	FALSE	no hit	6.02069
PICALM	Q13492|Q13492-2|Q13492-3|Q13492-4|Q13492-5	Phosphatidylinositol-binding clathrin assembly protein OS=Homo sapiens GN=PICALM PE=1 SV=2|Isoform 2 of Phosphatidylinositol-binding clathrin assembly protein OS=Homo sapiens GN=PICALM|Isoform 3 of Phosphatidylinositol-binding clathrin assembly protein OS=Homo sapiens GN=PICALM|Isoform 4 of Phosphatidylinositol-binding clathrin assembly protein OS=Homo sapiens GN=PICALM|Isoform 5 of Phosphatidyli…	1	1	3	2	2	6.73297	-0.187791567916914	21.7748096817406	-0.962280324700616	0.376606774269504	0.999572349579279	-4.60718061971423	0.207715206728053	0.889450180959586	1	MG_anti_miR_124 - MG_control	fdrtool	0.207715206728053	0.889450180959586	FALSE	no hit	6.73297
RAB3D	O95716	Ras-related protein Rab-3D OS=Homo sapiens GN=RAB3D PE=1 SV=1	1	1	3	2	3	5.65914	0.184178196142572	21.6211905912125	0.962050227237689	0.376712536014345	0.999572349579279	-4.60721318798852	0.207823920863149	0.889501620284525	1	MG_anti_miR_124 - MG_control	fdrtool	0.207823920863149	0.889501620284525	FALSE	no hit	5.65914
NCL	P19338	Nucleolin OS=Homo sapiens GN=NCL PE=1 SV=3	1	1	3	2	25	7.9662	-0.216560846819846	26.6509475727205	-0.961083643033952	0.377157074486118	0.999572349579279	-4.60734996016549	0.208281053619357	0.889717395007448	1	MG_anti_miR_124 - MG_control	fdrtool	0.208281053619357	0.889717395007448	FALSE	no hit	7.9662
KNTC1	P50748	Kinetochore-associated protein 1 OS=Homo sapiens GN=KNTC1 PE=1 SV=1	1	1	3	2	6	5.86126	0.228999190470255	23.045943952511	0.960654296500729	0.377354667896725	0.999572349579279	-4.60741069252206	0.208484340823811	0.889813079686422	1	MG_anti_miR_124 - MG_control	fdrtool	0.208484340823811	0.889813079686422	FALSE	no hit	5.86126
VPS51	Q9UID3	Vacuolar protein sorting-associated protein 51 homolog OS=Homo sapiens GN=VPS51 PE=1 SV=2	1	1	3	2	4	5.88975	0.186547130186035	21.9055225520854	0.960353859382729	0.377492983815067	0.999572349579279	-4.60745318277868	0.208626677438544	0.889879976937264	1	MG_anti_miR_124 - MG_control	fdrtool	0.208626677438544	0.889879976937264	FALSE	no hit	5.88975
HMGN1	A6NL93|P05114	Non-histone chromosomal protein HMG-14 OS=Homo sapiens GN=HMGN1 PE=1 SV=1|Non-histone chromosomal protein HMG-14 OS=Homo sapiens GN=HMGN1 PE=1 SV=3	1	1	3	2	4	6.60672	-0.543182265113085	22.5295695567397	-0.960336148159224	0.377501139009107	0.999572349579279	-4.60745568745145	0.208635070595471	0.889883919128449	1	MG_anti_miR_124 - MG_control	fdrtool	0.208635070595471	0.889883919128449	FALSE	no hit	6.60672
ARF4	P18085	ADP-ribosylation factor 4 OS=Homo sapiens GN=ARF4 PE=1 SV=3	1	1	3	2	2	6.38114	0.255252540273791	21.3044397963348	0.959809903472698	0.377743514256875	0.999572349579279	-4.60753009776109	0.208884563917226	0.890000975162558	1	MG_anti_miR_124 - MG_control	fdrtool	0.208884563917226	0.890000975162558	FALSE	no hit	6.38114
RPS25	P62851	40S ribosomal protein S25 OS=Homo sapiens GN=RPS25 PE=1 SV=1	1	1	3	2	5	6.36476	-0.223460174105853	23.6088528261179	-0.959511208478972	0.377881140910645	0.999572349579279	-4.60757232442225	0.209026271758056	0.890067350189722	1	MG_anti_miR_124 - MG_control	fdrtool	0.209026271758056	0.890067350189722	FALSE	no hit	6.36476
PRR36	Q9H6K5|Q9H6K5-2	Proline-rich protein 36 OS=Homo sapiens GN=PRR36 PE=1 SV=2|Isoform 2 of Proline-rich protein 36 OS=Homo sapiens GN=PRR36	1	1	3	2	2	5.48462	0.251346092615854	20.5808819309936	0.958605813318639	0.378298554660483	0.999572349579279	-4.60770028328151	0.209456237739283	0.890268254095877	1	MG_anti_miR_124 - MG_control	fdrtool	0.209456237739283	0.890268254095877	FALSE	no hit	5.48462
TBC1D23	E9PGE5|Q9NUY8|Q9NUY8-2	TBC1 domain family member 23 OS=Homo sapiens GN=TBC1D23 PE=1 SV=1|TBC1 domain family member 23 OS=Homo sapiens GN=TBC1D23 PE=1 SV=3|Isoform 2 of TBC1 domain family member 23 OS=Homo sapiens GN=TBC1D23	1	1	3	2	4	5.92975	0.209429513428731	21.992238121357	0.957895723443134	0.378626183760465	0.999572349579279	-4.60780060045824	0.209793902471421	0.890425515709168	1	MG_anti_miR_124 - MG_control	fdrtool	0.209793902471421	0.890425515709168	FALSE	no hit	5.92975
PDLIM4	P50479	PDZ and LIM domain protein 4 OS=Homo sapiens GN=PDLIM4 PE=1 SV=2	1	1	3	2	4	5.85011	-0.260052292777395	22.025464412037	-0.956743476654148	0.379158300610894	0.999572349579279	-4.60796330913304	0.210342661711775	0.890680131703225	1	MG_anti_miR_124 - MG_control	fdrtool	0.210342661711775	0.890680131703225	FALSE	no hit	5.85011
C4B_2|C4A|C4B	A0A0G2JL54|A0A0G2JPR0|A0A140TA29|A0A140TA32|A0A140TA44|A0A140TA49|F5GXS0|P0C0L4|P0C0L4-2|P0C0L5	Complement C4-B OS=Homo sapiens GN=C4B_2 PE=1 SV=1|Complement C4-A OS=Homo sapiens GN=C4A PE=1 SV=1|Complement C4-B OS=Homo sapiens GN=C4B PE=1 SV=1|Complement C4-A OS=Homo sapiens GN=C4A PE=1 SV=1|Complement C4-A OS=Homo sapiens GN=C4A PE=1 SV=1|Complement C4-A OS=Homo sapiens GN=C4A PE=1 SV=1|Complement C4-B OS=Homo sapiens GN=C4B PE=1 SV=1|Complement C4-A OS=Homo sapiens GN=C4A PE=1 SV=2|Isofo…	1	1	3	2	2	6.47342	-0.289643971445539	24.2773915961777	-0.956665655189174	0.379194260629001	0.999572349579279	-4.60797429500066	0.210379761710698	0.890697302845045	1	MG_anti_miR_124 - MG_control	fdrtool	0.210379761710698	0.890697302845045	FALSE	no hit	6.47342
CSTF2	E7EWR4|E9PID8|P33240|P33240-2	Cleavage stimulation factor subunit 2 OS=Homo sapiens GN=CSTF2 PE=1 SV=1|Cleavage stimulation factor subunit 2 OS=Homo sapiens GN=CSTF2 PE=1 SV=1|Cleavage stimulation factor subunit 2 OS=Homo sapiens GN=CSTF2 PE=1 SV=1|Isoform 2 of Cleavage stimulation factor subunit 2 OS=Homo sapiens GN=CSTF2	1	1	3	2	2	5.78862	-0.193884324503212	20.9603479529019	-0.956263893212733	0.379379951383009	0.999572349579279	-4.60803100412336	0.21057136991108	0.890785899838057	1	MG_anti_miR_124 - MG_control	fdrtool	0.21057136991108	0.890785899838057	FALSE	no hit	5.78862
GPI	A0A0A0MTS2|P06744|P06744-2	Glucose-6-phosphate isomerase (Fragment) OS=Homo sapiens GN=GPI PE=1 SV=1|Glucose-6-phosphate isomerase OS=Homo sapiens GN=GPI PE=1 SV=4|Isoform 2 of Glucose-6-phosphate isomerase OS=Homo sapiens GN=GPI	1	1	3	2	11	7.70875	-0.171976177534042	25.0601312089101	-0.954607016599291	0.380146508895063	0.999572349579279	-4.60826475619019	0.211362901030544	0.891150375840723	1	MG_anti_miR_124 - MG_control	fdrtool	0.211362901030544	0.891150375840723	FALSE	no hit	7.70875
KBTBD2	Q8IY47	Kelch repeat and BTB domain-containing protein 2 OS=Homo sapiens GN=KBTBD2 PE=1 SV=2	1	1	3	2	2	5.52894	0.261784376915276	21.7494166969476	0.953791164445572	0.380524416673555	0.999572349579279	-4.60837978672334	0.211753443327967	0.891329313898528	1	MG_anti_miR_124 - MG_control	fdrtool	0.211753443327967	0.891329313898528	FALSE	no hit	5.52894
COPG1	Q9Y678	Coatomer subunit gamma-1 OS=Homo sapiens GN=COPG1 PE=1 SV=1	1	1	3	2	12	6.59675	0.196447116903411	24.4402029471276	0.953643936983564	0.380592645124526	0.999572349579279	-4.60840054004131	0.211823975523556	0.891361567528736	1	MG_anti_miR_124 - MG_control	fdrtool	0.211823975523556	0.891361567528736	FALSE	no hit	6.59675
CWC25	Q9NXE8	Pre-mRNA-splicing factor CWC25 homolog OS=Homo sapiens GN=CWC25 PE=1 SV=1	1	1	3	2	2	5.97358	0.306158084141849	21.4682767087434	0.95351399056396	0.380652873232219	0.999572349579279	-4.60841885615665	0.211886243002729	0.891390025883209	1	MG_anti_miR_124 - MG_control	fdrtool	0.211886243002729	0.891390025883209	FALSE	no hit	5.97358
POLR2B	C9J2Y9|C9J4M6|P30876	DNA-directed RNA polymerase subunit beta OS=Homo sapiens GN=POLR2B PE=1 SV=2|DNA-directed RNA polymerase subunit beta OS=Homo sapiens GN=POLR2B PE=1 SV=2|DNA-directed RNA polymerase II subunit RPB2 OS=Homo sapiens GN=POLR2B PE=1 SV=1	1	1	3	2	8	6.37062	0.221064803812205	23.5457805586527	0.953473053289291	0.380671848578699	0.999572349579279	-4.60842462607523	0.211905861988149	0.891398989337768	1	MG_anti_miR_124 - MG_control	fdrtool	0.211905861988149	0.891398989337768	FALSE	no hit	6.37062
PRKAR2B	P31323	cAMP-dependent protein kinase type II-beta regulatory subunit OS=Homo sapiens GN=PRKAR2B PE=1 SV=3	1	1	3	2	2	5.93658	0.204447714159578	21.0288405853984	0.953338867633479	0.380734051911771	0.999572349579279	-4.60844353810303	0.211970179000374	0.891428363900501	1	MG_anti_miR_124 - MG_control	fdrtool	0.211970179000374	0.891428363900501	FALSE	no hit	5.93658
SF3B3	Q15393	Splicing factor 3B subunit 3 OS=Homo sapiens GN=SF3B3 PE=1 SV=4	1	1	3	2	13	6.8979	0.203262210836321	24.7189064291863	0.951810289704741	0.381443211881476	0.999572349579279	-4.60865888629257	0.212703843015791	0.891762318463224	1	MG_anti_miR_124 - MG_control	fdrtool	0.212703843015791	0.891762318463224	FALSE	no hit	6.8979
RAB3B	P20337	Ras-related protein Rab-3B OS=Homo sapiens GN=RAB3B PE=1 SV=2	1	1	3	2	2	6.1594	-0.169797979901393	23.6411723603302	-0.950822756202919	0.381901919805722	0.999572349579279	-4.60879792470991	0.213178798602006	0.891977418919061	1	MG_anti_miR_124 - MG_control	fdrtool	0.213178798602006	0.891977418919061	FALSE	no hit	6.1594
HMGB2	P26583	High mobility group protein B2 OS=Homo sapiens GN=HMGB2 PE=1 SV=2	1	1	3	2	4	6.3072	0.358847412852462	23.186385771603	0.950788667553323	0.381917761745292	0.999572349579279	-4.60880272295675	0.213195207242694	0.891984834875816	1	MG_anti_miR_124 - MG_control	fdrtool	0.213195207242694	0.891984834875816	FALSE	no hit	6.3072
CDS2	O95674	Phosphatidate cytidylyltransferase 2 OS=Homo sapiens GN=CDS2 PE=1 SV=1	1	1	3	2	3	6.1705	0.182296956103588	22.908820556948	0.949659672066858	0.382442731729348	0.999572349579279	-4.60896159200043	0.213739166709933	0.892230104651778	1	MG_anti_miR_124 - MG_control	fdrtool	0.213739166709933	0.892230104651778	FALSE	no hit	6.1705
CSNK2A2	H3BSA1|P19784	Casein kinase II subunit alpha' (Fragment) OS=Homo sapiens GN=CSNK2A2 PE=1 SV=2|Casein kinase II subunit alpha' OS=Homo sapiens GN=CSNK2A2 PE=1 SV=1	1	1	3	2	2	5.58163	-0.172772672674814	20.4487310941636	-0.949635274149262	0.382454082793905	0.999572349579279	-4.60896502421955	0.213750932874	0.892235397674901	1	MG_anti_miR_124 - MG_control	fdrtool	0.213750932874	0.892235397674901	FALSE	no hit	5.58163
PIGT	Q969N2|Q969N2-2|Q969N2-4|Q969N2-5	GPI transamidase component PIG-T OS=Homo sapiens GN=PIGT PE=1 SV=1|Isoform 2 of GPI transamidase component PIG-T OS=Homo sapiens GN=PIGT|Isoform 4 of GPI transamidase component PIG-T OS=Homo sapiens GN=PIGT|Isoform 5 of GPI transamidase component PIG-T OS=Homo sapiens GN=PIGT	1	1	3	2	4	5.84581	0.184176972056768	21.7691630847967	0.949287732277464	0.382615804698688	0.999572349579279	-4.60901391073331	0.213918589506439	0.892310761767368	1	MG_anti_miR_124 - MG_control	fdrtool	0.213918589506439	0.892310761767368	FALSE	no hit	5.84581
ACOT7	O00154-4	Isoform 4 of Cytosolic acyl coenzyme A thioester hydrolase OS=Homo sapiens GN=ACOT7	1	1	3	2	5	6.21274	-0.220851544991039	22.450194505701	-0.948173232088816	0.383134781427494	0.999572349579279	-4.60917062313626	0.21445687202172	0.892552016669305	1	MG_anti_miR_124 - MG_control	fdrtool	0.21445687202172	0.892552016669305	FALSE	no hit	6.21274
MTOR	P42345	Serine/threonine-protein kinase mTOR OS=Homo sapiens GN=MTOR PE=1 SV=1	1	1	3	2	7	6.0417	0.180390312877378	22.723256726556	0.947804012087921	0.383306834859298	0.999572349579279	-4.60922252071161	0.214635413482566	0.892631799295424	1	MG_anti_miR_124 - MG_control	fdrtool	0.214635413482566	0.892631799295424	FALSE	no hit	6.0417
THRAP3	Q9Y2W1	Thyroid hormone receptor-associated protein 3 OS=Homo sapiens GN=THRAP3 PE=1 SV=2	1	1	3	2	14	6.62259	0.200930112594854	24.6698138585051	0.947648412274509	0.383379361396074	0.999572349579279	-4.60924438894725	0.214710688020691	0.892665400806875	1	MG_anti_miR_124 - MG_control	fdrtool	0.214710688020691	0.892665400806875	FALSE	no hit	6.62259
EXOSC1	B1AMU4|Q9Y3B2|R4GMQ7	Exosome complex component CSL4 OS=Homo sapiens GN=EXOSC1 PE=1 SV=1|Exosome complex component CSL4 OS=Homo sapiens GN=EXOSC1 PE=1 SV=1|Exosome complex component CSL4 (Fragment) OS=Homo sapiens GN=EXOSC1 PE=1 SV=1	1	1	3	2	3	6.09286	0.210720658781607	23.0597935214326	0.947528281867462	0.383435362742315	0.999572349579279	-4.6092612710898	0.21476881653691	0.89269133418373	1	MG_anti_miR_124 - MG_control	fdrtool	0.21476881653691	0.89269133418373	FALSE	no hit	6.09286
NIF3L1	Q9GZT8|Q9GZT8-2	NIF3-like protein 1 OS=Homo sapiens GN=NIF3L1 PE=1 SV=2|Isoform 2 of NIF3-like protein 1 OS=Homo sapiens GN=NIF3L1	1	1	3	2	5	6.16656	0.180259213868201	23.7060049339362	0.946376489017665	0.383972624294068	0.999572349579279	-4.60942308287035	0.21532672013843	0.892939600682044	1	MG_anti_miR_124 - MG_control	fdrtool	0.21532672013843	0.892939600682044	FALSE	no hit	6.16656
NUP155	E9PF10|O75694	Nuclear pore complex protein Nup155 OS=Homo sapiens GN=NUP155 PE=1 SV=1|Nuclear pore complex protein Nup155 OS=Homo sapiens GN=NUP155 PE=1 SV=1	1	1	3	2	6	6.55925	0.202166778537684	23.8272833536985	0.945768712711522	0.384256365705141	0.999572349579279	-4.60950842963244	0.215621534379581	0.89307032935306	1	MG_anti_miR_124 - MG_control	fdrtool	0.215621534379581	0.89307032935306	FALSE	no hit	6.55925
RPS19BP1	Q86WX3	Active regulator of SIRT1 OS=Homo sapiens GN=RPS19BP1 PE=1 SV=1	1	1	3	2	2	5.48321	0.178784150195533	20.7535903996665	0.944536150581276	0.384832298715959	0.999572349579279	-4.60968143125944	0.216220306118724	0.893334860812201	1	MG_anti_miR_124 - MG_control	fdrtool	0.216220306118724	0.893334860812201	FALSE	no hit	5.48321
PNKD	Q8N490-2	Isoform 2 of Probable hydrolase PNKD OS=Homo sapiens GN=PNKD	1	1	3	2	2	6.23746	-0.361688628703742	20.5186701194946	-0.943180850375681	0.385466370523729	0.999572349579279	-4.60987153558745	0.216880084061408	0.893624832671076	1	MG_anti_miR_124 - MG_control	fdrtool	0.216880084061408	0.893624832671076	FALSE	no hit	6.23746
MAPK3	P27361	Mitogen-activated protein kinase 3 OS=Homo sapiens GN=MAPK3 PE=1 SV=4	1	1	3	2	3	5.89562	-0.171726745572879	20.9811411795085	-0.94167366250852	0.38617247144892	0.999572349579279	-4.61008279081963	0.217615502629864	0.893946196059101	1	MG_anti_miR_124 - MG_control	fdrtool	0.217615502629864	0.893946196059101	FALSE	no hit	5.89562
[truncated: 10,441 more rows]
